# Supplementary material for: The SWC4 subunit of the SWR1 chromatin remodeling complex is involved in varying virulence of Metarhizium brunneum isolates offering role of epigenetic regulation of pathogenicity
Source: Virulence. 2022 Jul 26;13(1):1252–69. doi: 10.1080/21505594.2022.2101210 (PMC9336478; doi:10.1080/21505594.2022.2101210)
Supplement: Supplemental Material [file KVIR_A_2101210_SM8114.zip › supplementary/S1 File. SNPs and INDELs.xlsx]

## Sheet: Sheet1
#CHROM	POS	REF	ALT	QUAL	INFO	DP	Ma7	MaK	Ma7 genotype	ref freq	alt freq DP		Mak genotype	ref freq	alt freq	DP
CP058932.1	1772181	T	TCCCCCC	3358.16	AC=4;AF=1.00;AN=4;DP=92;FS=0.000;MLEAC=3;MLEAF=0.750;MQ=60.35;QD=29.25;SOR=2.179;ANN=TCCCCCC|upstream_gene_variant|MODIFIER|sna41|gene-G6M90_00g005450|transcript|rna-gnl|ncbi|G6M90_00g005450.m01_mrna|protein_coding||c.-2571_-2570insGGGGGG|||||2571|,TCCCCCC|upstream_gene_variant|MODIFIER|laeA_0|gene-G6M90_00g005460|transcript|rna-gnl|ncbi|G6M90_00g005460.m01_mrna|protein_coding||c.-127_-126insCCCC…	92	1/1:0,54:54:99:2306,175,0	1/1:0,28:28:83:1029,83,0	1,1	0	1	54	1,1	0	1	28
CP058932.1	1883747	A	AGGG	1679.16	AC=4;AF=1.00;AN=4;DP=69;FS=0.000;MLEAC=2;MLEAF=0.500;MQ=60.00;QD=24.34;SOR=4.804;ANN=AGGG|splice_region_variant&intron_variant|LOW|ARO7|gene-G6M90_00g005760|transcript|rna-gnl|ncbi|G6M90_00g005760.m01_mrna|protein_coding|2/2|c.133-7_133-6insCCC||||||,AGGG|upstream_gene_variant|MODIFIER|vps17|gene-G6M90_00g005740|transcript|rna-gnl|ncbi|G6M90_00g005740.m01_mrna|protein_coding||c.-3069_-3068insCCC|…	69	1/1:0,16:16:49:655,49,0	1/1:0,26:26:82:1046,82,0	1,1	0	1	16	1,1	0	1	26
CP058932.1	2282734	G	GAAAA	2038.16	AC=4;AF=1.00;AN=4;DP=78;FS=0.000;MLEAC=3;MLEAF=0.750;MQ=60.28;QD=26.13;SOR=3.767;ANN=GAAAA|upstream_gene_variant|MODIFIER|mfs1_1|gene-G6M90_00g007100|transcript|rna-gnl|ncbi|G6M90_00g007100.m01_mrna|protein_coding||c.-653_-652insTTTT|||||653|,GAAAA|upstream_gene_variant|MODIFIER|G6M90_00g007120|gene-G6M90_00g007120|transcript|rna-gnl|ncbi|G6M90_00g007120.m01_mrna|protein_coding||c.-2720_-2719insA…	78	1/1:0,27:27:89:1006,89,0	1/1:0,22:22:78:1005,78,0	1,1	0	1	27	1,1	0	1	22
CP058932.1	3094694	T	TCCCCCCCC	935.16	AC=4;AF=1.00;AN=4;BaseQRankSum=0.198;ClippingRankSum=-0.922;DP=35;FS=10.000;MLEAC=2;MLEAF=0.500;MQ=60.31;MQRankSum=-0.922;QD=26.72;ReadPosRankSum=1.495;SOR=3.587;ANN=TCCCCCCCC|upstream_gene_variant|MODIFIER|pho-4_0|gene-G6M90_00g009480|transcript|rna-gnl|ncbi|G6M90_00g009480.m01_mrna|protein_coding||c.-3878_-3877insCCCCCCCC|||||3877|,TCCCCCCCC|downstream_gene_variant|MODIFIER|SDH8|gene-G6M90_00g0…	35	1/1:2,11:13:28:352,28,0	1/1:0,13:13:47:579,47,0	1,1	0.153846	0.846154	13	1,1	0	1	13
CP058932.1	3242316	C	CTCTTT	904.18	AC=4;AF=1.00;AN=4;DP=41;FS=0.000;MLEAC=4;MLEAF=1.00;MQ=67.15;QD=22.05;SOR=2.303;ANN=CTCTTT|upstream_gene_variant|MODIFIER|VMA16|gene-G6M90_00g009930|transcript|rna-gnl|ncbi|G6M90_00g009930.m01_mrna|protein_coding||c.-2812_-2811insAAAGA|||||2812|,CTCTTT|upstream_gene_variant|MODIFIER|G6M90_00g009940|gene-G6M90_00g009940|transcript|rna-gnl|ncbi|G6M90_00g009940.m01_mrna|protein_coding||c.-673_-672in…	41	1/1:0,27:27:84:757,84,0	1/1:0,7:7:20:183,20,0	1,1	0	1	27	1,1	0	1	7
CP058932.1	3588137	A	AGG	1625.16	AC=4;AF=1.00;AN=4;BaseQRankSum=1.007;ClippingRankSum=0.121;DP=63;FS=0.000;MLEAC=4;MLEAF=1.00;MQ=60.00;MQRankSum=0.201;QD=25.80;ReadPosRankSum=0.524;SOR=3.865;ANN=AGG|frameshift_variant|HIGH|G6M90_00g010930|gene-G6M90_00g010930|transcript|rna-gnl|ncbi|G6M90_00g010930.m01_mrna|protein_coding|1/1|c.210_211dupCC|p.Leu71fs|211/1002|211/1002|71/333||,AGG|downstream_gene_variant|MODIFIER|G6M90_00g010910…	63	1/1:1,22:23:34:804,34,0	1/1:0,20:20:75:857,75,0	1,1	0.0434783	0.956522	23	1,1	0	1	20
CP058932.1	3588727	G	GAA	567.16	AC=4;AF=1.00;AN=4;BaseQRankSum=1.271;ClippingRankSum=-0.898;DP=58;FS=0.000;MLEAC=1;MLEAF=0.250;MQ=60.19;MQRankSum=-0.480;QD=9.78;ReadPosRankSum=0.000;SOR=1.022;ANN=GAA|upstream_gene_variant|MODIFIER|G6M90_00g010930|gene-G6M90_00g010930|transcript|rna-gnl|ncbi|G6M90_00g010930.m01_mrna|protein_coding||c.-380_-379insTT|||||380|,GAA|downstream_gene_variant|MODIFIER|VDAC1|gene-G6M90_00g010920|transcri…	58	1/1:2,14:16:1:274,1,0	1/1:0,8:8:29:194,29,0	1,1	0.125	0.875	16	1,1	0	1	8
CP058932.1	4368610	T	TC	2682.16	AC=4;AF=1.00;AN=4;DP=106;FS=0.000;MLEAC=3;MLEAF=0.750;MQ=61.11;QD=25.30;SOR=3.401;ANN=TC|upstream_gene_variant|MODIFIER|PDE4D|gene-G6M90_00g013160|transcript|rna-gnl|ncbi|G6M90_00g013160.m01_mrna|protein_coding||c.-1096_-1095insC|||||1095|,TC|downstream_gene_variant|MODIFIER|G6M90_00g013150|gene-G6M90_00g013150|transcript|rna-gnl|ncbi|G6M90_00g013150.m01_mrna|protein_coding||c.*4155_*4156insC||||…	106	1/1:0,60:60:99:1745,179,0	1/1:0,31:31:95:914,95,0	1,1	0	1	60	1,1	0	1	31
CP058932.1	5542173	A	AGGGGGGG	611.2	AC=4;AF=1.00;AN=4;DP=37;FS=0.000;MLEAC=4;MLEAF=1.00;MQ=60.00;QD=16.52;SOR=4.804;ANN=AGGGGGGG|upstream_gene_variant|MODIFIER|ANKRD50_0|gene-G6M90_00g016610|transcript|rna-gnl|ncbi|G6M90_00g016610.m01_mrna|protein_coding||c.-4618_-4617insCCCCCCC|||||4618|,AGGGGGGG|upstream_gene_variant|MODIFIER|G6M90_00g016620|gene-G6M90_00g016620|transcript|rna-gnl|ncbi|G6M90_00g016620.m01_mrna|protein_coding||c.-…	37	1/1:0,4:4:19:305,19,0	1/1:0,6:6:22:342,22,0	1,1	0	1	4	1,1	0	1	6
CP058932.1	6143030	A	AG	1794.13	AC=4;AF=1.00;AN=4;BaseQRankSum=2.845;ClippingRankSum=0.516;DP=88;FS=11.745;MLEAC=4;MLEAF=1.00;MQ=60.12;MQRankSum=-0.278;QD=20.39;ReadPosRankSum=0.939;SOR=4.244;ANN=AG|upstream_gene_variant|MODIFIER|G6M90_00g018610|gene-G6M90_00g018610|transcript|rna-gnl|ncbi|G6M90_00g018610.m01_mrna|protein_coding||c.-118_-117insC|||||118|,AG|downstream_gene_variant|MODIFIER|G6M90_00g018600|gene-G6M90_00g018600|t…	88	1/1:4,29:33:3:772,3,0	1/1:0,34:34:99:1057,101,0	1,1	0.121212	0.878788	33	1,1	0	1	34
CP058932.1	7183123	A	G	6725.2	AC=4;AF=1.00;AN=4;DP=225;FS=0.000;MLEAC=4;MLEAF=1.00;MQ=60.00;QD=29.89;SOR=0.880;ANN=G|missense_variant|MODERATE|PTAC2|gene-G6M90_00g021910|transcript|rna-gnl|ncbi|G6M90_00g021910.m01_mrna|protein_coding|1/1|c.2446A>G|p.Lys816Glu|2446/3159|2446/3159|816/1052||,G|downstream_gene_variant|MODIFIER|G6M90_00g021900|gene-G6M90_00g021900|transcript|rna-gnl|ncbi|G6M90_00g021900.m01_mrna|protein_coding||c…	225	1/1:0,127:127:99:3880,380,0	1/1:0,92:92:99:2872,276,0	1,1	0	1	127	1,1	0	1	92
CP058932.1	7192711	G	GCCC	237.4	AC=4;AF=1.00;AN=4;DP=27;FS=0.000;MLEAC=4;MLEAF=1.00;MQ=60.40;QD=8.79;SOR=1.402;ANN=GCCC|upstream_gene_variant|MODIFIER|G6M90_00g021940|gene-G6M90_00g021940|transcript|rna-gnl|ncbi|G6M90_00g021940.m01_mrna|protein_coding||c.-1295_-1294insGGG|||||1295|,GCCC|upstream_gene_variant|MODIFIER|ARHGAP35|gene-G6M90_00g021950|transcript|rna-gnl|ncbi|G6M90_00g021950.m01_mrna|protein_coding||c.-2885_-2884insC…	27	1/1:0,4:4:11:96,11,0	1/1:0,5:5:15:177,15,0	1,1	0	1	4	1,1	0	1	5
CP058932.1	7426940	G	GCCC	1750.16	AC=4;AF=1.00;AN=4;BaseQRankSum=0.218;ClippingRankSum=-1.092;DP=88;FS=14.159;MLEAC=2;MLEAF=0.500;MQ=60.25;MQRankSum=-0.582;QD=19.89;ReadPosRankSum=0.837;SOR=4.207;ANN=GCCC|upstream_gene_variant|MODIFIER|atnG|gene-G6M90_00g022620|transcript|rna-gnl|ncbi|G6M90_00g022620.m01_mrna|protein_coding||c.-4284_-4283insCCC|||||4283|,GCCC|downstream_gene_variant|MODIFIER|MTARC1|gene-G6M90_00g022600|transcript…	88	1/1:7,36:43:46:959,46,0	1/1:0,27:27:79:771,79,0	1,1	0.162791	0.837209	43	1,1	0	1	27
CP058932.1	7919249	CTT	C,CT	1491.23	AC=2,2;AF=0.500,0.500;AN=4;BaseQRankSum=-1.711;ClippingRankSum=0.849;DP=128;FS=2.406;MLEAC=2,2;MLEAF=0.500,0.500;MQ=60.25;MQRankSum=0.209;QD=11.65;ReadPosRankSum=-0.485;SOR=0.333;ANN=C|upstream_gene_variant|MODIFIER|G6M90_00g024070|gene-G6M90_00g024070|transcript|rna-gnl|ncbi|G6M90_00g024070.m01_mrna|protein_coding||c.-3937_-3936delTT|||||3937|,CT|upstream_gene_variant|MODIFIER|G6M90_00g024070|ge…	128	1/2:5,28,6:39:15:578,15,137,323,0,318	1/2:0,31,11:42:99:949,192,109,561,0,460	1,2	0.151515	0.848485	33	1,2	0	1	31
CP058932.1	8113884	C	CTTT	3344.16	AC=4;AF=1.00;AN=4;BaseQRankSum=-0.395;ClippingRankSum=1.489;DP=137;FS=0.000;MLEAC=2;MLEAF=0.500;MQ=60.00;MQRankSum=-1.489;QD=24.41;ReadPosRankSum=-1.550;SOR=0.512;ANN=CTTT|upstream_gene_variant|MODIFIER|G6M90_00g024710|gene-G6M90_00g024710|transcript|rna-gnl|ncbi|G6M90_00g024710.m01_mrna|protein_coding||c.-1150_-1149insAAA|||||1150|,CTTT|downstream_gene_variant|MODIFIER|PPP4C|gene-G6M90_00g024700…	137	1/1:1,72:73:99:2281,167,0	1/1:0,33:33:99:1012,99,0	1,1	0.0136986	0.986301	73	1,1	0	1	33
CP058932.1	8171168	T	TCCCC	4118.16	AC=4;AF=1.00;AN=4;DP=117;FS=0.000;MLEAC=2;MLEAF=0.500;MQ=60.53;QD=32.55;SOR=1.885;ANN=TCCCC|upstream_gene_variant|MODIFIER|fox-2|gene-G6M90_00g024880|transcript|rna-gnl|ncbi|G6M90_00g024880.m01_mrna|protein_coding||c.-973_-972insGGGG|||||973|,TCCCC|downstream_gene_variant|MODIFIER|Rnf216|gene-G6M90_00g024870|transcript|rna-gnl|ncbi|G6M90_00g024870.m01_mrna|protein_coding||c.*4680_*4681insCCCC||||…	117	1/1:0,57:57:99:2241,177,0	1/1:0,46:46:99:1818,140,0	1,1	0	1	57	1,1	0	1	46
CP058933.1	702913	A	AGG	1688.16	AC=4;AF=1.00;AN=4;DP=67;FS=0.000;MLEAC=4;MLEAF=1.00;MQ=60.64;QD=25.20;SOR=4.615;ANN=AGG|upstream_gene_variant|MODIFIER|G6M90_00g031930|gene-G6M90_00g031930|transcript|rna-gnl|ncbi|G6M90_00g031930.m01_mrna|protein_coding||c.-2486_-2485insCC|||||2486|,AGG|upstream_gene_variant|MODIFIER|ALG14|gene-G6M90_00g031950|transcript|rna-gnl|ncbi|G6M90_00g031950.m01_mrna|protein_coding||c.-260_-259insCC|||||2…	67	1/1:0,20:20:63:818,63,0	1/1:0,22:22:72:906,72,0	1,1	0	1	20	1,1	0	1	22
CP058933.1	1386357	C	CGGGGGGGGGGGGGGGGGG	186.89	AC=3;AF=0.750;AN=4;DP=16;FS=0.000;MLEAC=3;MLEAF=0.750;MQ=60.00;QD=11.68;SOR=3.611;ANN=CGGGGGGGGGGGGGGGGGG|downstream_gene_variant|MODIFIER|G6M90_00g033900|gene-G6M90_00g033900|transcript|rna-gnl|ncbi|G6M90_00g033900.m01_mrna|protein_coding||c.*4527_*4528insGGGGGGGGGGGGGGGGGG|||||4528|,CGGGGGGGGGGGGGGGGGG|intergenic_region|MODIFIER|G6M90_00g033900-Glis3|gene-G6M90_00g033900-gene-G6M90_00g033910|in…	16	0/1:0,2:2:3:79,0,3	1/1:0,3:3:7:143,7,0	0/1	0	1	2	1,1	0	1	3
CP058933.1	1447345	A	AGGG,AGGGG	3863.16	AC=2,2;AF=0.500,0.500;AN=4;DP=111;FS=0.000;MLEAC=1,2;MLEAF=0.250,0.500;MQ=60.39;QD=34.80;SOR=1.244;ANN=AGGG|upstream_gene_variant|MODIFIER|G6M90_00g034120|gene-G6M90_00g034120|transcript|rna-gnl|ncbi|G6M90_00g034120.m01_mrna|protein_coding||c.-148_-147insGGG|||||147|,AGGGG|upstream_gene_variant|MODIFIER|G6M90_00g034120|gene-G6M90_00g034120|transcript|rna-gnl|ncbi|G6M90_00g034120.m01_mrna|protein_…	111	1/2:0,17,40:57:99:2398,1057,883,455,0,282	1/2:0,6,29:35:9:1491,785,671,118,0,9	1,2	0	1	17	1,2	0	1	6
CP058933.1	1465342	C	T	6468.2	AC=4;AF=1.00;AN=4;DP=202;FS=0.000;MLEAC=4;MLEAF=1.00;MQ=60.00;QD=32.02;SOR=0.831;ANN=T|upstream_gene_variant|MODIFIER|G6M90_00g034170|gene-G6M90_00g034170|transcript|rna-gnl|ncbi|G6M90_00g034170.m01_mrna|protein_coding||c.-3176G>A|||||3176|,T|upstream_gene_variant|MODIFIER|RRG9|gene-G6M90_00g034180|transcript|rna-gnl|ncbi|G6M90_00g034180.m01_mrna|protein_coding||c.-1543G>A|||||1543|,T|upstream_ge…	202	1/1:0,107:107:99:3517,321,0	1/1:0,92:92:99:2978,275,0	1,1	0	1	107	1,1	0	1	92
CP058933.1	1542600	T	G	5895.2	AC=4;AF=1.00;AN=4;DP=201;FS=0.000;MLEAC=4;MLEAF=1.00;MQ=60.00;QD=29.33;SOR=0.746;ANN=G|missense_variant|MODERATE|veA|gene-G6M90_00g034340|transcript|rna-gnl|ncbi|G6M90_00g034340.m01_mrna|protein_coding|2/2|c.185A>C|p.His62Pro|185/1557|185/1557|62/518||,G|upstream_gene_variant|MODIFIER|G6M90_00g034330|gene-G6M90_00g034330|transcript|rna-gnl|ncbi|G6M90_00g034330.m01_mrna|protein_coding||c.-2957A>C|…	201	1/1:0,107:107:99:3253,321,0	1/1:0,84:84:99:2669,251,0	1,1	0	1	107	1,1	0	1	84
CP058933.1	2188480	C	T	4946.2	AC=4;AF=1.00;AN=4;DP=156;FS=0.000;MLEAC=4;MLEAF=1.00;MQ=60.00;QD=31.71;SOR=0.881;ANN=T|missense_variant|MODERATE|G6M90_tRNA00000039|gene-G6M90_tRNA00000039|transcript|rna-G6M90_tRNA00000039|protein_coding|1/1|c.53C>T|p.Thr18Ile|53/104|53/104|18/33||WARNING_TRANSCRIPT_MULTIPLE_STOP_CODONS,T|upstream_gene_variant|MODIFIER|G6M90_00g036160|gene-G6M90_00g036160|transcript|rna-gnl|ncbi|G6M90_00g036160.…	156	1/1:0,91:91:99:2967,273,0	1/1:0,58:58:99:2006,174,0	1,1	0	1	91	1,1	0	1	58
CP058933.1	2402528	A	AG	4145.16	AC=4;AF=1.00;AN=4;DP=150;FS=0.000;MLEAC=4;MLEAF=1.00;MQ=60.29;QD=27.63;SOR=1.939;ANN=AG|downstream_gene_variant|MODIFIER|STPK|gene-G6M90_00g036850|transcript|rna-gnl|ncbi|G6M90_00g036850.m01_mrna|protein_coding||c.*4406_*4407insG|||||4407|,AG|downstream_gene_variant|MODIFIER|PEX11|gene-G6M90_00g036860|transcript|rna-gnl|ncbi|G6M90_00g036860.m01_mrna|protein_coding||c.*2295_*2296insG|||||2296|,AG|…	150	1/1:0,81:81:99:2458,243,0	1/1:0,58:58:99:1723,173,0	1,1	0	1	81	1,1	0	1	58
CP058933.1	2988389	A	AGGGGGG	447.2	AC=4;AF=1.00;AN=4;DP=22;FS=0.000;MLEAC=3;MLEAF=0.750;MQ=60.00;QD=20.33;SOR=3.912;ANN=AGGGGGG|downstream_gene_variant|MODIFIER|lsb5|gene-G6M90_00g038610|transcript|rna-gnl|ncbi|G6M90_00g038610.m01_mrna|protein_coding||c.*464_*465insCCCCCC|||||464|,AGGGGGG|downstream_gene_variant|MODIFIER|SMF1|gene-G6M90_00g038620|transcript|rna-gnl|ncbi|G6M90_00g038620.m01_mrna|protein_coding||c.*3127_*3128insCCCC…	22	1/1:0,2:2:11:163,11,0	1/1:0,5:5:21:310,21,0	1,1	0	1	2	1,1	0	1	5
CP058933.1	3062307	G	GAAAA	914.16	AC=4;AF=1.00;AN=4;DP=51;FS=0.000;MLEAC=2;MLEAF=0.500;MQ=60.21;QD=17.92;SOR=2.303;ANN=GAAAA|upstream_gene_variant|MODIFIER|RSM7|gene-G6M90_00g038810|transcript|rna-gnl|ncbi|G6M90_00g038810.m01_mrna|protein_coding||c.-4799_-4798insAAAA|||||4798|,GAAAA|downstream_gene_variant|MODIFIER|CDase_0|gene-G6M90_00g038800|transcript|rna-gnl|ncbi|G6M90_00g038800.m01_mrna|protein_coding||c.*3436_*3437insAAAA||…	51	1/1:0,21:21:61:654,61,0	1/1:0,8:8:22:198,22,0	1,1	0	1	21	1,1	0	1	8
CP058933.1	3232106	T	TGGG	3872.16	AC=4;AF=1.00;AN=4;DP=118;FS=0.000;MLEAC=3;MLEAF=0.750;MQ=60.18;QD=32.81;SOR=2.554;ANN=TGGG|downstream_gene_variant|MODIFIER|G6M90_00g039240|gene-G6M90_00g039240|transcript|rna-gnl|ncbi|G6M90_00g039240.m01_mrna|protein_coding||c.*767_*768insGGG|||||768|,TGGG|downstream_gene_variant|MODIFIER|PCL9|gene-G6M90_00g039250|transcript|rna-gnl|ncbi|G6M90_00g039250.m01_mrna|protein_coding||c.*1114_*1115insC…	118	1/1:0,59:59:99:2428,176,0	1/1:0,39:39:99:1435,117,0	1,1	0	1	59	1,1	0	1	39
CP058933.1	3343234	G	GAA	2530.16	AC=4;AF=1.00;AN=4;BaseQRankSum=-0.868;ClippingRankSum=-1.254;DP=126;FS=2.580;MLEAC=2;MLEAF=0.500;MQ=60.34;MQRankSum=1.486;QD=20.08;ReadPosRankSum=1.871;SOR=0.340;ANN=GAA|downstream_gene_variant|MODIFIER|THI73|gene-G6M90_00g039530|transcript|rna-gnl|ncbi|G6M90_00g039530.m01_mrna|protein_coding||c.*2439_*2440insAA|||||2440|,GAA|intron_variant|MODIFIER|acu-6|gene-G6M90_00g039540|transcript|rna-gnl|n…	126	1/1:2,53:55:99:1626,129,0	1/1:0,24:24:75:832,75,0	1,1	0.0363636	0.963636	55	1,1	0	1	24
CP058933.1	3421324	A	G	6710.2	AC=4;AF=1.00;AN=4;BaseQRankSum=-1.685;ClippingRankSum=-1.638;DP=226;FS=0.000;MLEAC=4;MLEAF=1.00;MQ=60.00;MQRankSum=-1.481;QD=29.69;ReadPosRankSum=1.654;SOR=0.238;ANN=G|upstream_gene_variant|MODIFIER|G6M90_00g039720|gene-G6M90_00g039720|transcript|rna-gnl|ncbi|G6M90_00g039720.m01_mrna|protein_coding||c.-4883T>C|||||4883|,G|upstream_gene_variant|MODIFIER|cyt-2|gene-G6M90_00g039730|transcript|rna-gn…	226	1/1:1,119:120:99:3577,318,0	1/1:0,101:101:99:3160,302,0	1,1	0.00833333	0.991667	120	1,1	0	1	101
CP058933.1	3760033	T	C	5132.2	AC=4;AF=1.00;AN=4;DP=184;FS=0.000;MLEAC=4;MLEAF=1.00;MQ=60.00;QD=27.89;SOR=0.863;ANN=C|upstream_gene_variant|MODIFIER|G6M90_00g040870|gene-G6M90_00g040870|transcript|rna-gnl|ncbi|G6M90_00g040870.m01_mrna|protein_coding||c.-3127A>G|||||3127|,C|upstream_gene_variant|MODIFIER|ATP1A1|gene-G6M90_00g040880|transcript|rna-gnl|ncbi|G6M90_00g040880.m01_mrna|protein_coding||c.-868T>C|||||868|,C|intergenic_…	184	1/1:0,94:94:99:2730,260,0	1/1:0,82:82:99:2429,246,0	1,1	0	1	94	1,1	0	1	82
CP058933.1	3774533	A	G	4514.2	AC=4;AF=1.00;AN=4;DP=141;FS=0.000;MLEAC=4;MLEAF=1.00;MQ=60.00;QD=32.02;SOR=0.829;ANN=G|splice_region_variant&intron_variant|LOW|G6M90_00g040920|gene-G6M90_00g040920|transcript|rna-gnl|ncbi|G6M90_00g040920.m01_mrna|protein_coding|3/6|c.524+4T>C||||||,G|upstream_gene_variant|MODIFIER|iolX|gene-G6M90_00g040930|transcript|rna-gnl|ncbi|G6M90_00g040930.m01_mrna|protein_coding||c.-3387A>G|||||3387|,G|do…	141	1/1:0,88:88:99:2782,264,0	1/1:0,51:51:99:1759,153,0	1,1	0	1	88	1,1	0	1	51
CP058933.1	4046192	G	GCCCCCCCC	177.58	AC=4;AF=1.00;AN=4;DP=19;FS=0.000;MLEAC=4;MLEAF=1.00;MQ=59.39;QD=9.35;SOR=2.303;ANN=GCCCCCCCC|upstream_gene_variant|MODIFIER|sbp1|gene-G6M90_00g041710|transcript|rna-gnl|ncbi|G6M90_00g041710.m01_mrna|protein_coding||c.-644_-643insCCCCCCCC|||||643|,GCCCCCCCC|upstream_gene_variant|MODIFIER|TAF14|gene-G6M90_00g041720|transcript|rna-gnl|ncbi|G6M90_00g041720.m01_mrna|protein_coding||c.-4353_-4352insCCC…	19	1/1:0,1:1:8:76,8,0	1/1:0,5:5:14:137,14,0	1,1	0	1	1	1,1	0	1	5
CP058933.1	4052815	C	CTTTTT	518.24	AC=4;AF=1.00;AN=4;DP=54;FS=0.000;MLEAC=1;MLEAF=0.250;MQ=59.36;QD=9.60;SOR=3.258;ANN=CTTTTT|upstream_gene_variant|MODIFIER|ARO80|gene-G6M90_00g041730|transcript|rna-gnl|ncbi|G6M90_00g041730.m01_mrna|protein_coding||c.-3451_-3450insTTTTT|||||3450|,CTTTTT|downstream_gene_variant|MODIFIER|sbp1|gene-G6M90_00g041710|transcript|rna-gnl|ncbi|G6M90_00g041710.m01_mrna|protein_coding||c.*4669_*4670insTTTTT|…	54	1/1:0,10:10:28:307,28,0	1/1:0,2:2:8:61,8,0	1,1	0	1	10	1,1	0	1	2
CP058933.1	4410850	A	AGGGGG	2246.18	AC=4;AF=1.00;AN=4;BaseQRankSum=1.104;ClippingRankSum=-0.996;DP=64;FS=4.075;MLEAC=4;MLEAF=1.00;MQ=60.00;MQRankSum=0.189;QD=23.48;ReadPosRankSum=-0.081;SOR=2.636;ANN=AGGGGG|upstream_gene_variant|MODIFIER|pps1|gene-G6M90_00g042840|transcript|rna-gnl|ncbi|G6M90_00g042840.m01_mrna|protein_coding||c.-1171_-1170insCCCCC|||||1171|,AGGGGG|downstream_gene_variant|MODIFIER|SLM1|gene-G6M90_00g042830|transcri…	64	1/1:2,34:36:20:1302,20,0	1/1:0,23:23:77:979,77,0	1,1	0.0555556	0.944444	36	1,1	0	1	23
CP058933.1	4821973	C	CCGGGGGGGGGGGGG	647.42	AC=3;AF=0.750;AN=4;BaseQRankSum=-0.060;ClippingRankSum=1.977;DP=26;FS=3.010;MLEAC=3;MLEAF=0.750;MQ=63.25;MQRankSum=-0.419;QD=24.90;ReadPosRankSum=-2.216;SOR=1.981;ANN=CCGGGGGGGGGGGGG|downstream_gene_variant|MODIFIER|G6M90_00g044060|gene-G6M90_00g044060|transcript|rna-gnl|ncbi|G6M90_00g044060.m01_mrna|protein_coding||c.*4774_*4775insCGGGGGGGGGGGGG|||||4775|,CCGGGGGGGGGGGGG|downstream_gene_variant|…	26	0/1:2,9:11:15:329,0,15	1/1:0,10:10:33:357,33,0	0/1	0.181818	0.818182	11	1,1	0	1	10
CP058933.1	5328681	C	CAAAAA	896.16	AC=4;AF=1.00;AN=4;BaseQRankSum=0.751;ClippingRankSum=0.751;DP=45;FS=0.000;MLEAC=2;MLEAF=0.500;MQ=60.00;MQRankSum=0.751;QD=19.91;ReadPosRankSum=0.751;SOR=3.056;ANN=CAAAAA|upstream_gene_variant|MODIFIER|HPPD|gene-G6M90_00g045610|transcript|rna-gnl|ncbi|G6M90_00g045610.m01_mrna|protein_coding||c.-902_-901insTTTTT|||||902|,CAAAAA|upstream_gene_variant|MODIFIER|G6M90_00g045620|gene-G6M90_00g045620|tra…	45	1/1:1,12:13:13:474,13,0	1/1:0,10:10:35:413,35,0	1,1	0.0769231	0.923077	13	1,1	0	1	10
CP058933.1	5533442	A	AGGGG	1911.16	AC=4;AF=1.00;AN=4;DP=60;FS=0.000;MLEAC=4;MLEAF=1.00;MQ=60.36;QD=31.85;SOR=4.461;ANN=AGGGG|upstream_gene_variant|MODIFIER|hpm2|gene-G6M90_00g046220|transcript|rna-gnl|ncbi|G6M90_00g046220.m01_mrna|protein_coding||c.-2487_-2486insGGGG|||||2486|,AGGGG|upstream_gene_variant|MODIFIER|G6M90_00g046230|gene-G6M90_00g046230|transcript|rna-gnl|ncbi|G6M90_00g046230.m01_mrna|protein_coding||c.-3166_-3165insG…	60	1/1:0,18:18:56:776,56,0	1/1:0,27:27:83:1168,83,0	1,1	0	1	18	1,1	0	1	27
CP058933.1	5563257	A	AGGGGGGGGG	89.4	AC=2;AF=0.500;AN=4;BaseQRankSum=1.589;ClippingRankSum=0.572;DP=29;FS=0.000;MLEAC=2;MLEAF=0.500;MQ=60.37;MQRankSum=-0.572;QD=3.08;ReadPosRankSum=-1.589;SOR=0.693;ANN=AGGGGGGGGG|downstream_gene_variant|MODIFIER|G6M90_00g046280|gene-G6M90_00g046280|transcript|rna-gnl|ncbi|G6M90_00g046280.m01_mrna|protein_coding||c.*4036_*4037insGGGGGGGGG|||||4037|,AGGGGGGGGG|downstream_gene_variant|MODIFIER|G6M90_00…	29	0/1:2,4:6:61:61,0,282	0/1:0,2:2:66:66,0,79	0/1	0.333333	0.666667	6	0/1	0	1	2
CP058933.1	5942270	G	GTT	656.16	AC=4;AF=1.00;AN=4;BaseQRankSum=0.382;ClippingRankSum=-1.473;DP=66;FS=0.000;MLEAC=3;MLEAF=0.750;MQ=60.65;MQRankSum=1.473;QD=9.94;ReadPosRankSum=0.491;SOR=1.508;ANN=GTT|upstream_gene_variant|MODIFIER|PLGG1|gene-G6M90_00g047440|transcript|rna-gnl|ncbi|G6M90_00g047440.m01_mrna|protein_coding||c.-4597_-4596insAA|||||4597|,GTT|upstream_gene_variant|MODIFIER|DHH1|gene-G6M90_00g047450|transcript|rna-gnl|…	66	1/1:3,16:19:1:350,1,0	1/1:0,12:12:36:313,36,0	1,1	0.157895	0.842105	19	1,1	0	1	12
CP058933.1	5951477	A	AGGGG	2030.16	AC=4;AF=1.00;AN=4;BaseQRankSum=0.147;ClippingRankSum=0.733;DP=75;FS=0.000;MLEAC=3;MLEAF=0.750;MQ=60.14;MQRankSum=0.147;QD=27.07;ReadPosRankSum=0.977;SOR=3.209;ANN=AGGGG|upstream_gene_variant|MODIFIER|FEN1|gene-G6M90_00g047470|transcript|rna-gnl|ncbi|G6M90_00g047470.m01_mrna|protein_coding||c.-4597_-4596insCCCC|||||4597|,AGGGG|upstream_gene_variant|MODIFIER|NUP37|gene-G6M90_00g047480|transcript|rn…	75	1/1:3,22:25:2:855,2,0	1/1:0,29:29:87:1173,87,0	1,1	0.12	0.88	25	1,1	0	1	29
CP058933.1	6304236	C	CGGGGG,CGGGGGG	948.16	AC=2,2;AF=0.500,0.500;AN=4;DP=37;FS=0.000;MLEAC=2,2;MLEAF=0.500,0.500;MQ=60.00;QD=25.63;SOR=5.994;ANN=CGGGGG|downstream_gene_variant|MODIFIER|G6M90_00g048650|gene-G6M90_00g048650|transcript|rna-gnl|ncbi|G6M90_00g048650.m01_mrna|protein_coding||c.*4888_*4889insGGGGG|||||4889|,CGGGGGG|downstream_gene_variant|MODIFIER|G6M90_00g048650|gene-G6M90_00g048650|transcript|rna-gnl|ncbi|G6M90_00g048650.m01_m…	37	1/2:0,5,4:9:99:399,164,137,156,0,140	1/2:0,4,6:10:99:585,201,166,152,0,174	1,2	0	1	5	1,2	0	1	4
CP058933.1	6666565	C	CAA	2209.16	AC=4;AF=1.00;AN=4;BaseQRankSum=-0.346;ClippingRankSum=-1.247;DP=110;FS=4.949;MLEAC=3;MLEAF=0.750;MQ=60.29;MQRankSum=0.069;QD=20.08;ReadPosRankSum=-1.732;SOR=1.616;ANN=CAA|upstream_gene_variant|MODIFIER|G6M90_00g049790|gene-G6M90_00g049790|transcript|rna-gnl|ncbi|G6M90_00g049790.m01_mrna|protein_coding||c.-3618_-3617insTT|||||3618|,CAA|downstream_gene_variant|MODIFIER|ADM-B_0|gene-G6M90_00g049780|…	110	1/1:1,39:40:99:1119,102,0	1/1:0,35:35:99:1050,105,0	1,1	0.025	0.975	40	1,1	0	1	35
CP058933.1	6943242	T	TGG,TGGG	1675.16	AC=2,2;AF=0.500,0.500;AN=4;BaseQRankSum=0.300;ClippingRankSum=-1.141;DP=85;FS=0.000;MLEAC=2,2;MLEAF=0.500,0.500;MQ=60.13;MQRankSum=-0.741;QD=19.71;ReadPosRankSum=1.501;SOR=0.420;ANN=TGG|upstream_gene_variant|MODIFIER|CDH-1|gene-G6M90_00g050800|transcript|rna-gnl|ncbi|G6M90_00g050800.m01_mrna|protein_coding||c.-2343_-2342insCC|||||2343|,TGGG|upstream_gene_variant|MODIFIER|CDH-1|gene-G6M90_00g05080…	85	1/2:3,8,21:32:99:919,450,499,157,0,126	1/2:0,5,14:19:83:792,347,307,151,0,83	1,2	0.272727	0.727273	11	1,2	0	1	5
CP058933.1	6998409	C	CTTT	1577.16	AC=4;AF=1.00;AN=4;BaseQRankSum=-1.617;ClippingRankSum=1.386;DP=72;FS=0.000;MLEAC=2;MLEAF=0.500;MQ=60.30;MQRankSum=1.502;QD=21.90;ReadPosRankSum=-0.347;SOR=1.121;ANN=CTTT|upstream_gene_variant|MODIFIER|G6M90_00g051020|gene-G6M90_00g051020|transcript|rna-gnl|ncbi|G6M90_00g051020.m01_mrna|protein_coding||c.-991_-990insAAA|||||991|,CTTT|upstream_gene_variant|MODIFIER|ALP_2|gene-G6M90_00g051030|transc…	72	1/1:3,29:32:35:885,35,0	1/1:0,20:20:61:640,61,0	1,1	0.09375	0.90625	32	1,1	0	1	20
CP058933.1	7060310	A	AG	1326.16	AC=4;AF=1.00;AN=4;DP=57;FS=0.000;MLEAC=4;MLEAF=1.00;MQ=59.89;QD=23.27;SOR=2.252;ANN=AG|upstream_gene_variant|MODIFIER|G6M90_00g051100|gene-G6M90_00g051100|transcript|rna-gnl|ncbi|G6M90_00g051100.m01_mrna|protein_coding||c.-3261_-3260insC|||||3261|,AG|downstream_gene_variant|MODIFIER|G6M90_00g051110|gene-G6M90_00g051110|transcript|rna-gnl|ncbi|G6M90_00g051110.m01_mrna|protein_coding||c.*1375_*1376…	57	1/1:0,31:31:93:943,93,0	1/1:0,14:14:42:419,42,0	1,1	0	1	31	1,1	0	1	14
CP058933.1	7267390	T	TA	98.71	AC=4;AF=1.00;AN=4;DP=6;FS=0.000;MLEAC=4;MLEAF=1.00;MQ=58.85;QD=16.45;SOR=3.912;ANN=TA|intergenic_region|MODIFIER|HMGCL-G6M90_00g051710|gene-G6M90_00g051700-gene-G6M90_00g051710|intergenic_region|gene-G6M90_00g051700-gene-G6M90_00g051710|||n.7267390_7267391insA||||||	6	1/1:0,3:3:9:67,9,0	1/1:0,3:3:9:67,9,0	1,1	0	1	3	1,1	0	1	3
CP058933.1	7300466	G	A	3516.42	AC=2;AF=0.500;AN=4;BaseQRankSum=-2.742;ClippingRankSum=-1.057;DP=268;FS=2.091;MLEAC=2;MLEAF=0.500;MQ=60.00;MQRankSum=0.385;QD=27.69;ReadPosRankSum=1.520;SOR=0.590;ANN=A|upstream_gene_variant|MODIFIER|G6M90_00g051790|gene-G6M90_00g051790|transcript|rna-gnl|ncbi|G6M90_00g051790.m01_mrna|protein_coding||c.-3961C>T|||||3961|,A|upstream_gene_variant|MODIFIER|GRA3_1|gene-G6M90_00g051810|transcript|rna-…	268	0/0:137,0:137:99:0,411,4258	1/1:0,121:121:99:3551,363,0	0/0	1	0	137	1,1	0	1	121
CP058934.1	89044	GCCTACATTC	G	2973.38	AC=2;AF=0.500;AN=4;BaseQRankSum=3.211;ClippingRankSum=-1.540;DP=177;FS=0.587;MLEAC=2;MLEAF=0.500;MQ=60.00;MQRankSum=0.041;QD=29.39;ReadPosRankSum=1.299;SOR=0.782;ANN=G|upstream_gene_variant|MODIFIER|gedJ|gene-G6M90_00g052500|transcript|rna-gnl|ncbi|G6M90_00g052500.m01_mrna|protein_coding||c.-4139_-4131delGAATGTAGG|||||4131|,G|upstream_gene_variant|MODIFIER|tpcD|gene-G6M90_00g052530|transcript|rna…	177	0/0:100,0:100:99:0,300,6565	1/1:0,67:67:99:3017,203,0	0/0	1	0	100	1,1	0	1	67
CP058934.1	1140468	G	C	2844.42	AC=2;AF=0.500;AN=4;BaseQRankSum=0.075;ClippingRankSum=1.005;DP=215;FS=1.699;MLEAC=2;MLEAF=0.500;MQ=60.00;MQRankSum=-0.319;QD=33.07;ReadPosRankSum=0.224;SOR=0.656;ANN=C|upstream_gene_variant|MODIFIER|asaB_0|gene-G6M90_00g056070|transcript|rna-gnl|ncbi|G6M90_00g056070.m01_mrna|protein_coding||c.-3313C>G|||||3313|,C|upstream_gene_variant|MODIFIER|tauD|gene-G6M90_00g056080|transcript|rna-gnl|ncbi|G6M…	215	0/0:128,0:128:99:0,384,3994	1/1:0,86:86:99:2879,257,0	0/0	1	0	128	1,1	0	1	86
CP058934.1	1613610	C	CAAAAAAAA	625.16	AC=4;AF=1.00;AN=4;DP=43;FS=0.000;MLEAC=1;MLEAF=0.250;MQ=59.95;QD=14.54;SOR=2.833;ANN=CAAAAAAAA|upstream_gene_variant|MODIFIER|xyl1|gene-G6M90_00g057480|transcript|rna-gnl|ncbi|G6M90_00g057480.m01_mrna|protein_coding||c.-171_-170insAAAAAAAA|||||170|,CAAAAAAAA|downstream_gene_variant|MODIFIER|abcd1_0|gene-G6M90_00g057460|transcript|rna-gnl|ncbi|G6M90_00g057460.m01_mrna|protein_coding||c.*3139_*3140…	43	1/1:0,8:8:29:209,29,0	1/1:0,6:6:34:359,34,0	1,1	0	1	8	1,1	0	1	6
CP058934.1	2045055	T	TGGGG,TGGGGG	1694.16	AC=2,2;AF=0.500,0.500;AN=4;DP=59;FS=0.000;MLEAC=2,2;MLEAF=0.500,0.500;MQ=60.00;QD=28.71;SOR=4.073;ANN=TGGGG|upstream_gene_variant|MODIFIER|rad13|gene-G6M90_00g058810|transcript|rna-gnl|ncbi|G6M90_00g058810.m01_mrna|protein_coding||c.-2813_-2812insCCCC|||||2813|,TGGGGG|upstream_gene_variant|MODIFIER|rad13|gene-G6M90_00g058810|transcript|rna-gnl|ncbi|G6M90_00g058810.m01_mrna|protein_coding||c.-2813…	59	1/2:0,5,17:22:38:956,475,405,104,0,38	1/2:0,10,9:19:99:774,219,162,240,0,184	1,2	0	1	5	1,2	0	1	10
CP058934.1	2264537	A	AGGGGGG,AGGGGGGG	1615.16	AC=2,2;AF=0.500,0.500;AN=4;DP=57;FS=0.000;MLEAC=2,2;MLEAF=0.500,0.500;MQ=60.19;QD=28.34;SOR=0.770;ANN=AGGGGGG|upstream_gene_variant|MODIFIER|G6M90_00g059450|gene-G6M90_00g059450|transcript|rna-gnl|ncbi|G6M90_00g059450.m01_mrna|protein_coding||c.-3404_-3403insCCCCCC|||||3404|,AGGGGGGG|upstream_gene_variant|MODIFIER|G6M90_00g059450|gene-G6M90_00g059450|transcript|rna-gnl|ncbi|G6M90_00g059450.m01_mr…	57	1/2:0,3,3:6:41:651,98,45,94,0,41	1/2:0,11,8:19:99:1000,210,134,304,0,229	1,2	0	1	3	1,2	0	1	11
CP058934.1	2343271	T	C	6216.2	AC=4;AF=1.00;AN=4;DP=203;FS=0.000;MLEAC=4;MLEAF=1.00;MQ=59.92;QD=30.62;SOR=0.868;ANN=C|upstream_gene_variant|MODIFIER|G6M90_00g059680|gene-G6M90_00g059680|transcript|rna-gnl|ncbi|G6M90_00g059680.m01_mrna|protein_coding||c.-1116A>G|||||1116|,C|upstream_gene_variant|MODIFIER|G6M90_00g059700|gene-G6M90_00g059700|transcript|rna-gnl|ncbi|G6M90_00g059700.m01_mrna|protein_coding||c.-2436T>C|||||2436|,C|…	203	1/1:0,95:95:99:3043,285,0	1/1:0,101:101:99:3200,302,0	1,1	0	1	95	1,1	0	1	101
CP058934.1	2899243	A	AGGGGGG	850.17	AC=4;AF=1.00;AN=4;DP=29;FS=0.000;MLEAC=2;MLEAF=0.500;MQ=59.78;QD=29.32;SOR=4.407;ANN=AGGGGGG|upstream_gene_variant|MODIFIER|kap95|gene-G6M90_00g061160|transcript|rna-gnl|ncbi|G6M90_00g061160.m01_mrna|protein_coding||c.-3804_-3803insCCCCCC|||||3804|,AGGGGGG|downstream_gene_variant|MODIFIER|pfkA|gene-G6M90_00g061180|transcript|rna-gnl|ncbi|G6M90_00g061180.m01_mrna|protein_coding||c.*3625_*3626insCC…	29	1/1:0,14:14:17:470,17,0	1/1:0,9:9:8:391,8,0	1,1	0	1	14	1,1	0	1	9
CP058934.1	4389064	T	TCCCC,TCCCCC	2018.16	AC=2,2;AF=0.500,0.500;AN=4;BaseQRankSum=-0.953;ClippingRankSum=1.126;DP=65;FS=8.239;MLEAC=2,2;MLEAF=0.500,0.500;MQ=60.33;MQRankSum=0.520;QD=31.05;ReadPosRankSum=1.646;SOR=3.534;ANN=TCCCC|upstream_gene_variant|MODIFIER|dmg|gene-G6M90_00g065850|transcript|rna-gnl|ncbi|G6M90_00g065850.m01_mrna|protein_coding||c.-100_-99insCCCC|||||99|,TCCCCC|upstream_gene_variant|MODIFIER|dmg|gene-G6M90_00g065850|tr…	65	1/2:1,12,16:29:99:1162,413,327,284,0,201	1/2:0,10,9:19:99:892,254,181,248,0,176	1,2	0.0769231	0.923077	13	1,2	0	1	10
CP058935.1	101270	AGCCGGACGTC	A	2101.38	AC=2;AF=0.500;AN=4;BaseQRankSum=0.541;ClippingRankSum=-0.079;DP=157;FS=1.365;MLEAC=2;MLEAF=0.500;MQ=60.07;MQRankSum=-0.337;QD=27.76;ReadPosRankSum=-0.289;SOR=0.557;ANN=A|upstream_gene_variant|MODIFIER|sym1|gene-G6M90_00g067050|transcript|rna-gnl|ncbi|G6M90_00g067050.m01_mrna|protein_coding||c.-3843_-3834delGACGTCCGGC|||||3834|,A|upstream_gene_variant|MODIFIER|G6M90_00g067060|gene-G6M90_00g067060|…	157	0/0:106,0:106:99:0,319,6619	1/1:0,49:49:99:2145,148,0	0/0	1	0	106	1,1	0	1	49
CP058935.1	414543	A	AG	958.16	AC=4;AF=1.00;AN=4;DP=41;FS=0.000;MLEAC=4;MLEAF=1.00;MQ=60.00;QD=23.37;SOR=7.112;ANN=AG|downstream_gene_variant|MODIFIER|G6M90_00g067940|gene-G6M90_00g067940|transcript|rna-gnl|ncbi|G6M90_00g067940.m01_mrna|protein_coding||c.*704_*705insG|||||705|,AG|downstream_gene_variant|MODIFIER|set11_0|gene-G6M90_00g067950|transcript|rna-gnl|ncbi|G6M90_00g067950.m01_mrna|protein_coding||c.*1428_*1429insC|||||…	41	1/1:0,20:20:60:588,60,0	1/1:0,15:15:44:406,44,0	1,1	0	1	20	1,1	0	1	15
CP058935.1	880884	T	TGGGGGGGGG	776.16	AC=4;AF=1.00;AN=4;DP=35;FS=0.000;MLEAC=2;MLEAF=0.500;MQ=59.81;QD=22.18;SOR=2.303;ANN=TGGGGGGGGG|upstream_gene_variant|MODIFIER|G6M90_00g069330|gene-G6M90_00g069330|transcript|rna-gnl|ncbi|G6M90_00g069330.m01_mrna|protein_coding||c.-2814_-2813insCCCCCCCCC|||||2814|,TGGGGGGGGG|upstream_gene_variant|MODIFIER|G6M90_00g069350|gene-G6M90_00g069350|transcript|rna-gnl|ncbi|G6M90_00g069350.m01_mrna|protei…	35	1/1:0,3:3:16:246,16,0	1/1:0,8:8:43:546,43,0	1,1	0	1	3	1,1	0	1	8
CP058935.1	931855	A	G	1098.21	AC=4;AF=1.00;AN=4;DP=31;FS=0.000;MLEAC=4;MLEAF=1.00;MQ=49.00;QD=29.13;SOR=1.765;ANN=G|upstream_gene_variant|MODIFIER|iphP|gene-G6M90_00g069480|transcript|rna-gnl|ncbi|G6M90_00g069480.m01_mrna|protein_coding||c.-2777A>G|||||2777|,G|downstream_gene_variant|MODIFIER|G6M90_00g069490|gene-G6M90_00g069490|transcript|rna-gnl|ncbi|G6M90_00g069490.m01_mrna|protein_coding||c.*3776T>C|||||3776|,G|intergenic…	31	1/1:0,23:23:68:891,68,0	1/1:0,7:7:21:234,21,0	1,1	0	1	23	1,1	0	1	7
CP058935.1	1591238	A	ACCCCCCCCCCCCCCCCCCCCC	173.21	AC=4;AF=1.00;AN=4;DP=18;FS=0.000;MLEAC=4;MLEAF=1.00;MQ=60.00;QD=9.62;SOR=1.022;ANN=ACCCCCCCCCCCCCCCCCCCCC|upstream_gene_variant|MODIFIER|G6M90_00g071260|gene-G6M90_00g071260|transcript|rna-gnl|ncbi|G6M90_00g071260.m01_mrna|protein_coding||c.-1856_-1855insGGGGGGGGGGGGGGGGGGGGG|||||1856|,ACCCCCCCCCCCCCCCCCCCCC|upstream_gene_variant|MODIFIER|G6M90_00g071270|gene-G6M90_00g071270|transcript|rna-gnl|nc…	18	1/1:0,3:3:10:145,10,0	1/1:0,2:2:4:63,4,0	1,1	0	1	3	1,1	0	1	2
CP058935.1	1654014	A	ACCCCCCC	920.16	AC=4;AF=1.00;AN=4;DP=27;FS=0.000;MLEAC=2;MLEAF=0.500;MQ=59.76;QD=34.08;SOR=1.981;ANN=ACCCCCCC|upstream_gene_variant|MODIFIER|G6M90_00g071540|gene-G6M90_00g071540|transcript|rna-gnl|ncbi|G6M90_00g071540.m01_mrna|protein_coding||c.-3547_-3546insCCCCCCC|||||3546|,ACCCCCCC|downstream_gene_variant|MODIFIER|G6M90_00g071510|gene-G6M90_00g071510|transcript|rna-gnl|ncbi|G6M90_00g071510.m01_mrna|protein_co…	27	1/1:0,12:12:39:449,39,0	1/1:0,12:12:38:434,38,0	1,1	0	1	12	1,1	0	1	12
CP058935.1	2058855	T	TGGGG	1179.16	AC=4;AF=1.00;AN=4;BaseQRankSum=0.743;ClippingRankSum=-1.073;DP=58;FS=0.000;MLEAC=2;MLEAF=0.500;MQ=60.00;MQRankSum=1.239;QD=20.33;ReadPosRankSum=-0.248;SOR=2.400;ANN=TGGGG|upstream_gene_variant|MODIFIER|chit1_1|gene-G6M90_00g072810|transcript|rna-gnl|ncbi|G6M90_00g072810.m01_mrna|protein_coding||c.-3346_-3345insGGGG|||||3345|,TGGGG|downstream_gene_variant|MODIFIER|cbfA|gene-G6M90_00g072800|transcr…	58	1/1:1,15:16:17:544,17,0	1/1:0,15:15:53:591,53,0	1,1	0.0625	0.9375	16	1,1	0	1	15
CP058935.1	3084209	G	GCCCCCCCCCCCCCC	110.76	AC=3;AF=0.750;AN=4;BaseQRankSum=0.736;ClippingRankSum=0.736;DP=10;FS=3.979;MLEAC=3;MLEAF=0.750;MQ=60.00;MQRankSum=-0.736;QD=11.08;ReadPosRankSum=-0.736;SOR=1.872;ANN=GCCCCCCCCCCCCCC|upstream_gene_variant|MODIFIER|G6M90_00g076120|gene-G6M90_00g076120|transcript|rna-gnl|ncbi|G6M90_00g076120.m01_mrna|protein_coding||c.-2954_-2953insGGGGGGGGGGGGGG|||||2954|,GCCCCCCCCCCCCCC|downstream_gene_variant|MOD…	10	0/1:1,4:5:12:103,0,12	1/1:0,1:1:3:44,3,0	0/1	0.2	0.8	5	1,1	0	1	1
CP058935.1	3962911	G	C	5920.2	AC=4;AF=1.00;AN=4;DP=207;FS=0.000;MLEAC=4;MLEAF=1.00;MQ=60.00;QD=28.60;SOR=0.714;ANN=C|upstream_gene_variant|MODIFIER|aurF_3|gene-G6M90_00g078910|transcript|rna-gnl|ncbi|G6M90_00g078910.m01_mrna|protein_coding||c.-687C>G|||||687|,C|downstream_gene_variant|MODIFIER|ANP2|gene-G6M90_00g078900|transcript|rna-gnl|ncbi|G6M90_00g078900.m01_mrna|protein_coding||c.*2851G>C|||||2851|,C|downstream_gene_vari…	207	1/1:0,106:106:99:3235,318,0	1/1:0,88:88:99:2712,264,0	1,1	0	1	106	1,1	0	1	88
CP058935.1	4068177	T	A	48.2	AC=1;AF=0.500;AN=2;BaseQRankSum=-0.358;ClippingRankSum=-1.231;DP=5;FS=0.000;MLEAC=1;MLEAF=0.500;MQ=60.00;MQRankSum=-1.231;QD=9.64;ReadPosRankSum=-1.231;SOR=0.368;ANN=A|upstream_gene_variant|MODIFIER|G6M90_00g079100|gene-G6M90_00g079100|transcript|rna-gnl|ncbi|G6M90_00g079100.m01_mrna|protein_coding||c.-4504T>A|||||4504|,A|intergenic_region|MODIFIER|CPO_1-G6M90_00g079100|gene-G6M90_00g079090-gene-…	5	0/1:3,2:5:75:75,0,269	./.	0/1	0.6	0.4	5	NA	0	0	0
CP058935.1	4068178	T	A	48.2	AC=1;AF=0.500;AN=2;BaseQRankSum=-0.358;ClippingRankSum=1.231;DP=5;FS=0.000;MLEAC=1;MLEAF=0.500;MQ=60.00;MQRankSum=0.358;QD=9.64;ReadPosRankSum=-1.231;SOR=0.368;ANN=A|upstream_gene_variant|MODIFIER|G6M90_00g079100|gene-G6M90_00g079100|transcript|rna-gnl|ncbi|G6M90_00g079100.m01_mrna|protein_coding||c.-4503T>A|||||4503|,A|intergenic_region|MODIFIER|CPO_1-G6M90_00g079100|gene-G6M90_00g079090-gene-G6…	5	0/1:3,2:5:75:75,0,269	./.	0/1	0.6	0.4	5	NA	0	0	0
CP058935.1	4068187	A	T	48.2	AC=1;AF=0.500;AN=2;BaseQRankSum=-0.358;ClippingRankSum=-0.358;DP=5;FS=0.000;MLEAC=1;MLEAF=0.500;MQ=60.00;MQRankSum=-1.231;QD=9.64;ReadPosRankSum=-1.231;SOR=0.368;ANN=T|upstream_gene_variant|MODIFIER|G6M90_00g079100|gene-G6M90_00g079100|transcript|rna-gnl|ncbi|G6M90_00g079100.m01_mrna|protein_coding||c.-4494A>T|||||4494|,T|intergenic_region|MODIFIER|CPO_1-G6M90_00g079100|gene-G6M90_00g079090-gene-…	5	0/1:3,2:5:75:75,0,269	./.	0/1	0.6	0.4	5	NA	0	0	0
CP058935.1	4219620	G	GAA	522.16	AC=3;AF=0.750;AN=4;BaseQRankSum=-0.107;ClippingRankSum=-0.322;DP=68;FS=0.000;MLEAC=2;MLEAF=0.500;MQ=60.00;MQRankSum=0.967;QD=7.68;ReadPosRankSum=2.041;SOR=1.609;ANN=GAA|upstream_gene_variant|MODIFIER|lovD_0|gene-G6M90_00g079590|transcript|rna-gnl|ncbi|G6M90_00g079590.m01_mrna|protein_coding||c.-4900_-4899insTT|||||4900|,GAA|upstream_gene_variant|MODIFIER|HAL3A|gene-G6M90_00g079620|transcript|rna-…	68	0/1:2,18:20:31:356,0,31	1/1:0,6:6:18:146,18,0	0/1	0.1	0.9	20	1,1	0	1	6
CP058935.1	4293574	G	GT	163.5	AC=4;AF=1.00;AN=4;DP=11;FS=0.000;MLEAC=4;MLEAF=1.00;MQ=60.00;QD=14.86;SOR=2.833;ANN=GT|downstream_gene_variant|MODIFIER|TP_1|gene-G6M90_00g079830|transcript|rna-gnl|ncbi|G6M90_00g079830.m01_mrna|protein_coding||c.*4002_*4003insT|||||4003|,GT|intergenic_region|MODIFIER|TP_1-G6M90_00g079840|gene-G6M90_00g079830-gene-G6M90_00g079840|intergenic_region|gene-G6M90_00g079830-gene-G6M90_00g079840|||n.429…	11	1/1:0,3:3:9:81,9,0	1/1:0,5:5:15:118,15,0	1,1	0	1	3	1,1	0	1	5
CP058936.1	44977	T	C	6764.2	AC=4;AF=1.00;AN=4;DP=219;FS=0.000;MLEAC=4;MLEAF=1.00;MQ=60.00;QD=30.89;SOR=0.702;ANN=C|synonymous_variant|LOW|dtxS1_2|gene-G6M90_00g081000|transcript|rna-gnl|ncbi|G6M90_00g081000.m01_mrna|protein_coding|5/6|c.29676A>G|p.Thr9892Thr|29676/30477|29676/30477|9892/10158||,C|downstream_gene_variant|MODIFIER|pbp|gene-G6M90_00g080990|transcript|rna-gnl|ncbi|G6M90_00g080990.m01_mrna|protein_coding||c.*121…	219	1/1:0,134:134:99:4066,402,0	1/1:0,81:81:99:2725,243,0	1,1	0	1	134	1,1	0	1	81
CP058936.1	231192	T	TGGGG	5843.16	AC=4;AF=1.00;AN=4;DP=155;FS=0.000;MLEAC=3;MLEAF=0.750;MQ=60.49;QD=28.24;SOR=0.726;ANN=TGGGG|upstream_gene_variant|MODIFIER|G6M90_00g081480|gene-G6M90_00g081480|transcript|rna-gnl|ncbi|G6M90_00g081480.m01_mrna|protein_coding||c.-873_-872insGGGG|||||872|,TGGGG|downstream_gene_variant|MODIFIER|sed4|gene-G6M90_00g081470|transcript|rna-gnl|ncbi|G6M90_00g081470.m01_mrna|protein_coding||c.*1011_*1012ins…	155	1/1:0,60:60:99:2460,182,0	1/1:0,82:82:99:3400,246,0	1,1	0	1	60	1,1	0	1	82
CP058936.1	394651	A	ACC,ACCC	3123.16	AC=1,3;AF=0.250,0.750;AN=4;BaseQRankSum=-0.459;ClippingRankSum=-1.477;DP=99;FS=0.000;MLEAC=1,3;MLEAF=0.250,0.750;MQ=60.74;MQRankSum=0.917;QD=31.55;ReadPosRankSum=0.408;SOR=1.320;ANN=ACC|upstream_gene_variant|MODIFIER|G6M90_00g081990|gene-G6M90_00g081990|transcript|rna-gnl|ncbi|G6M90_00g081990.m01_mrna|protein_coding||c.-4933_-4932insGG|||||4933|,ACCC|upstream_gene_variant|MODIFIER|G6M90_00g081990…	99	2/2:1,3,40:44:38:1760,1072,982,88,38,0	1/2:0,8,26:34:99:1399,715,612,218,0,112	2021-02-02	0.25	0.75	4	1,2	0	1	8
CP058936.1	664254	T	C	5698.2	AC=4;AF=1.00;AN=4;DP=201;FS=0.000;MLEAC=4;MLEAF=1.00;MQ=60.00;QD=28.35;SOR=0.916;ANN=C|upstream_gene_variant|MODIFIER|G6M90_00g082850|gene-G6M90_00g082850|transcript|rna-gnl|ncbi|G6M90_00g082850.m01_mrna|protein_coding||c.-3741A>G|||||3741|,C|upstream_gene_variant|MODIFIER|G6M90_00g082870|gene-G6M90_00g082870|transcript|rna-gnl|ncbi|G6M90_00g082870.m01_mrna|protein_coding||c.-373A>G|||||373|,C|do…	201	1/1:0,126:126:99:3683,378,0	1/1:0,70:70:99:2042,208,0	1,1	0	1	126	1,1	0	1	70
CP058936.1	686194	T	TCCCCC	3402.16	AC=4;AF=1.00;AN=4;BaseQRankSum=-0.483;ClippingRankSum=0.028;DP=107;FS=4.843;MLEAC=3;MLEAF=0.750;MQ=60.10;MQRankSum=1.335;QD=31.80;ReadPosRankSum=1.335;SOR=1.539;ANN=TCCCCC|upstream_gene_variant|MODIFIER|DES|gene-G6M90_00g082960|transcript|rna-gnl|ncbi|G6M90_00g082960.m01_mrna|protein_coding||c.-4900_-4899insCCCCC|||||4899|,TCCCCC|downstream_gene_variant|MODIFIER|G6M90_00g082920|gene-G6M90_00g0829…	107	1/1:1,59:60:99:2111,135,0	1/1:0,34:34:99:1287,101,0	1,1	0.0166667	0.983333	60	1,1	0	1	34
CP058936.1	703437	T	TGGGGGG	524.17	AC=4;AF=1.00;AN=4;DP=37;FS=0.000;MLEAC=3;MLEAF=0.750;MQ=59.55;QD=14.17;SOR=1.609;ANN=TGGGGGG|upstream_gene_variant|MODIFIER|G6M90_00g082990|gene-G6M90_00g082990|transcript|rna-gnl|ncbi|G6M90_00g082990.m01_mrna|protein_coding||c.-3859_-3858insCCCCCC|||||3859|,TGGGGGG|upstream_gene_variant|MODIFIER|G6M90_00g083000|gene-G6M90_00g083000|transcript|rna-gnl|ncbi|G6M90_00g083000.m01_mrna|protein_coding|…	37	1/1:0,7:7:23:314,23,0	1/1:0,5:5:13:163,13,0	1,1	0	1	7	1,1	0	1	5
CP058936.1	770792	G	GCCCCCCCC	312.29	AC=4;AF=1.00;AN=4;DP=25;FS=0.000;MLEAC=4;MLEAF=1.00;MQ=60.86;QD=12.49;SOR=1.270;ANN=GCCCCCCCC|upstream_gene_variant|MODIFIER|G6M90_00g083220|gene-G6M90_00g083220|transcript|rna-gnl|ncbi|G6M90_00g083220.m01_mrna|protein_coding||c.-1267_-1266insGGGGGGGG|||||1267|,GCCCCCCCC|upstream_gene_variant|MODIFIER|G6M90_00g083240|gene-G6M90_00g083240|transcript|rna-gnl|ncbi|G6M90_00g083240.m01_mrna|protein_co…	25	1/1:0,5:5:14:165,14,0	1/1:0,6:6:17:183,17,0	1,1	0	1	5	1,1	0	1	6
CP058936.1	992627	G	GA	5970.16	AC=4;AF=1.00;AN=4;DP=174;FS=0.000;MLEAC=4;MLEAF=1.00;MQ=60.06;QD=34.31;SOR=0.705;ANN=GA|frameshift_variant|HIGH|ppsA|gene-G6M90_00g084050|transcript|rna-gnl|ncbi|G6M90_00g084050.m01_mrna|protein_coding|1/1|c.1424dupT|p.Val476fs|1424/2442|1424/2442|475/813||,GA|downstream_gene_variant|MODIFIER|TREPH|gene-G6M90_00g084040|transcript|rna-gnl|ncbi|G6M90_00g084040.m01_mrna|protein_coding||c.*2058_*2059…	174	1/1:0,100:100:99:3560,301,0	1/1:0,69:69:99:2446,208,0	1,1	0	1	100	1,1	0	1	69
CP058936.1	1038445	G	A	6167.2	AC=4;AF=1.00;AN=4;DP=200;FS=0.000;MLEAC=4;MLEAF=1.00;MQ=60.00;QD=30.84;SOR=1.049;ANN=A|missense_variant|MODERATE|ucp10|gene-G6M90_00g084230|transcript|rna-gnl|ncbi|G6M90_00g084230.m01_mrna|protein_coding|2/2|c.1208G>A|p.Gly403Glu|1208/1584|1208/1584|403/527||,A|upstream_gene_variant|MODIFIER|PAN3|gene-G6M90_00g084220|transcript|rna-gnl|ncbi|G6M90_00g084220.m01_mrna|protein_coding||c.-2753C>T|||||…	200	1/1:0,118:118:99:3678,353,0	1/1:0,76:76:99:2516,228,0	1,1	0	1	118	1,1	0	1	76
CP058936.1	1719882	T	TG	4121.16	AC=4;AF=1.00;AN=4;DP=155;FS=0.000;MLEAC=4;MLEAF=1.00;MQ=60.35;QD=26.59;SOR=1.205;ANN=TG|upstream_gene_variant|MODIFIER|CNOT7|gene-G6M90_00g086210|transcript|rna-gnl|ncbi|G6M90_00g086210.m01_mrna|protein_coding||c.-1802_-1801insG|||||1801|,TG|downstream_gene_variant|MODIFIER|G6M90_00g086180|gene-G6M90_00g086180|transcript|rna-gnl|ncbi|G6M90_00g086180.m01_mrna|protein_coding||c.*1040_*1041insG|||||…	155	1/1:0,76:76:99:2415,228,0	1/1:0,56:56:99:1742,168,0	1,1	0	1	76	1,1	0	1	56
CP058936.1	1725889	T	TAAA	1283.16	AC=4;AF=1.00;AN=4;DP=71;FS=0.000;MLEAC=2;MLEAF=0.500;MQ=60.31;QD=18.07;SOR=0.818;ANN=TAAA|upstream_gene_variant|MODIFIER|G6M90_00g086200|gene-G6M90_00g086200|transcript|rna-gnl|ncbi|G6M90_00g086200.m01_mrna|protein_coding||c.-4643_-4642insTTT|||||4643|,TAAA|upstream_gene_variant|MODIFIER|FYV10|gene-G6M90_00g086220|transcript|rna-gnl|ncbi|G6M90_00g086220.m01_mrna|protein_coding||c.-492_-491insTTT|…	71	1/1:0,27:27:85:818,85,0	1/1:0,10:10:39:409,39,0	1,1	0	1	27	1,1	0	1	10
CP058936.1	1748139	G	GACA	1190.16	AC=4;AF=1.00;AN=4;DP=266;FS=0.000;MLEAC=4;MLEAF=1.00;MQ=59.83;QD=4.47;SOR=1.329;ANN=GACA|downstream_gene_variant|MODIFIER|abc2|gene-G6M90_00g086260|transcript|rna-gnl|ncbi|G6M90_00g086260.m01_mrna|protein_coding||c.*3315_*3316insTGT|||||3315|,GACA|intergenic_region|MODIFIER|G6M90_00g086250-abc2|gene-G6M90_00g086250-gene-G6M90_00g086260|intergenic_region|gene-G6M90_00g086250-gene-G6M90_00g086260||…	266	1/1:0,25:25:66:757,66,0	1/1:0,21:21:48:469,48,0	1,1	0	1	25	1,1	0	1	21
CP058936.1	2384572	G	GAAA	1895.16	AC=3;AF=0.750;AN=4;BaseQRankSum=0.888;ClippingRankSum=-0.249;DP=94;FS=0.000;MLEAC=2;MLEAF=0.500;MQ=60.23;MQRankSum=-0.675;QD=20.16;ReadPosRankSum=-0.675;SOR=1.352;ANN=GAAA|upstream_gene_variant|MODIFIER|YAK1|gene-G6M90_00g088040|transcript|rna-gnl|ncbi|G6M90_00g088040.m01_mrna|protein_coding||c.-2131_-2130insTTT|||||2131|,GAAA|downstream_gene_variant|MODIFIER|UBP1_1|gene-G6M90_00g088050|transcrip…	94	0/1:6,37:43:0:1018,0,0	1/1:0,24:24:75:748,75,0	0/1	0.139535	0.860465	43	1,1	0	1	24
CP058936.1	2452292	C	CTT	942.16	AC=4;AF=1.00;AN=4;BaseQRankSum=-0.685;ClippingRankSum=0.776;DP=89;FS=0.000;MLEAC=2;MLEAF=0.500;MQ=60.00;MQRankSum=-2.145;QD=10.59;ReadPosRankSum=-0.867;SOR=1.981;ANN=CTT|upstream_gene_variant|MODIFIER|G6M90_00g088260|gene-G6M90_00g088260|transcript|rna-gnl|ncbi|G6M90_00g088260.m01_mrna|protein_coding||c.-1557_-1556insAA|||||1557|,CTT|intergenic_region|MODIFIER|G6M90_00g088260-CDC25_1|gene-G6M90_0…	89	1/1:3,28:31:3:534,3,0	1/1:0,14:14:39:333,39,0	1,1	0.0967742	0.903226	31	1,1	0	1	14
CP058936.1	2629273	C	CACG	8636.16	AC=4;AF=1.00;AN=4;DP=210;FS=0.000;MLEAC=4;MLEAF=1.00;MQ=60.15;QD=31.00;SOR=0.724;ANN=CACG|disruptive_inframe_insertion|MODERATE|sec73|gene-G6M90_00g088810|transcript|rna-gnl|ncbi|G6M90_00g088810.m01_mrna|protein_coding|2/2|c.854_855insGAC|p.Thr285dup|855/4161|855/4161|285/1386||INFO_REALIGN_3_PRIME,CACG|upstream_gene_variant|MODIFIER|G6M90_00g088800|gene-G6M90_00g088800|transcript|rna-gnl|ncbi|G6…	210	1/1:0,118:118:99:5277,356,0	1/1:0,77:77:99:3395,232,0	1,1	0	1	118	1,1	0	1	77
CP058936.1	3361604	C	CTTTGTTTTTTTTTTTT	134.17	AC=3;AF=0.750;AN=4;BaseQRankSum=0.000;ClippingRankSum=-0.720;DP=55;FS=0.000;MLEAC=2;MLEAF=0.500;MQ=66.46;MQRankSum=0.720;QD=2.44;ReadPosRankSum=0.720;SOR=1.609;ANN=CTTTGTTTTTTTTTTTT|upstream_gene_variant|MODIFIER|SUB2|gene-G6M90_00g090860|transcript|rna-gnl|ncbi|G6M90_00g090860.m01_mrna|protein_coding||c.-424_-423insAAAAAAAAAAAACAAA|||||424|,CTTTGTTTTTTTTTTTT|downstream_gene_variant|MODIFIER|G6M9…	55	0/1:2,4:6:60:120,0,60	1/1:0,1:1:2:24,2,0	0/1	0.333333	0.666667	6	1,1	0	1	1
CP058936.1	3450607	A	AGGGG,AGGGGG	1718.16	AC=2,2;AF=0.500,0.500;AN=4;BaseQRankSum=0.718;ClippingRankSum=-0.972;DP=69;FS=0.000;MLEAC=2,2;MLEAF=0.500,0.500;MQ=60.16;MQRankSum=-0.634;QD=24.90;ReadPosRankSum=1.056;SOR=1.708;ANN=AGGGG|upstream_gene_variant|MODIFIER|G6M90_00g091080|gene-G6M90_00g091080|transcript|rna-gnl|ncbi|G6M90_00g091080.m01_mrna|protein_coding||c.-3411_-3410insCCCC|||||3411|,AGGGGG|upstream_gene_variant|MODIFIER|G6M90_00g…	69	1/2:1,6,14:21:84:885,376,320,140,0,84	1/2:0,4,16:20:52:869,387,365,75,0,52	1,2	0.142857	0.857143	7	1,2	0	1	4
CP058936.1	3663324	G	GCCCCCCCC	582.16	AC=4;AF=1.00;AN=4;DP=41;FS=0.000;MLEAC=2;MLEAF=0.500;MQ=60.00;QD=14.20;SOR=4.174;ANN=GCCCCCCCC|upstream_gene_variant|MODIFIER|Arp2_1|gene-G6M90_00g091590|transcript|rna-gnl|ncbi|G6M90_00g091590.m01_mrna|protein_coding||c.-3823_-3822insGGGGGGGG|||||3823|,GCCCCCCCC|upstream_gene_variant|MODIFIER|G6M90_00g091600|gene-G6M90_00g091600|transcript|rna-gnl|ncbi|G6M90_00g091600.m01_mrna|protein_coding||c.…	41	1/1:0,6:6:35:288,35,0	1/1:0,7:7:31:225,31,0	1,1	0	1	6	1,1	0	1	7
CP058936.1	3727892	C	CAA	1176.16	AC=4;AF=1.00;AN=4;BaseQRankSum=1.647;ClippingRankSum=0.183;DP=84;FS=3.323;MLEAC=3;MLEAF=0.750;MQ=60.39;MQRankSum=0.695;QD=14.00;ReadPosRankSum=0.256;SOR=2.165;ANN=CAA|upstream_gene_variant|MODIFIER|G6M90_00g091780|gene-G6M90_00g091780|transcript|rna-gnl|ncbi|G6M90_00g091780.m01_mrna|protein_coding||c.-3876_-3875insAA|||||3875|,CAA|downstream_gene_variant|MODIFIER|Lancl2|gene-G6M90_00g091770|trans…	84	1/1:3,20:23:3:431,3,0	1/1:0,24:24:74:710,74,0	1,1	0.130435	0.869565	23	1,1	0	1	24
CP058936.1	3736662	T	TG	1574.16	AC=4;AF=1.00;AN=4;DP=77;FS=0.000;MLEAC=4;MLEAF=1.00;MQ=60.42;QD=20.44;SOR=3.830;ANN=TG|upstream_gene_variant|MODIFIER|G6M90_00g091800|gene-G6M90_00g091800|transcript|rna-gnl|ncbi|G6M90_00g091800.m01_mrna|protein_coding||c.-3996_-3995insG|||||3995|,TG|downstream_gene_variant|MODIFIER|G6M90_00g091780|gene-G6M90_00g091780|transcript|rna-gnl|ncbi|G6M90_00g091780.m01_mrna|protein_coding||c.*3645_*3646…	77	1/1:0,29:29:87:897,87,0	1/1:0,23:23:69:713,69,0	1,1	0	1	29	1,1	0	1	23
CP058936.1	4024430	T	TGGGGGGGGGGGGGGG	104.88	AC=2;AF=0.500;AN=4;BaseQRankSum=0.000;ClippingRankSum=0.720;DP=29;FS=0.000;MLEAC=2;MLEAF=0.500;MQ=60.00;MQRankSum=0.000;QD=3.62;ReadPosRankSum=0.720;SOR=1.609;ANN=TGGGGGGGGGGGGGGG|upstream_gene_variant|MODIFIER|G6M90_00g092530|gene-G6M90_00g092530|transcript|rna-gnl|ncbi|G6M90_00g092530.m01_mrna|protein_coding||c.-1024_-1023insCCCCCCCCCCCCCCC|||||1024|,TGGGGGGGGGGGGGGG|downstream_gene_variant|MOD…	29	0/1:2,1:3:53:53,0,145	0/1:0,3:3:8:89,0,8	0/1	0.666667	0.333333	3	0/1	0	1	3
CP058937.1	280063	C	T	2233.42	AC=2;AF=0.500;AN=4;BaseQRankSum=1.160;ClippingRankSum=-0.272;DP=174;FS=0.000;MLEAC=2;MLEAF=0.500;MQ=60.00;MQRankSum=-0.462;QD=31.02;ReadPosRankSum=2.317;SOR=0.701;ANN=T|upstream_gene_variant|MODIFIER|G6M90_00g094230|gene-G6M90_00g094230|transcript|rna-gnl|ncbi|G6M90_00g094230.m01_mrna|protein_coding||c.-4742G>A|||||4742|,T|upstream_gene_variant|MODIFIER|G6M90_00g094250|gene-G6M90_00g094250|transc…	174	0/0:97,0:97:99:0,290,2976	1/1:0,69:69:99:2268,207,0	0/0	1	0	97	1,1	0	1	69
CP058937.1	551364	T	TA	341.42	AC=4;AF=1.00;AN=4;DP=21;FS=0.000;MLEAC=4;MLEAF=1.00;MQ=59.22;QD=16.26;SOR=1.609;ANN=TA|intergenic_region|MODIFIER|COAD-pho-4_3|gene-G6M90_00g095120-gene-G6M90_00g095130|intergenic_region|gene-G6M90_00g095120-gene-G6M90_00g095130|||n.551364_551365insA||||||	21	1/1:0,13:13:39:318,39,0	1/1:0,3:3:9:59,9,0	1,1	0	1	13	1,1	0	1	3
CP058937.1	553099	TATA	T	39.16	AC=1;AF=0.500;AN=2;BaseQRankSum=-1.231;ClippingRankSum=0.358;DP=5;FS=0.000;MLEAC=1;MLEAF=0.500;MQ=60.00;MQRankSum=0.358;QD=7.83;ReadPosRankSum=0.358;SOR=0.368;ANN=T|upstream_gene_variant|MODIFIER|pho-4_3|gene-G6M90_00g095130|transcript|rna-gnl|ncbi|G6M90_00g095130.m01_mrna|protein_coding||c.-4290_-4288delATA|||||4290|,T|intergenic_region|MODIFIER|COAD-pho-4_3|gene-G6M90_00g095120-gene-G6M90_00g09…	5	0/1:3,2:5:75:75,0,139	./.	0/1	0.6	0.4	5	NA	0	0	0
CP058937.1	813577	C	CGG	2375.16	AC=4;AF=1.00;AN=4;BaseQRankSum=-0.851;ClippingRankSum=1.204;DP=76;FS=0.000;MLEAC=4;MLEAF=1.00;MQ=60.00;MQRankSum=1.028;QD=31.25;ReadPosRankSum=0.793;SOR=1.451;ANN=CGG|upstream_gene_variant|MODIFIER|sfk1|gene-G6M90_00g095910|transcript|rna-gnl|ncbi|G6M90_00g095910.m01_mrna|protein_coding||c.-2257_-2256insCC|||||2257|,CGG|downstream_gene_variant|MODIFIER|G6M90_00g095900|gene-G6M90_00g095900|transcr…	76	1/1:1,43:44:95:1575,95,0	1/1:0,22:22:69:836,69,0	1,1	0.0227273	0.977273	44	1,1	0	1	22
CP058937.1	816526	G	GCC	3533.16	AC=4;AF=1.00;AN=4;BaseQRankSum=0.040;ClippingRankSum=-0.483;DP=123;FS=3.904;MLEAC=3;MLEAF=0.750;MQ=60.09;MQRankSum=1.370;QD=28.72;ReadPosRankSum=1.692;SOR=0.899;ANN=GCC|downstream_gene_variant|MODIFIER|KIN28|gene-G6M90_00g095920|transcript|rna-gnl|ncbi|G6M90_00g095920.m01_mrna|protein_coding||c.*2974_*2975insCC|||||2975|,GCC|downstream_gene_variant|MODIFIER|FUB3|gene-G6M90_00g095940|transcript|rn…	123	1/1:1,49:50:99:1721,139,0	1/1:0,51:51:99:1814,156,0	1,1	0.02	0.98	50	1,1	0	1	51
CP058937.1	1659653	A	AG	3542.16	AC=4;AF=1.00;AN=4;DP=139;FS=0.000;MLEAC=4;MLEAF=1.00;MQ=60.23;QD=25.48;SOR=1.630;ANN=AG|upstream_gene_variant|MODIFIER|G6M90_00g098580|gene-G6M90_00g098580|transcript|rna-gnl|ncbi|G6M90_00g098580.m01_mrna|protein_coding||c.-2483_-2482insC|||||2483|,AG|upstream_gene_variant|MODIFIER|G6M90_00g098610|gene-G6M90_00g098610|transcript|rna-gnl|ncbi|G6M90_00g098610.m01_mrna|protein_coding||c.-4074_-4073i…	139	1/1:0,59:59:99:1894,180,0	1/1:0,54:54:99:1684,162,0	1,1	0	1	59	1,1	0	1	54
CP058937.1	3486658	A	T	64.17	AC=2;AF=1.00;AN=2;DP=2;FS=0.000;MLEAC=2;MLEAF=1.00;MQ=35.00;QD=32.08;SOR=0.693;ANN=T|upstream_gene_variant|MODIFIER|G6M90_00g103880|gene-G6M90_00g103880|transcript|rna-gnl|ncbi|G6M90_00g103880.m01_mrna|protein_coding||c.-2333T>A|||||2333|,T|intergenic_region|MODIFIER|G6M90_00g103880-G6M90_00g103890|gene-G6M90_00g103880-gene-G6M90_00g103890|intergenic_region|gene-G6M90_00g103880-gene-G6M90_00g1038…	2	1/1:0,2:2:6:90,6,0	./.	1,1	0	1	2	NA	0	0	0
CP058937.1	3486665	A	T	64.17	AC=2;AF=1.00;AN=2;DP=2;FS=0.000;MLEAC=2;MLEAF=1.00;MQ=35.00;QD=32.08;SOR=0.693;ANN=T|upstream_gene_variant|MODIFIER|G6M90_00g103880|gene-G6M90_00g103880|transcript|rna-gnl|ncbi|G6M90_00g103880.m01_mrna|protein_coding||c.-2340T>A|||||2340|,T|intergenic_region|MODIFIER|G6M90_00g103880-G6M90_00g103890|gene-G6M90_00g103880-gene-G6M90_00g103890|intergenic_region|gene-G6M90_00g103880-gene-G6M90_00g1038…	2	1/1:0,2:2:6:90,6,0	./.	1,1	0	1	2	NA	0	0	0
CP058937.1	3486672	T	A	64.17	AC=2;AF=1.00;AN=2;DP=2;FS=0.000;MLEAC=2;MLEAF=1.00;MQ=35.00;QD=32.08;SOR=0.693;ANN=A|upstream_gene_variant|MODIFIER|G6M90_00g103880|gene-G6M90_00g103880|transcript|rna-gnl|ncbi|G6M90_00g103880.m01_mrna|protein_coding||c.-2347A>T|||||2347|,A|intergenic_region|MODIFIER|G6M90_00g103880-G6M90_00g103890|gene-G6M90_00g103880-gene-G6M90_00g103890|intergenic_region|gene-G6M90_00g103880-gene-G6M90_00g1038…	2	1/1:0,2:2:6:90,6,0	./.	1,1	0	1	2	NA	0	0	0
CP058937.1	3486673	T	A	64.17	AC=2;AF=1.00;AN=2;DP=2;FS=0.000;MLEAC=2;MLEAF=1.00;MQ=35.00;QD=32.08;SOR=0.693;ANN=A|upstream_gene_variant|MODIFIER|G6M90_00g103880|gene-G6M90_00g103880|transcript|rna-gnl|ncbi|G6M90_00g103880.m01_mrna|protein_coding||c.-2348A>T|||||2348|,A|intergenic_region|MODIFIER|G6M90_00g103880-G6M90_00g103890|gene-G6M90_00g103880-gene-G6M90_00g103890|intergenic_region|gene-G6M90_00g103880-gene-G6M90_00g1038…	2	1/1:0,2:2:6:90,6,0	./.	1,1	0	1	2	NA	0	0	0
CP058937.1	3985252	T	TAA	1166.15	AC=3;AF=0.750;AN=4;BaseQRankSum=1.622;ClippingRankSum=1.666;DP=97;FS=2.237;MLEAC=2;MLEAF=0.500;MQ=60.45;MQRankSum=0.555;QD=12.02;ReadPosRankSum=0.689;SOR=1.675;ANN=TAA|upstream_gene_variant|MODIFIER|G6M90_00g105320|gene-G6M90_00g105320|transcript|rna-gnl|ncbi|G6M90_00g105320.m01_mrna|protein_coding||c.-1656_-1655insAA|||||1655|,TAA|downstream_gene_variant|MODIFIER|G6M90_00g105310|gene-G6M90_00g10…	97	0/1:8,27:35:91:583,0,91	1/1:0,22:22:66:585,66,0	0/1	0.228571	0.771429	35	1,1	0	1	22
CP058938.1	1204150	G	GA	3334.16	AC=4;AF=1.00;AN=4;BaseQRankSum=-1.187;ClippingRankSum=0.481;DP=138;FS=0.000;MLEAC=4;MLEAF=1.00;MQ=60.24;MQRankSum=-0.075;QD=24.16;ReadPosRankSum=-1.038;SOR=0.862;ANN=GA|upstream_gene_variant|MODIFIER|G6M90_00g109170|gene-G6M90_00g109170|transcript|rna-gnl|ncbi|G6M90_00g109170.m01_mrna|protein_coding||c.-1051_-1050insT|||||1051|,GA|upstream_gene_variant|MODIFIER|nimE|gene-G6M90_00g109190|transcrip…	138	1/1:2,76:78:99:2090,203,0	1/1:0,47:47:99:1280,140,0	1,1	0.025641	0.974359	78	1,1	0	1	47
CP058938.1	1270258	T	TG	5056.16	AC=4;AF=1.00;AN=4;BaseQRankSum=0.234;ClippingRankSum=0.661;DP=189;FS=0.000;MLEAC=4;MLEAF=1.00;MQ=60.34;MQRankSum=-1.475;QD=26.75;ReadPosRankSum=1.181;SOR=0.832;ANN=TG|upstream_gene_variant|MODIFIER|G6M90_00g109330|gene-G6M90_00g109330|transcript|rna-gnl|ncbi|G6M90_00g109330.m01_mrna|protein_coding||c.-4722_-4721insC|||||4722|,TG|upstream_gene_variant|MODIFIER|G6M90_00g109340|gene-G6M90_00g109340|…	189	1/1:2,107:109:99:2923,277,0	1/1:0,75:75:99:2169,224,0	1,1	0.0183486	0.981651	109	1,1	0	1	75
CP058938.1	2076137	T	TG	6886.16	AC=4;AF=1.00;AN=4;BaseQRankSum=-0.466;ClippingRankSum=-0.325;DP=215;FS=3.354;MLEAC=4;MLEAF=1.00;MQ=60.10;MQRankSum=-0.519;QD=32.03;ReadPosRankSum=1.662;SOR=0.490;ANN=TG|upstream_gene_variant|MODIFIER|G6M90_00g111810|gene-G6M90_00g111810|transcript|rna-gnl|ncbi|G6M90_00g111810.m01_mrna|protein_coding||c.-2805_-2804insC|||||2805|,TG|upstream_gene_variant|MODIFIER|G6M90_00g111820|gene-G6M90_00g11182…	215	1/1:1,109:110:99:3874,325,0	1/1:0,87:87:99:3048,261,0	1,1	0.00909091	0.990909	110	1,1	0	1	87
CP058938.1	2224079	G	GCCCCCCC	351.42	AC=4;AF=1.00;AN=4;DP=30;FS=0.000;MLEAC=4;MLEAF=1.00;MQ=60.00;QD=11.71;SOR=1.609;ANN=GCCCCCCC|upstream_gene_variant|MODIFIER|sdnR|gene-G6M90_00g112150|transcript|rna-gnl|ncbi|G6M90_00g112150.m01_mrna|protein_coding||c.-3646_-3645insGGGGGGG|||||3646|,GCCCCCCC|upstream_gene_variant|MODIFIER|G6M90_00g112160|gene-G6M90_00g112160|transcript|rna-gnl|ncbi|G6M90_00g112160.m01_mrna|protein_coding||c.-2356_…	30	1/1:0,3:3:11:164,11,0	1/1:0,4:4:14:223,14,0	1,1	0	1	3	1,1	0	1	4
CP058938.1	2612074	A	AGG,AGGG	2125.16	AC=2,2;AF=0.500,0.500;AN=4;DP=76;FS=0.000;MLEAC=2,2;MLEAF=0.500,0.500;MQ=60.00;QD=27.96;SOR=1.938;ANN=AGG|upstream_gene_variant|MODIFIER|LAE1_8|gene-G6M90_00g113430|transcript|rna-gnl|ncbi|G6M90_00g113430.m01_mrna|protein_coding||c.-860_-859insGG|||||859|,AGGG|upstream_gene_variant|MODIFIER|LAE1_8|gene-G6M90_00g113430|transcript|rna-gnl|ncbi|G6M90_00g113430.m01_mrna|protein_coding||c.-860_-859ins…	76	1/2:0,6,30:36:64:1395,831,747,169,0,64	1/2:0,4,13:17:56:766,401,345,112,0,56	1,2	0	1	6	1,2	0	1	4
CP058938.1	2820055	G	GCCCCCCC	415.18	AC=4;AF=1.00;AN=4;DP=22;FS=0.000;MLEAC=3;MLEAF=0.750;MQ=60.98;QD=18.87;SOR=1.863;ANN=GCCCCCCC|upstream_gene_variant|MODIFIER|lcc2_2|gene-G6M90_00g113980|transcript|rna-gnl|ncbi|G6M90_00g113980.m01_mrna|protein_coding||c.-4927_-4926insGGGGGGG|||||4927|,GCCCCCCC|downstream_gene_variant|MODIFIER|gloL_5|gene-G6M90_00g114000|transcript|rna-gnl|ncbi|G6M90_00g114000.m01_mrna|protein_coding||c.*834_*835i…	22	1/1:0,7:7:20:241,20,0	1/1:0,5:5:15:196,15,0	1,1	0	1	7	1,1	0	1	5
CP058937.1	3158899	A	AC	4705.16	AC=4;AF=1.00;AN=4;BaseQRankSum=-1.092;ClippingRankSum=-1.247;DP=174;FS=3.446;MLEAC=4;MLEAF=1.00;MQ=60.06;MQRankSum=0.894;QD=27.04;ReadPosRankSum=-0.982;SOR=0.560;ANN=AC|downstream_gene_variant|MODIFIER|G6M90_00g103020|gene-G6M90_00g103020|transcript|rna-gnl|ncbi|G6M90_00g103020.m01_mrna|protein_coding||c.*1626_*1627insG|||||1626|,AC|intergenic_region|MODIFIER|rax2-G6M90_00g103020|gene-G6M90_00g10…	174	1/1:0,82:82:99:2496,246,0	1/1:1,74:75:99:2245,195,0	1,1	0	1	82	1,1	0.0133333	0.986667	75
CP058933.1	5814250	T	TG	2888.16	AC=4;AF=1.00;AN=4;BaseQRankSum=-1.052;ClippingRankSum=1.405;DP=144;FS=0.000;MLEAC=4;MLEAF=1.00;MQ=60.30;MQRankSum=0.082;QD=20.06;ReadPosRankSum=1.317;SOR=0.578;ANN=TG|downstream_gene_variant|MODIFIER|G6M90_00g047070|gene-G6M90_00g047070|transcript|rna-gnl|ncbi|G6M90_00g047070.m01_mrna|protein_coding||c.*2395_*2396insG|||||2396|,TG|intron_variant|MODIFIER|WSC4|gene-G6M90_00g047080|transcript|rna-g…	144	1/1:4,54:58:64:1270,64,0	1/1:1,66:67:99:1654,171,0	1,1	0.0689655	0.931034	58	1,1	0.0149254	0.985075	67
CP058933.1	5073463	G	GA	4637.16	AC=4;AF=1.00;AN=4;BaseQRankSum=-1.106;ClippingRankSum=-1.218;DP=190;FS=0.000;MLEAC=4;MLEAF=1.00;MQ=60.17;MQRankSum=0.682;QD=24.41;ReadPosRankSum=-1.062;SOR=0.268;ANN=GA|upstream_gene_variant|MODIFIER|G6M90_00g044830|gene-G6M90_00g044830|transcript|rna-gnl|ncbi|G6M90_00g044830.m01_mrna|protein_coding||c.-3664_-3663insT|||||3664|,GA|upstream_gene_variant|MODIFIER|TRI13_1|gene-G6M90_00g044850|transc…	190	1/1:0,111:111:99:3035,331,0	1/1:1,62:63:99:1638,161,0	1,1	0	1	111	1,1	0.015873	0.984127	63
CP058938.1	808984	A	AGG	5053.16	AC=4;AF=1.00;AN=4;BaseQRankSum=1.611;ClippingRankSum=0.524;DP=152;FS=2.950;MLEAC=4;MLEAF=1.00;MQ=60.21;MQRankSum=-0.734;QD=33.24;ReadPosRankSum=1.973;SOR=0.173;ANN=AGG|upstream_gene_variant|MODIFIER|CTF1-_4|gene-G6M90_00g107970|transcript|rna-gnl|ncbi|G6M90_00g107970.m01_mrna|protein_coding||c.-2435_-2434insGG|||||2434|,AGG|downstream_gene_variant|MODIFIER|malA|gene-G6M90_00g107960|transcript|rna…	152	1/1:1,71:72:99:2768,212,0	1/1:1,60:61:99:2321,177,0	1,1	0.0138889	0.986111	72	1,1	0.0163934	0.983607	61
CP058933.1	747464	G	GA,GAA	4211.16	AC=3,1;AF=0.750,0.250;AN=4;BaseQRankSum=-1.026;ClippingRankSum=-0.501;DP=190;FS=0.000;MLEAC=3,1;MLEAF=0.750,0.250;MQ=60.40;MQRankSum=0.114;QD=22.16;ReadPosRankSum=-0.889;SOR=0.244;ANN=GA|downstream_gene_variant|MODIFIER|G6M90_00g032050|gene-G6M90_00g032050|transcript|rna-gnl|ncbi|G6M90_00g032050.m01_mrna|protein_coding||c.*1462_*1463insT|||||1462|,GAA|downstream_gene_variant|MODIFIER|G6M90_00g032…	190	1/2:0,86,16:102:99:2886,446,122,2168,0,2086	1/1:1,45,6:52:14:1361,132,0,1116,14,1118	1,2	0	1	86	1,1	0.0217391	0.978261	46
CP058936.1	2519810	A	ACCCC	3739.16	AC=4;AF=1.00;AN=4;BaseQRankSum=-0.699;ClippingRankSum=-1.732;DP=114;FS=6.097;MLEAC=2;MLEAF=0.500;MQ=60.66;MQRankSum=-0.152;QD=32.80;ReadPosRankSum=1.368;SOR=2.315;ANN=ACCCC|upstream_gene_variant|MODIFIER|cpr-8|gene-G6M90_00g088440|transcript|rna-gnl|ncbi|G6M90_00g088440.m01_mrna|protein_coding||c.-4129_-4128insGGGG|||||4129|,ACCCC|upstream_gene_variant|MODIFIER|VTS1|gene-G6M90_00g088470|transcrip…	114	1/1:0,54:54:99:2075,170,0	1/1:1,41:42:99:1574,129,0	1,1	0	1	54	1,1	0.0238095	0.97619	42
CP058936.1	1812934	A	AG	2821.16	AC=4;AF=1.00;AN=4;BaseQRankSum=-0.695;ClippingRankSum=1.694;DP=121;FS=0.000;MLEAC=4;MLEAF=1.00;MQ=60.00;MQRankSum=-2.157;QD=23.32;ReadPosRankSum=-1.060;SOR=0.386;ANN=AG|upstream_gene_variant|MODIFIER|NUP82|gene-G6M90_00g086400|transcript|rna-gnl|ncbi|G6M90_00g086400.m01_mrna|protein_coding||c.-4354_-4353insC|||||4354|,AG|upstream_gene_variant|MODIFIER|mrpl31|gene-G6M90_00g086420|transcript|rna-gn…	121	1/1:1,64:65:99:1745,163,0	1/1:1,40:41:93:1112,93,0	1,1	0.0153846	0.984615	65	1,1	0.0243902	0.97561	41
CP058938.1	585775	G	GA	4726.16	AC=4;AF=1.00;AN=4;BaseQRankSum=1.048;ClippingRankSum=-0.848;DP=208;FS=0.000;MLEAC=4;MLEAF=1.00;MQ=60.10;MQRankSum=-1.838;QD=22.72;ReadPosRankSum=-1.269;SOR=0.879;ANN=GA|upstream_gene_variant|MODIFIER|G6M90_00g107340|gene-G6M90_00g107340|transcript|rna-gnl|ncbi|G6M90_00g107340.m01_mrna|protein_coding||c.-4272_-4271insT|||||4272|,GA|downstream_gene_variant|MODIFIER|G6M90_rRNA00000006|gene-G6M90_rRN…	208	1/1:2,104:106:99:2755,262,0	1/1:2,78:80:99:2007,183,0	1,1	0.0188679	0.981132	106	1,1	0.025	0.975	80
CP058932.1	2603685	A	AGGGGG	1686.16	AC=4;AF=1.00;AN=4;BaseQRankSum=1.728;ClippingRankSum=1.006;DP=96;FS=0.000;MLEAC=2;MLEAF=0.500;MQ=60.34;MQRankSum=-0.232;QD=17.56;ReadPosRankSum=-0.954;SOR=1.609;ANN=AGGGGG|upstream_gene_variant|MODIFIER|G6M90_00g007970|gene-G6M90_00g007970|transcript|rna-gnl|ncbi|G6M90_00g007970.m01_mrna|protein_coding||c.-2991_-2990insCCCCC|||||2991|,AGGGGG|downstream_gene_variant|MODIFIER|ULP1|gene-G6M90_00g007…	96	1/1:6,25:31:18:620,18,0	1/1:1,35:36:99:987,101,0	1,1	0.193548	0.806452	31	1,1	0.0277778	0.972222	36
CP058938.1	1801489	G	GT	1693.27	AC=4;AF=1.00;AN=4;BaseQRankSum=0.122;ClippingRankSum=-0.731;DP=118;FS=5.314;MLEAC=3;MLEAF=0.750;MQ=60.37;MQRankSum=0.091;QD=14.35;ReadPosRankSum=0.244;SOR=0.208;ANN=GT|upstream_gene_variant|MODIFIER|abcB_9|gene-G6M90_00g110990|transcript|rna-gnl|ncbi|G6M90_00g110990.m01_mrna|protein_coding||c.-3468_-3467insA|||||3468|,GT|upstream_gene_variant|MODIFIER|G6M90_00g111000|gene-G6M90_00g111000|transcri…	118	1/1:8,56:64:1:948,1,0	1/1:1,35:36:83:769,83,0	1,1	0.125	0.875	64	1,1	0.0277778	0.972222	36
CP058934.1	2898913	A	AC	2310.16	AC=4;AF=1.00;AN=4;BaseQRankSum=-1.022;ClippingRankSum=1.288;DP=91;FS=0.000;MLEAC=4;MLEAF=1.00;MQ=60.36;MQRankSum=0.533;QD=25.39;ReadPosRankSum=-1.244;SOR=3.030;ANN=AC|upstream_gene_variant|MODIFIER|kap95|gene-G6M90_00g061160|transcript|rna-gnl|ncbi|G6M90_00g061160.m01_mrna|protein_coding||c.-3474_-3473insG|||||3474|,AC|downstream_gene_variant|MODIFIER|G6M90_00g061170|gene-G6M90_00g061170|transcri…	91	1/1:0,43:43:99:1339,132,0	1/1:1,34:35:96:1007,96,0	1,1	0	1	43	1,1	0.0285714	0.971429	35
CP058932.1	9387532	C	CT	2557.16	AC=4;AF=1.00;AN=4;BaseQRankSum=0.815;ClippingRankSum=0.791;DP=141;FS=1.442;MLEAC=3;MLEAF=0.750;MQ=60.00;MQRankSum=0.888;QD=18.14;ReadPosRankSum=-0.368;SOR=1.099;ANN=CT|upstream_gene_variant|MODIFIER|G6M90_00g029080|gene-G6M90_00g029080|transcript|rna-gnl|ncbi|G6M90_00g029080.m01_mrna|protein_coding||c.-4731_-4730insA|||||4731|,CT|upstream_gene_variant|MODIFIER|G6M90_00g029100|gene-G6M90_00g029100…	141	1/1:7,83:90:87:1892,87,0	1/1:1,29:30:61:619,61,0	1,1	0.0777778	0.922222	90	1,1	0.0333333	0.966667	30
CP058932.1	2947071	TA	T	3953.16	AC=4;AF=1.00;AN=4;BaseQRankSum=1.821;ClippingRankSum=1.322;DP=178;FS=0.000;MLEAC=4;MLEAF=1.00;MQ=60.00;MQRankSum=-0.305;QD=22.21;ReadPosRankSum=2.339;SOR=0.804;ANN=T|upstream_gene_variant|MODIFIER|G6M90_00g009030|gene-G6M90_00g009030|transcript|rna-gnl|ncbi|G6M90_00g009030.m01_mrna|protein_coding||c.-1947delT|||||1947|,T|upstream_gene_variant|MODIFIER|pkp1|gene-G6M90_00g009040|transcript|rna-gnl|…	178	1/1:0,80:80:99:2452,167,0	1/1:2,51:53:97:1537,97,0	1,1	0	1	80	1,1	0.0377358	0.962264	53
CP058932.1	5733674	C	CTTT	1326.16	AC=4;AF=1.00;AN=4;BaseQRankSum=-1.531;ClippingRankSum=-0.919;DP=90;FS=0.000;MLEAC=2;MLEAF=0.500;MQ=60.36;MQRankSum=-0.919;QD=14.74;ReadPosRankSum=-1.327;SOR=1.402;ANN=CTTT|upstream_gene_variant|MODIFIER|CTB6|gene-G6M90_00g017160|transcript|rna-gnl|ncbi|G6M90_00g017160.m01_mrna|protein_coding||c.-2939_-2938insAAA|||||2939|,CTTT|upstream_gene_variant|MODIFIER|hsp30_0|gene-G6M90_00g017190|transcript…	90	1/1:5,29:34:19:683,19,0	1/1:1,24:25:54:520,54,0	1,1	0.147059	0.852941	34	1,1	0.04	0.96	25
CP058932.1	6357253	A	AC	3292.16	AC=4;AF=1.00;AN=4;BaseQRankSum=-0.852;ClippingRankSum=-0.383;DP=133;FS=6.230;MLEAC=4;MLEAF=1.00;MQ=60.24;MQRankSum=0.661;QD=24.75;ReadPosRankSum=1.044;SOR=1.660;ANN=AC|upstream_gene_variant|MODIFIER|sec1|gene-G6M90_00g019290|transcript|rna-gnl|ncbi|G6M90_00g019290.m01_mrna|protein_coding||c.-2554_-2553insG|||||2554|,AC|upstream_gene_variant|MODIFIER|G6M90_00g019300|gene-G6M90_00g019300|transcript…	133	1/1:1,69:70:99:2026,179,0	1/1:2,47:49:85:1302,85,0	1,1	0.0142857	0.985714	70	1,1	0.0408163	0.959184	49
CP058932.1	5590348	G	GCCC	3478.16	AC=4;AF=1.00;AN=4;BaseQRankSum=1.661;ClippingRankSum=0.514;DP=138;FS=0.000;MLEAC=4;MLEAF=1.00;MQ=59.91;MQRankSum=-1.255;QD=25.20;ReadPosRankSum=-0.514;SOR=1.431;ANN=GCCC|upstream_gene_variant|MODIFIER|G6M90_00g016760|gene-G6M90_00g016760|transcript|rna-gnl|ncbi|G6M90_00g016760.m01_mrna|protein_coding||c.-4411_-4410insGGG|||||4411|,GCCC|upstream_gene_variant|MODIFIER|BVM|gene-G6M90_00g016770|trans…	138	1/1:0,80:80:99:2324,243,0	1/1:2,40:42:76:1190,76,0	1,1	0	1	80	1,1	0.047619	0.952381	42
CP058937.1	1315955	C	CA	2934.16	AC=4;AF=1.00;AN=4;BaseQRankSum=0.362;ClippingRankSum=0.206;DP=160;FS=1.273;MLEAC=4;MLEAF=1.00;MQ=60.20;MQRankSum=0.913;QD=18.34;ReadPosRankSum=0.344;SOR=1.009;ANN=CA|downstream_gene_variant|MODIFIER|G6M90_00g097420|gene-G6M90_00g097420|transcript|rna-gnl|ncbi|G6M90_00g097420.m01_mrna|protein_coding||c.*2222_*2223insA|||||2223|,CA|downstream_gene_variant|MODIFIER|G6M90_00g097430|gene-G6M90_00g0974…	160	1/1:7,69:76:42:1540,42,0	1/1:3,59:62:99:1430,110,0	1,1	0.0921053	0.907895	76	1,1	0.0483871	0.951613	62
CP058936.1	3343426	C	CTTTT	1604.16	AC=4;AF=1.00;AN=4;BaseQRankSum=0.818;ClippingRankSum=0.491;DP=84;FS=9.560;MLEAC=2;MLEAF=0.500;MQ=60.13;MQRankSum=1.037;QD=19.10;ReadPosRankSum=0.600;SOR=1.674;ANN=CTTTT|upstream_gene_variant|MODIFIER|G6M90_00g090820|gene-G6M90_00g090820|transcript|rna-gnl|ncbi|G6M90_00g090820.m01_mrna|protein_coding||c.-885_-884insAAAA|||||885|,CTTTT|upstream_gene_variant|MODIFIER|G6M90_00g090840|gene-G6M90_00g09…	84	1/1:2,28:30:56:833,56,0	1/1:1,19:20:50:629,50,0	1,1	0.0666667	0.933333	30	1,1	0.05	0.95	20
CP058933.1	5899702	G	GAAAAA	1827.16	AC=4;AF=1.00;AN=4;BaseQRankSum=1.542;ClippingRankSum=1.156;DP=83;FS=0.000;MLEAC=2;MLEAF=0.500;MQ=60.00;MQRankSum=0.193;QD=22.01;ReadPosRankSum=1.349;SOR=4.407;ANN=GAAAAA|upstream_gene_variant|MODIFIER|cft2|gene-G6M90_00g047340|transcript|rna-gnl|ncbi|G6M90_00g047340.m01_mrna|protein_coding||c.-3137_-3136insTTTTT|||||3137|,GAAAAA|downstream_gene_variant|MODIFIER|G6M90_00g047350|gene-G6M90_00g04735…	83	1/1:3,32:35:29:925,29,0	1/1:1,18:19:66:826,66,0	1,1	0.0857143	0.914286	35	1,1	0.0526316	0.947368	19
CP058934.1	2514633	G	GTT	2468.16	AC=4;AF=1.00;AN=4;BaseQRankSum=-2.066;ClippingRankSum=-1.374;DP=159;FS=1.811;MLEAC=2;MLEAF=0.500;MQ=60.20;MQRankSum=-0.199;QD=15.52;ReadPosRankSum=0.136;SOR=1.503;ANN=GTT|upstream_gene_variant|MODIFIER|G6M90_00g060100|gene-G6M90_00g060100|transcript|rna-gnl|ncbi|G6M90_00g060100.m01_mrna|protein_coding||c.-187_-186insAA|||||187|,GTT|upstream_gene_variant|MODIFIER|npgA|gene-G6M90_00g060110|transcri…	159	1/1:3,43:46:38:1112,38,0	1/1:3,51:54:61:1348,61,0	1,1	0.0652174	0.934783	46	1,1	0.0555556	0.944444	54
CP058933.1	2366739	C	CAA	3180.14	AC=3;AF=0.750;AN=4;BaseQRankSum=0.526;ClippingRankSum=-0.393;DP=217;FS=0.000;MLEAC=3;MLEAF=0.750;MQ=61.19;MQRankSum=-0.814;QD=14.66;ReadPosRankSum=0.582;SOR=0.833;ANN=CAA|frameshift_variant|HIGH|rcd1|gene-G6M90_00g036780|transcript|rna-gnl|ncbi|G6M90_00g036780.m01_mrna|protein_coding|1/4|c.15_16insAA|p.Gln6fs|16/1101|16/1101|6/366||,CAA|downstream_gene_variant|MODIFIER|kin1|gene-G6M90_00g036770|t…	217	0/1:11,57:68:99:1992,0,227	1/1:2,33:35:53:1227,53,0	0/1	0.161765	0.838235	68	1,1	0.0571429	0.942857	35
CP058932.1	522303	GC	G	2536.16	AC=4;AF=1.00;AN=4;BaseQRankSum=-0.144;ClippingRankSum=1.789;DP=103;FS=9.613;MLEAC=4;MLEAF=1.00;MQ=60.00;MQRankSum=-1.034;QD=24.62;ReadPosRankSum=1.367;SOR=2.800;ANN=G|frameshift_variant|HIGH|G6M90_00g001710|gene-G6M90_00g001710|transcript|rna-gnl|ncbi|G6M90_00g001710.m01_mrna|protein_coding|10/10|c.1205delC|p.Pro402fs|1205/1389|1205/1389|402/462||INFO_REALIGN_3_PRIME,G|upstream_gene_variant|MODIF…	103	1/1:0,39:39:99:1171,117,0	1/1:3,49:52:99:1401,107,0	1,1	0	1	39	1,1	0.0576923	0.942308	52
CP058933.1	4507119	G	GTT	2903.16	AC=4;AF=1.00;AN=4;BaseQRankSum=1.616;ClippingRankSum=-0.663;DP=168;FS=4.148;MLEAC=2;MLEAF=0.500;MQ=60.19;MQRankSum=-0.383;QD=17.28;ReadPosRankSum=-1.149;SOR=1.100;ANN=GTT|upstream_gene_variant|MODIFIER|grhl2|gene-G6M90_00g043120|transcript|rna-gnl|ncbi|G6M90_00g043120.m01_mrna|protein_coding||c.-1326_-1325insTT|||||1325|,GTT|intergenic_region|MODIFIER|mdrA_2-grhl2|gene-G6M90_00g043110-gene-G6M90_…	168	1/1:7,63:70:17:1528,17,0	1/1:3,49:52:98:1309,98,0	1,1	0.1	0.9	70	1,1	0.0576923	0.942308	52
CP058932.1	2605173	G	GAAA	1043.16	AC=3;AF=0.750;AN=4;BaseQRankSum=0.425;ClippingRankSum=-0.047;DP=65;FS=10.569;MLEAC=2;MLEAF=0.500;MQ=60.40;MQRankSum=0.898;QD=16.05;ReadPosRankSum=-0.520;SOR=4.174;ANN=GAAA|upstream_gene_variant|MODIFIER|G6M90_00g007970|gene-G6M90_00g007970|transcript|rna-gnl|ncbi|G6M90_00g007970.m01_mrna|protein_coding||c.-4479_-4478insTTT|||||4479|,GAAA|downstream_gene_variant|MODIFIER|ULP1|gene-G6M90_00g007980|…	65	0/1:9,22:31:99:561,0,113	1/1:1,15:16:37:482,37,0	0/1	0.290323	0.709677	31	1,1	0.0625	0.9375	16
CP058937.1	1993509	A	ATTT	1045.16	AC=4;AF=1.00;AN=4;BaseQRankSum=-0.238;ClippingRankSum=0.873;DP=91;FS=0.000;MLEAC=2;MLEAF=0.500;MQ=60.00;MQRankSum=-0.873;QD=11.49;ReadPosRankSum=0.714;SOR=1.863;ANN=ATTT|upstream_gene_variant|MODIFIER|G6M90_00g099550|gene-G6M90_00g099550|transcript|rna-gnl|ncbi|G6M90_00g099550.m01_mrna|protein_coding||c.-4825_-4824insAAA|||||4825|,ATTT|upstream_gene_variant|MODIFIER|prnC_0|gene-G6M90_00g099560|tr…	91	1/1:1,17:18:47:540,47,0	1/1:1,15:16:37:467,37,0	1,1	0.0555556	0.944444	18	1,1	0.0625	0.9375	16
CP058934.1	1646876	G	GT	2664.16	AC=4;AF=1.00;AN=4;BaseQRankSum=-1.261;ClippingRankSum=-0.395;DP=171;FS=4.426;MLEAC=2;MLEAF=0.500;MQ=60.63;MQRankSum=-1.064;QD=15.58;ReadPosRankSum=0.593;SOR=1.268;ANN=GT|upstream_gene_variant|MODIFIER|aro-8|gene-G6M90_00g057590|transcript|rna-gnl|ncbi|G6M90_00g057590.m01_mrna|protein_coding||c.-280_-279insA|||||280|,GT|upstream_gene_variant|MODIFIER|G6M90_00g057600|gene-G6M90_00g057600|transcript…	171	1/1:9,67:76:99:1416,100,0	1/1:4,57:61:99:1266,110,0	1,1	0.118421	0.881579	76	1,1	0.0655738	0.934426	61
CP058933.1	4410830	GAAAA	G	964.16	AC=3;AF=0.750;AN=4;BaseQRankSum=1.920;ClippingRankSum=1.484;DP=80;FS=6.214;MLEAC=2;MLEAF=0.500;MQ=60.00;MQRankSum=-1.135;QD=12.05;ReadPosRankSum=0.786;SOR=3.912;ANN=G|upstream_gene_variant|MODIFIER|pps1|gene-G6M90_00g042840|transcript|rna-gnl|ncbi|G6M90_00g042840.m01_mrna|protein_coding||c.-1154_-1151delTTTT|||||1151|,G|downstream_gene_variant|MODIFIER|SLM1|gene-G6M90_00g042830|transcript|rna-gnl…	80	0/1:5,20:25:36:477,0,36	1/1:1,14:15:35:456,35,0	0/1	0.2	0.8	25	1,1	0.0666667	0.933333	15
CP058933.1	1855954	A	AAC	2415.16	AC=4;AF=1.00;AN=4;BaseQRankSum=-0.403;ClippingRankSum=0.128;DP=131;FS=0.000;MLEAC=3;MLEAF=0.750;MQ=63.46;MQRankSum=-1.444;QD=18.44;ReadPosRankSum=1.621;SOR=0.844;ANN=AAC|upstream_gene_variant|MODIFIER|betB|gene-G6M90_00g035180|transcript|rna-gnl|ncbi|G6M90_00g035180.m01_mrna|protein_coding||c.-2296_-2295insGT|||||2296|,AAC|upstream_gene_variant|MODIFIER|codA|gene-G6M90_00g035190|transcript|rna-gn…	131	1/1:6,59:65:48:1429,48,0	1/1:3,41:44:66:1011,66,0	1,1	0.0923077	0.907692	65	1,1	0.0681818	0.931818	44
CP058936.1	332783	C	CT	1855.16	AC=3;AF=0.750;AN=4;BaseQRankSum=-2.007;ClippingRankSum=1.292;DP=147;FS=0.000;MLEAC=3;MLEAF=0.750;MQ=60.07;MQRankSum=0.976;QD=12.62;ReadPosRankSum=-0.867;SOR=0.765;ANN=CT|upstream_gene_variant|MODIFIER|G6M90_00g081820|gene-G6M90_00g081820|transcript|rna-gnl|ncbi|G6M90_00g081820.m01_mrna|protein_coding||c.-554_-553insT|||||553|,CT|upstream_gene_variant|MODIFIER|aprN_1|gene-G6M90_00g081830|transcrip…	147	0/1:14,50:64:39:810,0,39	1/1:4,54:58:86:1047,86,0	0/1	0.21875	0.78125	64	1,1	0.0689655	0.931034	58
CP058937.1	2788190	C	CAAA	2175.16	AC=4;AF=1.00;AN=4;DP=97;FS=0.000;MLEAC=2;MLEAF=0.500;MQ=60.11;QD=22.42;SOR=4.514;ANN=CAAA|upstream_gene_variant|MODIFIER|G6M90_00g101820|gene-G6M90_00g101820|transcript|rna-gnl|ncbi|G6M90_00g101820.m01_mrna|protein_coding||c.-2839_-2838insTTT|||||2839|,CAAA|upstream_gene_variant|MODIFIER|NAR1|gene-G6M90_00g101840|transcript|rna-gnl|ncbi|G6M90_00g101840.m01_mrna|protein_coding||c.-411_-410insAAA||…	97	1/1:6,40:46:77:1162,77,0	1/1:2,27:29:64:928,64,0	1,1	0.130435	0.869565	46	1,1	0.0689655	0.931034	29
CP058932.1	4203075	G	GT	943.15	AC=3;AF=0.750;AN=4;BaseQRankSum=-0.926;ClippingRankSum=-1.518;DP=121;FS=1.165;MLEAC=3;MLEAF=0.750;MQ=60.09;MQRankSum=-0.522;QD=7.79;ReadPosRankSum=-2.733;SOR=0.440;ANN=GT|upstream_gene_variant|MODIFIER|ELMO1|gene-G6M90_00g012670|transcript|rna-gnl|ncbi|G6M90_00g012670.m01_mrna|protein_coding||c.-898_-897insT|||||897|,GT|downstream_gene_variant|MODIFIER|OBPALPHA|gene-G6M90_00g012650|transcript|rna…	121	0/1:15,36:51:99:516,0,155	1/1:2,26:28:38:466,38,0	0/1	0.294118	0.705882	51	1,1	0.0714286	0.928571	28
CP058932.1	7269646	G	GA,A	5647.16	AC=2,2;AF=0.500,0.500;AN=4;BaseQRankSum=2.746;ClippingRankSum=-1.047;DP=164;FS=14.818;MLEAC=2,2;MLEAF=0.500,0.500;MQ=60.00;MQRankSum=-1.123;QD=34.43;ReadPosRankSum=2.897;SOR=1.601;ANN=A|upstream_gene_variant|MODIFIER|spo5|gene-G6M90_00g022200|transcript|rna-gnl|ncbi|G6M90_00g022200.m01_mrna|protein_coding||c.-2431G>A|||||2431|,GA|upstream_gene_variant|MODIFIER|spo5|gene-G6M90_00g022200|transcript…	164	1/2:2,20,53:75:99:3450,1092,867,500,0,243	1/2:1,13,27:41:99:2233,583,426,346,0,186	1,2	0.0909091	0.909091	22	1,2	0.0714286	0.928571	14
CP058935.1	2848037	G	GCCCCC	2719.16	AC=4;AF=1.00;AN=4;BaseQRankSum=-1.508;ClippingRankSum=1.044;DP=85;FS=9.438;MLEAC=4;MLEAF=1.00;MQ=60.13;MQRankSum=-0.696;QD=31.99;ReadPosRankSum=1.508;SOR=2.765;ANN=GCCCCC|upstream_gene_variant|MODIFIER|G6M90_00g075350|gene-G6M90_00g075350|transcript|rna-gnl|ncbi|G6M90_00g075350.m01_mrna|protein_coding||c.-1633_-1632insCCCCC|||||1632|,GCCCCC|intergenic_region|MODIFIER|SWC4-G6M90_00g075350|gene-G6M…	85	1/1:1,41:42:99:1711,114,0	1/1:2,26:28:67:1044,67,0	1,1	0.0238095	0.97619	42	1,1	0.0714286	0.928571	28
CP058938.1	762771	G	GTTTT	1489.16	AC=4;AF=1.00;AN=4;DP=86;FS=0.000;MLEAC=2;MLEAF=0.500;MQ=59.61;QD=17.32;SOR=5.784;ANN=GTTTT|upstream_gene_variant|MODIFIER|G6M90_00g107830|gene-G6M90_00g107830|transcript|rna-gnl|ncbi|G6M90_00g107830.m01_mrna|protein_coding||c.-3030_-3029insAAAA|||||3030|,GTTTT|upstream_gene_variant|MODIFIER|G6M90_00g107840|gene-G6M90_00g107840|transcript|rna-gnl|ncbi|G6M90_00g107840.m01_mrna|protein_coding||c.-23…	86	1/1:1,33:34:84:1049,84,0	1/1:1,13:14:21:348,21,0	1,1	0.0294118	0.970588	34	1,1	0.0714286	0.928571	14
CP058938.1	970570	T	TAAA	888.16	AC=4;AF=1.00;AN=4;DP=63;FS=0.000;MLEAC=2;MLEAF=0.500;MQ=59.93;QD=14.10;SOR=4.047;ANN=TAAA|upstream_gene_variant|MODIFIER|G6M90_00g108450|gene-G6M90_00g108450|transcript|rna-gnl|ncbi|G6M90_00g108450.m01_mrna|protein_coding||c.-356_-355insTTT|||||356|,TAAA|downstream_gene_variant|MODIFIER|RFT1|gene-G6M90_00g108460|transcript|rna-gnl|ncbi|G6M90_00g108460.m01_mrna|protein_coding||c.*537_*538insTTT|||…	63	1/1:0,10:10:40:371,40,0	1/1:1,13:14:31:400,31,0	1,1	0	1	10	1,1	0.0714286	0.928571	14
CP058933.1	2985884	AG	A	1613.16	AC=4;AF=1.00;AN=4;BaseQRankSum=3.367;ClippingRankSum=-0.220;DP=125;FS=50.228;MLEAC=4;MLEAF=1.00;MQ=60.35;MQRankSum=-0.858;QD=12.91;ReadPosRankSum=-2.063;SOR=2.744;ANN=A|downstream_gene_variant|MODIFIER|lsb5|gene-G6M90_00g038610|transcript|rna-gnl|ncbi|G6M90_00g038610.m01_mrna|protein_coding||c.*2969delC|||||2969|,A|intergenic_region|MODIFIER|G6M90_00g038600-lsb5|gene-G6M90_00g038600-gene-G6M90_00…	125	1/1:7,44:51:80:853,80,0	1/1:3,38:41:87:796,87,0	1,1	0.137255	0.862745	51	1,1	0.0731707	0.926829	41
CP058932.1	4679245	G	GCCC	1757.16	AC=4;AF=1.00;AN=4;BaseQRankSum=2.263;ClippingRankSum=0.676;DP=125;FS=1.983;MLEAC=4;MLEAF=1.00;MQ=60.17;MQRankSum=0.586;QD=14.06;ReadPosRankSum=1.398;SOR=1.471;ANN=GCCC|upstream_gene_variant|MODIFIER|G6M90_00g013950|gene-G6M90_00g013950|transcript|rna-gnl|ncbi|G6M90_00g013950.m01_mrna|protein_coding||c.-3507_-3506insGGG|||||3507|,GCCC|downstream_gene_variant|MODIFIER|mdr1_0|gene-G6M90_00g013960|tr…	125	1/1:4,50:54:70:1184,70,0	1/1:2,25:27:45:609,45,0	1,1	0.0740741	0.925926	54	1,1	0.0740741	0.925926	27
CP058932.1	9002260	C	CGG	1735.16	AC=4;AF=1.00;AN=4;BaseQRankSum=1.485;ClippingRankSum=-0.169;DP=83;FS=7.241;MLEAC=2;MLEAF=0.500;MQ=60.71;MQRankSum=2.565;QD=20.91;ReadPosRankSum=0.844;SOR=2.867;ANN=CGG|upstream_gene_variant|MODIFIER|G6M90_00g027630|gene-G6M90_00g027630|transcript|rna-gnl|ncbi|G6M90_00g027630.m01_mrna|protein_coding||c.-574_-573insGG|||||573|,CGG|upstream_gene_variant|MODIFIER|G6M90_00g027640|gene-G6M90_00g027640|…	83	1/1:3,28:31:34:906,34,0	1/1:2,25:27:10:753,10,0	1,1	0.0967742	0.903226	31	1,1	0.0740741	0.925926	27
CP058932.1	7667728	A	AC	2521.16	AC=4;AF=1.00;AN=4;BaseQRankSum=-0.258;ClippingRankSum=-0.775;DP=111;FS=3.197;MLEAC=3;MLEAF=0.750;MQ=60.49;MQRankSum=-0.276;QD=22.71;ReadPosRankSum=-1.464;SOR=2.202;ANN=AC|upstream_gene_variant|MODIFIER|G6M90_00g023310|gene-G6M90_00g023310|transcript|rna-gnl|ncbi|G6M90_00g023310.m01_mrna|protein_coding||c.-526_-525insC|||||525|,AC|downstream_gene_variant|MODIFIER|mef2|gene-G6M90_00g023300|transcri…	111	1/1:1,48:49:99:1274,115,0	1/1:4,49:53:39:1274,39,0	1,1	0.0204082	0.979592	49	1,1	0.0754717	0.924528	53
CP058937.1	2624389	C	CAAAA	1230.16	AC=4;AF=1.00;AN=4;BaseQRankSum=0.992;ClippingRankSum=-0.496;DP=63;FS=0.000;MLEAC=2;MLEAF=0.500;MQ=60.17;MQRankSum=-0.248;QD=19.53;ReadPosRankSum=1.488;SOR=3.912;ANN=CAAAA|upstream_gene_variant|MODIFIER|G6M90_00g101320|gene-G6M90_00g101320|transcript|rna-gnl|ncbi|G6M90_00g101320.m01_mrna|protein_coding||c.-1205_-1204insAAAA|||||1204|,CAAAA|upstream_gene_variant|MODIFIER|phyA_1|gene-G6M90_00g101330…	63	1/1:0,22:22:70:679,70,0	1/1:1,12:13:24:464,24,0	1,1	0	1	22	1,1	0.0769231	0.923077	13
CP058934.1	1547577	G	GTTA	2688.16	AC=4;AF=1.00;AN=4;BaseQRankSum=0.966;ClippingRankSum=-1.067;DP=181;FS=5.719;MLEAC=3;MLEAF=0.750;MQ=61.77;MQRankSum=1.137;QD=14.85;ReadPosRankSum=1.805;SOR=0.970;ANN=GTTA|upstream_gene_variant|MODIFIER|chk1|gene-G6M90_00g057250|transcript|rna-gnl|ncbi|G6M90_00g057250.m01_mrna|protein_coding||c.-3121_-3120insTAA|||||3121|,GTTA|upstream_gene_variant|MODIFIER|RPL31A|gene-G6M90_00g057270|transcript|rn…	181	1/1:9,73:82:25:1448,25,0	1/1:5,59:64:63:1260,63,0	1,1	0.109756	0.890244	82	1,1	0.078125	0.921875	64
CP058932.1	9325890	A	AGG,AGGG	3309.16	AC=2,2;AF=0.500,0.500;AN=4;BaseQRankSum=1.375;ClippingRankSum=-0.016;DP=116;FS=0.000;MLEAC=2,2;MLEAF=0.500,0.500;MQ=60.00;MQRankSum=-0.016;QD=28.53;ReadPosRankSum=1.849;SOR=0.542;ANN=AGG|upstream_gene_variant|MODIFIER|G6M90_00g028900|gene-G6M90_00g028900|transcript|rna-gnl|ncbi|G6M90_00g028900.m01_mrna|protein_coding||c.-4034_-4033insCC|||||4034|,AGGG|upstream_gene_variant|MODIFIER|G6M90_00g02890…	116	1/2:2,8,42:52:73:1880,986,855,207,0,73	1/2:1,11,25:37:99:1465,645,536,299,0,220	1,2	0.2	0.8	10	1,2	0.0833333	0.916667	12
CP058937.1	2272645	A	AT	2859.15	AC=3;AF=0.750;AN=4;BaseQRankSum=-0.615;ClippingRankSum=2.621;DP=181;FS=0.993;MLEAC=3;MLEAF=0.750;MQ=61.13;MQRankSum=-1.477;QD=15.80;ReadPosRankSum=-0.836;SOR=0.486;ANN=AT|upstream_gene_variant|MODIFIER|G6M90_00g100360|gene-G6M90_00g100360|transcript|rna-gnl|ncbi|G6M90_00g100360.m01_mrna|protein_coding||c.-346_-345insA|||||346|,AT|upstream_gene_variant|MODIFIER|ANXA7|gene-G6M90_00g100380|transcrip…	181	0/1:11,51:62:99:1242,0,105	1/1:6,66:72:85:1656,85,0	0/1	0.177419	0.822581	62	1,1	0.0833333	0.916667	72
CP058932.1	4768515	G	GA	1728.16	AC=3;AF=0.750;AN=4;BaseQRankSum=1.502;ClippingRankSum=1.478;DP=148;FS=1.327;MLEAC=3;MLEAF=0.750;MQ=60.07;MQRankSum=-0.742;QD=11.68;ReadPosRankSum=0.080;SOR=1.022;ANN=GA|downstream_gene_variant|MODIFIER|G6M90_00g014200|gene-G6M90_00g014200|transcript|rna-gnl|ncbi|G6M90_00g014200.m01_mrna|protein_coding||c.*1426_*1427insA|||||1427|,GA|downstream_gene_variant|MODIFIER|G6M90_00g014210|gene-G6M90_00g0…	148	0/1:12,58:70:30:1000,0,30	1/1:4,40:44:75:767,75,0	0/1	0.171429	0.828571	70	1,1	0.0909091	0.909091	44
CP058933.1	4123563	A	AGGG	1709.16	AC=4;AF=1.00;AN=4;BaseQRankSum=0.633;ClippingRankSum=-2.286;DP=84;FS=0.000;MLEAC=2;MLEAF=0.500;MQ=60.00;MQRankSum=-0.964;QD=20.35;ReadPosRankSum=-1.184;SOR=1.609;ANN=AGGG|downstream_gene_variant|MODIFIER|DBP2|gene-G6M90_00g041870|transcript|rna-gnl|ncbi|G6M90_00g041870.m01_mrna|protein_coding||c.*3150_*3151insCCC|||||3150|,AGGG|intergenic_region|MODIFIER|G6M90_00g041860-DBP2|gene-G6M90_00g041860-…	84	1/1:0,36:36:99:1094,108,0	1/1:2,20:22:33:622,33,0	1,1	0	1	36	1,1	0.0909091	0.909091	22
CP058933.1	7137760	G	GGAAAA	1628.15	AC=3;AF=0.750;AN=4;BaseQRankSum=0.940;ClippingRankSum=-0.940;DP=75;FS=4.530;MLEAC=1;MLEAF=0.250;MQ=63.16;MQRankSum=0.493;QD=21.71;ReadPosRankSum=-0.224;SOR=2.948;ANN=GGAAAA|upstream_gene_variant|MODIFIER|G6M90_00g051350|gene-G6M90_00g051350|transcript|rna-gnl|ncbi|G6M90_00g051350.m01_mrna|protein_coding||c.-332_-331insTTTTC|||||332|,GGAAAA|upstream_gene_variant|MODIFIER|YSH1|gene-G6M90_00g051370|…	75	0/1:4,26:30:56:971,0,56	1/1:2,20:22:23:550,23,0	0/1	0.133333	0.866667	30	1,1	0.0909091	0.909091	22
CP058937.1	3074005	C	CTT	812.16	AC=4;AF=1.00;AN=4;DP=83;FS=0.000;MLEAC=2;MLEAF=0.500;MQ=60.00;QD=9.79;SOR=2.636;ANN=CTT|upstream_gene_variant|MODIFIER|G6M90_00g102730|gene-G6M90_00g102730|transcript|rna-gnl|ncbi|G6M90_00g102730.m01_mrna|protein_coding||c.-88_-87insTT|||||87|,CTT|upstream_gene_variant|MODIFIER|G6M90_00g102740|gene-G6M90_00g102740|transcript|rna-gnl|ncbi|G6M90_00g102740.m01_mrna|protein_coding||c.-4174_-4173insTT…	83	1/1:0,22:22:65:550,65,0	1/1:1,10:11:12:227,12,0	1,1	0	1	22	1,1	0.0909091	0.909091	11
CP058932.1	5885614	G	GAA	2142.16	AC=3;AF=0.750;AN=4;BaseQRankSum=1.938;ClippingRankSum=0.918;DP=128;FS=0.000;MLEAC=2;MLEAF=0.500;MQ=60.17;MQRankSum=0.015;QD=16.74;ReadPosRankSum=0.277;SOR=1.047;ANN=GAA|upstream_gene_variant|MODIFIER|lgrD|gene-G6M90_00g017660|transcript|rna-gnl|ncbi|G6M90_00g017660.m01_mrna|protein_coding||c.-4604_-4603insTT|||||4604|,GAA|upstream_gene_variant|MODIFIER|ALP1|gene-G6M90_00g017670|transcript|rna-gnl…	128	1/1:5,49:54:78:1351,78,0	0/1:3,29:32:7:710,0,7	1,1	0.0925926	0.907407	54	0/1	0.09375	0.90625	32
CP058933.1	4624244	G	GAA	1127.17	AC=3;AF=0.750;AN=4;BaseQRankSum=0.038;ClippingRankSum=0.641;DP=91;FS=2.833;MLEAC=2;MLEAF=0.500;MQ=60.36;MQRankSum=-1.396;QD=12.39;ReadPosRankSum=-0.943;SOR=1.839;ANN=GAA|upstream_gene_variant|MODIFIER|G6M90_00g043520|gene-G6M90_00g043520|transcript|rna-gnl|ncbi|G6M90_00g043520.m01_mrna|protein_coding||c.-1709_-1708insTT|||||1709|,GAA|upstream_gene_variant|MODIFIER|G6M90_00g043550|gene-G6M90_00g04…	91	1/1:2,27:29:47:689,47,0	0/1:2,19:21:30:399,0,30	1,1	0.0689655	0.931034	29	0/1	0.0952381	0.904762	21
CP058932.1	7845633	C	CT	493.16	AC=4;AF=1.00;AN=4;BaseQRankSum=-2.180;ClippingRankSum=-0.825;DP=70;FS=0.000;MLEAC=2;MLEAF=0.500;MQ=60.00;MQRankSum=0.600;QD=7.05;ReadPosRankSum=0.000;SOR=1.445;ANN=CT|upstream_gene_variant|MODIFIER|DDI1|gene-G6M90_00g023830|transcript|rna-gnl|ncbi|G6M90_00g023830.m01_mrna|protein_coding||c.-883_-882insA|||||883|,CT|upstream_gene_variant|MODIFIER|G6M90_00g023840|gene-G6M90_00g023840|transcript|rna…	70	1/1:4,15:19:6:195,6,0	1/1:1,9:10:12:126,12,0	1,1	0.210526	0.789474	19	1,1	0.1	0.9	10
CP058937.1	1636662	T	TGGGGGG	626.65	AC=2;AF=0.500;AN=4;BaseQRankSum=-1.085;ClippingRankSum=1.519;DP=40;FS=0.000;MLEAC=2;MLEAF=0.500;MQ=60.00;MQRankSum=-1.085;QD=15.67;ReadPosRankSum=1.085;SOR=0.610;ANN=TGGGGGG|upstream_gene_variant|MODIFIER|MTP7|gene-G6M90_00g098530|transcript|rna-gnl|ncbi|G6M90_00g098530.m01_mrna|protein_coding||c.-3396_-3395insCCCCCC|||||3396|,TGGGGGG|upstream_gene_variant|MODIFIER|G6M90_00g098540|gene-G6M90_00g0…	40	0/1:0,6:6:62:173,0,62	0/1:1,9:10:11:491,0,11	0/1	0	1	6	0/1	0.1	0.9	10
CP058935.1	2776943	G	GA	2306.16	AC=4;AF=1.00;AN=4;BaseQRankSum=-1.915;ClippingRankSum=1.079;DP=147;FS=5.268;MLEAC=3;MLEAF=0.750;MQ=60.00;MQRankSum=0.013;QD=15.69;ReadPosRankSum=-0.424;SOR=0.210;ANN=GA|upstream_gene_variant|MODIFIER|G6M90_00g075150|gene-G6M90_00g075150|transcript|rna-gnl|ncbi|G6M90_00g075150.m01_mrna|protein_coding||c.-4556_-4555insT|||||4556|,GA|downstream_gene_variant|MODIFIER|ADA2_2|gene-G6M90_00g075160|trans…	147	1/1:5,76:81:99:1565,113,0	1/1:4,35:39:30:697,30,0	1,1	0.0617284	0.938272	81	1,1	0.102564	0.897436	39
CP058935.1	1683486	G	GAAA	997.16	AC=4;AF=1.00;AN=4;DP=65;FS=0.000;MLEAC=2;MLEAF=0.500;MQ=60.00;QD=15.34;SOR=1.329;ANN=GAAA|upstream_gene_variant|MODIFIER|G6M90_00g071610|gene-G6M90_00g071610|transcript|rna-gnl|ncbi|G6M90_00g071610.m01_mrna|protein_coding||c.-4070_-4069insTTT|||||4070|,GAAA|upstream_gene_variant|MODIFIER|skb1|gene-G6M90_00g071630|transcript|rna-gnl|ncbi|G6M90_00g071630.m01_mrna|protein_coding||c.-3002_-3001insAAA…	65	1/1:3,15:18:28:442,28,0	1/1:2,17:19:41:480,41,0	1,1	0.166667	0.833333	18	1,1	0.105263	0.894737	19
CP058933.1	1156520	C	CCTT,CCTTT	1652.16	AC=2,2;AF=0.500,0.500;AN=4;BaseQRankSum=-1.956;ClippingRankSum=-0.202;DP=99;FS=0.000;MLEAC=2,2;MLEAF=0.500,0.500;MQ=62.95;MQRankSum=-0.742;QD=16.69;ReadPosRankSum=-2.091;SOR=1.524;ANN=CCTT|upstream_gene_variant|MODIFIER|BrlA|gene-G6M90_00g033310|transcript|rna-gnl|ncbi|G6M90_00g033310.m01_mrna|protein_coding||c.-2835_-2834insAAG|||||2835|,CCTTT|upstream_gene_variant|MODIFIER|BrlA|gene-G6M90_00g03…	99	1/2:1,21,12:34:99:967,181,109,385,0,371	1/2:2,16,10:28:91:721,118,91,255,0,268	1,2	0.0454545	0.954545	22	1,2	0.111111	0.888889	18
CP058933.1	1426886	A	ATT	473.16	AC=4;AF=1.00;AN=4;BaseQRankSum=0.869;ClippingRankSum=1.159;DP=74;FS=0.000;MLEAC=3;MLEAF=0.750;MQ=60.87;MQRankSum=1.448;QD=6.39;ReadPosRankSum=-0.579;SOR=0.293;ANN=ATT|upstream_gene_variant|MODIFIER|ustO_0|gene-G6M90_00g034040|transcript|rna-gnl|ncbi|G6M90_00g034040.m01_mrna|protein_coding||c.-1460_-1459insAA|||||1460|,ATT|downstream_gene_variant|MODIFIER|G6M90_00g034030|gene-G6M90_00g034030|trans…	74	1/1:1,14:15:35:324,35,0	1/1:1,8:9:11:162,11,0	1,1	0.0666667	0.933333	15	1,1	0.111111	0.888889	9
CP058934.1	1399612	C	CT	1444.37	AC=3;AF=0.750;AN=4;BaseQRankSum=-0.455;ClippingRankSum=1.764;DP=143;FS=1.125;MLEAC=3;MLEAF=0.750;MQ=60.23;MQRankSum=0.364;QD=10.10;ReadPosRankSum=0.250;SOR=0.956;ANN=CT|upstream_gene_variant|MODIFIER|G6M90_00g056890|gene-G6M90_00g056890|transcript|rna-gnl|ncbi|G6M90_00g056890.m01_mrna|protein_coding||c.-131_-130insA|||||131|,CT|upstream_gene_variant|MODIFIER|BEA2|gene-G6M90_00g056900|transcript|r…	143	0/1:11,50:61:62:807,0,62	1/1:5,39:44:14:676,14,0	0/1	0.180328	0.819672	61	1,1	0.113636	0.886364	44
CP058937.1	1293227	C	CT	1165.15	AC=3;AF=0.750;AN=4;BaseQRankSum=1.041;ClippingRankSum=0.328;DP=141;FS=4.799;MLEAC=2;MLEAF=0.500;MQ=60.15;MQRankSum=0.072;QD=8.26;ReadPosRankSum=0.940;SOR=0.469;ANN=CT|upstream_gene_variant|MODIFIER|G6M90_00g097380|gene-G6M90_00g097380|transcript|rna-gnl|ncbi|G6M90_00g097380.m01_mrna|protein_coding||c.-1478_-1477insT|||||1477|,CT|downstream_gene_variant|MODIFIER|G6M90_00g097360|gene-G6M90_00g09736…	141	0/1:18,41:59:99:525,0,166	1/1:5,39:44:28:575,28,0	0/1	0.305085	0.694915	59	1,1	0.113636	0.886364	44
CP058933.1	3601875	T	A	2627.29	AC=4;AF=1.00;AN=4;BaseQRankSum=0.025;ClippingRankSum=1.155;DP=188;FS=0.000;MLEAC=3;MLEAF=0.750;MQ=60.00;MQRankSum=1.206;QD=13.97;ReadPosRankSum=2.579;SOR=0.583;ANN=A|upstream_gene_variant|MODIFIER|G6M90_00g040450|gene-G6M90_00g040450|transcript|rna-gnl|ncbi|G6M90_00g040450.m01_mrna|protein_coding||c.-92T>A|||||92|,A|upstream_gene_variant|MODIFIER|G6M90_00g040470|gene-G6M90_00g040470|transcript|rn…	188	1/1:14,85:99:23:1692,23,0	1/1:6,46:52:12:883,12,0	1,1	0.141414	0.858586	99	1,1	0.115385	0.884615	52
CP058936.1	2926395	G	GT	568.16	AC=3;AF=0.750;AN=4;BaseQRankSum=1.016;ClippingRankSum=-0.293;DP=96;FS=0.000;MLEAC=2;MLEAF=0.500;MQ=59.87;MQRankSum=-0.745;QD=5.92;ReadPosRankSum=-1.196;SOR=1.044;ANN=GT|upstream_gene_variant|MODIFIER|G6M90_00g089470|gene-G6M90_00g089470|transcript|rna-gnl|ncbi|G6M90_00g089470.m01_mrna|protein_coding||c.-4090_-4089insA|||||4090|,GT|upstream_gene_variant|MODIFIER|TRM44|gene-G6M90_00g089500|transcri…	96	0/1:6,25:31:20:316,0,20	1/1:2,15:17:17:212,17,0	0/1	0.193548	0.806452	31	1,1	0.117647	0.882353	17
CP058932.1	7296875	C	CA,CAA	1530.16	AC=2,2;AF=0.500,0.500;AN=4;BaseQRankSum=-0.633;ClippingRankSum=-0.378;DP=148;FS=2.972;MLEAC=2,2;MLEAF=0.500,0.500;MQ=60.66;MQRankSum=2.271;QD=10.34;ReadPosRankSum=1.202;SOR=1.453;ANN=CA|downstream_gene_variant|MODIFIER|G6M90_00g022260|gene-G6M90_00g022260|transcript|rna-gnl|ncbi|G6M90_00g022260.m01_mrna|protein_coding||c.*1365_*1366insA|||||1366|,CAA|downstream_gene_variant|MODIFIER|G6M90_00g0222…	148	1/2:9,33,16:58:99:863,139,141,422,0,592	1/2:4,29,11:44:79:703,118,79,413,0,480	1,2	0.214286	0.785714	42	1,2	0.121212	0.878788	33
CP058933.1	3836438	G	GC	2122.16	AC=4;AF=1.00;AN=4;BaseQRankSum=0.380;ClippingRankSum=0.231;DP=113;FS=8.658;MLEAC=4;MLEAF=1.00;MQ=59.97;MQRankSum=0.797;QD=18.78;ReadPosRankSum=-0.767;SOR=2.584;ANN=GC|upstream_gene_variant|MODIFIER|PRP19|gene-G6M90_00g041130|transcript|rna-gnl|ncbi|G6M90_00g041130.m01_mrna|protein_coding||c.-2538_-2537insG|||||2538|,GC|upstream_gene_variant|MODIFIER|G6M90_00g041150|gene-G6M90_00g041150|transcript…	113	1/1:1,41:42:99:1154,125,0	1/1:6,43:49:31:1004,31,0	1,1	0.0238095	0.97619	42	1,1	0.122449	0.877551	49
CP058932.1	6171641	C	CTTT,CTTTT	2867.16	AC=2,2;AF=0.500,0.500;AN=4;BaseQRankSum=-0.857;ClippingRankSum=0.179;DP=117;FS=0.000;MLEAC=2,2;MLEAF=0.500,0.500;MQ=60.00;MQRankSum=0.139;QD=24.51;ReadPosRankSum=-1.773;SOR=0.947;ANN=CTTT|upstream_gene_variant|MODIFIER|G6M90_00g018690|gene-G6M90_00g018690|transcript|rna-gnl|ncbi|G6M90_00g018690.m01_mrna|protein_coding||c.-4227_-4226insTTT|||||4226|,CTTTT|upstream_gene_variant|MODIFIER|G6M90_00g01…	117	1/2:1,30,16:47:99:1717,258,131,538,0,432	1/2:2,14,17:33:99:1186,278,200,227,0,173	1,2	0.0322581	0.967742	31	1,2	0.125	0.875	16
CP058932.1	7551195	G	GTT,GTTT	2359.16	AC=2,2;AF=0.500,0.500;AN=4;BaseQRankSum=-0.638;ClippingRankSum=0.091;DP=114;FS=0.000;MLEAC=2,2;MLEAF=0.500,0.500;MQ=60.47;MQRankSum=-1.185;QD=20.69;ReadPosRankSum=0.821;SOR=1.002;ANN=GTT|upstream_gene_variant|MODIFIER|CREA|gene-G6M90_00g022950|transcript|rna-gnl|ncbi|G6M90_00g022950.m01_mrna|protein_coding||c.-1596_-1595insAA|||||1596|,GTTT|upstream_gene_variant|MODIFIER|CREA|gene-G6M90_00g022950…	114	1/2:0,7,31:38:43:1448,629,498,160,0,43	1/2:1,7,22:30:83:947,372,311,127,0,83	1,2	0	1	7	1,2	0.125	0.875	8
CP058933.1	4343223	C	CAA	513.8	AC=2;AF=0.500;AN=4;BaseQRankSum=0.736;ClippingRankSum=1.189;DP=64;FS=0.000;MLEAC=2;MLEAF=0.500;MQ=60.00;MQRankSum=-0.849;QD=8.03;ReadPosRankSum=1.415;SOR=0.495;ANN=CAA|upstream_gene_variant|MODIFIER|sgd1|gene-G6M90_00g042610|transcript|rna-gnl|ncbi|G6M90_00g042610.m01_mrna|protein_coding||c.-4564_-4563insTT|||||4564|,CAA|upstream_gene_variant|MODIFIER|G6M90_00g042630|gene-G6M90_00g042630|transcri…	64	0/1:2,9:11:9:241,0,9	0/1:2,14:16:11:298,0,11	0/1	0.181818	0.818182	11	0/1	0.125	0.875	16
CP058934.1	2230206	C	CA	1619.17	AC=4;AF=1.00;AN=4;BaseQRankSum=-1.302;ClippingRankSum=2.057;DP=135;FS=0.000;MLEAC=4;MLEAF=1.00;MQ=60.88;MQRankSum=-0.129;QD=11.99;ReadPosRankSum=-0.209;SOR=0.627;ANN=CA|upstream_gene_variant|MODIFIER|G6M90_00g059370|gene-G6M90_00g059370|transcript|rna-gnl|ncbi|G6M90_00g059370.m01_mrna|protein_coding||c.-4116_-4115insT|||||4116|,CA|upstream_gene_variant|MODIFIER|pzh1|gene-G6M90_00g059380|transcrip…	135	1/1:7,44:51:23:836,23,0	1/1:6,42:48:46:819,46,0	1,1	0.137255	0.862745	51	1,1	0.125	0.875	48
CP058934.1	2899231	CAA	C	513.85	AC=3;AF=0.750;AN=4;BaseQRankSum=1.770;ClippingRankSum=-0.514;DP=44;FS=0.000;MLEAC=3;MLEAF=0.750;MQ=59.85;MQRankSum=-0.857;QD=11.68;ReadPosRankSum=0.400;SOR=0.582;ANN=C|upstream_gene_variant|MODIFIER|kap95|gene-G6M90_00g061160|transcript|rna-gnl|ncbi|G6M90_00g061160.m01_mrna|protein_coding||c.-3793_-3792delTT|||||3792|,C|downstream_gene_variant|MODIFIER|pfkA|gene-G6M90_00g061180|transcript|rna-gnl…	44	1/1:1,13:14:14:355,14,0	0/1:1,7:8:4:195,0,4	1,1	0.0714286	0.928571	14	0/1	0.125	0.875	8
CP058933.1	3908253	CT	C	1671.15	AC=3;AF=0.750;AN=4;BaseQRankSum=0.074;ClippingRankSum=0.950;DP=185;FS=0.000;MLEAC=2;MLEAF=0.500;MQ=60.00;MQRankSum=1.201;QD=9.03;ReadPosRankSum=2.354;SOR=0.643;ANN=C|upstream_gene_variant|MODIFIER|DCN1|gene-G6M90_00g041360|transcript|rna-gnl|ncbi|G6M90_00g041360.m01_mrna|protein_coding||c.-3633delA|||||3633|,C|downstream_gene_variant|MODIFIER|rad4|gene-G6M90_00g041370|transcript|rna-gnl|ncbi|G6M9…	185	0/1:22,58:80:99:888,0,216	1/1:7,48:55:15:766,15,0	0/1	0.275	0.725	80	1,1	0.127273	0.872727	55
CP058933.1	1817006	C	CT	1930.23	AC=3;AF=0.750;AN=4;BaseQRankSum=-0.919;ClippingRankSum=1.155;DP=147;FS=0.000;MLEAC=2;MLEAF=0.500;MQ=59.85;MQRankSum=-0.596;QD=13.13;ReadPosRankSum=-0.091;SOR=0.665;ANN=CT|upstream_gene_variant|MODIFIER|PUF1|gene-G6M90_00g035090|transcript|rna-gnl|ncbi|G6M90_00g035090.m01_mrna|protein_coding||c.-4594_-4593insA|||||4594|,CT|upstream_gene_variant|MODIFIER|rpc2|gene-G6M90_00g035100|transcript|rna-gnl…	147	0/1:9,51:60:20:1006,0,20	1/1:7,47:54:10:920,10,0	0/1	0.15	0.85	60	1,1	0.12963	0.87037	54
CP058933.1	1909554	G	GT,GTT	2147.19	AC=3,1;AF=0.750,0.250;AN=4;BaseQRankSum=0.653;ClippingRankSum=-0.490;DP=153;FS=0.000;MLEAC=3,1;MLEAF=0.750,0.250;MQ=60.00;MQRankSum=-2.200;QD=14.03;ReadPosRankSum=0.593;SOR=0.679;ANN=GT|upstream_gene_variant|MODIFIER|G6M90_00g035310|gene-G6M90_00g035310|transcript|rna-gnl|ncbi|G6M90_00g035310.m01_mrna|protein_coding||c.-4044_-4043insA|||||4044|,GTT|upstream_gene_variant|MODIFIER|G6M90_00g035310|g…	153	1/2:10,46,20:76:99:1286,197,196,759,0,960	1/1:6,40,4:50:18:897,18,0,769,38,893	1,2	0.178571	0.821429	56	1,1	0.130435	0.869565	46
CP058935.1	3198413	G	GAAA	1333.16	AC=4;AF=1.00;AN=4;BaseQRankSum=0.150;ClippingRankSum=-2.050;DP=85;FS=2.199;MLEAC=1;MLEAF=0.250;MQ=60.00;MQRankSum=-0.950;QD=15.68;ReadPosRankSum=1.950;SOR=1.473;ANN=GAAA|downstream_gene_variant|MODIFIER|pom1|gene-G6M90_00g076450|transcript|rna-gnl|ncbi|G6M90_00g076450.m01_mrna|protein_coding||c.*1223_*1224insAAA|||||1224|,GAAA|intergenic_region|MODIFIER|pom1-G6M90_00g076460|gene-G6M90_00g076450-g…	85	1/1:4,36:40:17:774,17,0	1/1:3,20:23:29:407,29,0	1,1	0.1	0.9	40	1,1	0.130435	0.869565	23
CP058935.1	1666533	CT	C	1216.15	AC=2;AF=0.500;AN=4;BaseQRankSum=-0.319;ClippingRankSum=0.367;DP=134;FS=17.903;MLEAC=2;MLEAF=0.500;MQ=60.00;MQRankSum=1.306;QD=9.08;ReadPosRankSum=3.460;SOR=2.480;ANN=C|upstream_gene_variant|MODIFIER|ppi1|gene-G6M90_00g071570|transcript|rna-gnl|ncbi|G6M90_00g071570.m01_mrna|protein_coding||c.-3786delA|||||3786|,C|upstream_gene_variant|MODIFIER|G6M90_00g071580|gene-G6M90_00g071580|transcript|rna-gn…	134	0/1:13,45:58:99:689,0,112	0/1:5,33:38:23:482,0,23	0/1	0.224138	0.775862	58	0/1	0.131579	0.868421	38
CP058933.1	3966295	G	GT	1474.16	AC=4;AF=1.00;AN=4;BaseQRankSum=-1.637;ClippingRankSum=-1.120;DP=99;FS=2.137;MLEAC=3;MLEAF=0.750;MQ=60.00;MQRankSum=-1.612;QD=14.89;ReadPosRankSum=0.751;SOR=1.598;ANN=GT|upstream_gene_variant|MODIFIER|G6M90_00g041500|gene-G6M90_00g041500|transcript|rna-gnl|ncbi|G6M90_00g041500.m01_mrna|protein_coding||c.-245_-244insT|||||244|,GT|intergenic_region|MODIFIER|G6M90_00g041490-G6M90_00g041500|gene-G6M90…	99	1/1:1,49:50:99:1019,123,0	1/1:4,26:30:10:464,10,0	1,1	0.02	0.98	50	1,1	0.133333	0.866667	30
CP058935.1	2293330	A	AT	1459.08	AC=2;AF=0.500;AN=4;BaseQRankSum=-0.736;ClippingRankSum=-0.781;DP=138;FS=5.757;MLEAC=2;MLEAF=0.500;MQ=60.24;MQRankSum=-1.489;QD=10.57;ReadPosRankSum=0.287;SOR=1.250;ANN=AT|upstream_gene_variant|MODIFIER|TEF3|gene-G6M90_00g073590|transcript|rna-gnl|ncbi|G6M90_00g073590.m01_mrna|protein_coding||c.-48_-47insT|||||47|,AT|downstream_gene_variant|MODIFIER|G6M90_00g073580|gene-G6M90_00g073580|transcript|…	138	0/1:9,50:59:33:836,0,33	0/1:6,39:45:2:659,0,2	0/1	0.152542	0.847458	59	0/1	0.133333	0.866667	45
CP058933.1	4770218	G	GA	1455.85	AC=2;AF=0.500;AN=4;BaseQRankSum=-2.376;ClippingRankSum=0.271;DP=138;FS=1.053;MLEAC=2;MLEAF=0.500;MQ=60.08;MQRankSum=-0.439;QD=10.55;ReadPosRankSum=1.209;SOR=0.892;ANN=GA|upstream_gene_variant|MODIFIER|G6M90_00g043920|gene-G6M90_00g043920|transcript|rna-gnl|ncbi|G6M90_00g043920.m01_mrna|protein_coding||c.-883_-882insT|||||883|,GA|downstream_gene_variant|MODIFIER|ASF1|gene-G6M90_00g043910|transcrip…	138	0/1:12,48:60:99:786,0,112	0/1:6,37:43:18:707,0,18	0/1	0.2	0.8	60	0/1	0.139535	0.860465	43
CP058933.1	2124571	C	CT	2247.84	AC=2;AF=0.500;AN=4;BaseQRankSum=-0.462;ClippingRankSum=1.206;DP=184;FS=0.959;MLEAC=2;MLEAF=0.500;MQ=60.12;MQRankSum=1.413;QD=12.22;ReadPosRankSum=-0.826;SOR=0.577;ANN=CT|upstream_gene_variant|MODIFIER|MTP3_0|gene-G6M90_00g035950|transcript|rna-gnl|ncbi|G6M90_00g035950.m01_mrna|protein_coding||c.-3715_-3714insA|||||3715|,CT|upstream_gene_variant|MODIFIER|G6M90_00g035960|gene-G6M90_00g035960|transc…	184	0/1:14,71:85:72:1356,0,72	0/1:8,48:56:9:929,0,9	0/1	0.164706	0.835294	85	0/1	0.142857	0.857143	56
CP058933.1	4753300	T	TGGGGGG	668.16	AC=2;AF=0.500;AN=4;BaseQRankSum=2.166;ClippingRankSum=-0.731;DP=53;FS=0.000;MLEAC=2;MLEAF=0.500;MQ=60.00;MQRankSum=-1.580;QD=12.61;ReadPosRankSum=0.296;SOR=1.609;ANN=TGGGGGG|upstream_gene_variant|MODIFIER|G6M90_00g043870|gene-G6M90_00g043870|transcript|rna-gnl|ncbi|G6M90_00g043870.m01_mrna|protein_coding||c.-343_-342insCCCCCC|||||343|,TGGGGGG|downstream_gene_variant|MODIFIER|G6M90_00g043880|gene-…	53	0/1:2,14:16:1:372,0,1	0/1:1,6:7:17:151,0,17	0/1	0.125	0.875	16	0/1	0.142857	0.857143	7
CP058935.1	2546522	A	AC	2798.15	AC=3;AF=0.750;AN=4;BaseQRankSum=0.028;ClippingRankSum=-0.232;DP=141;FS=4.377;MLEAC=3;MLEAF=0.750;MQ=60.00;MQRankSum=0.864;QD=19.85;ReadPosRankSum=0.299;SOR=2.012;ANN=AC|downstream_gene_variant|MODIFIER|G6M90_00g074430|gene-G6M90_00g074430|transcript|rna-gnl|ncbi|G6M90_00g074430.m01_mrna|protein_coding||c.*522_*523insC|||||523|,AC|intergenic_region|MODIFIER|G6M90_00g074430-G6M90_00g074440|gene-G6M…	141	1/1:5,66:71:99:1794,160,0	0/1:7,42:49:49:1043,0,49	1,1	0.0704225	0.929577	71	0/1	0.142857	0.857143	49
CP058937.1	2938310	C	CTT,CTTT	1170.16	AC=2,2;AF=0.500,0.500;AN=4;BaseQRankSum=-0.658;ClippingRankSum=1.847;DP=91;FS=0.000;MLEAC=2,2;MLEAF=0.500,0.500;MQ=60.00;MQRankSum=-0.094;QD=12.86;ReadPosRankSum=1.346;SOR=1.362;ANN=CTT|upstream_gene_variant|MODIFIER|plr1_1|gene-G6M90_00g102300|transcript|rna-gnl|ncbi|G6M90_00g102300.m01_mrna|protein_coding||c.-4688_-4687insAA|||||4688|,CTTT|upstream_gene_variant|MODIFIER|plr1_1|gene-G6M90_00g102…	91	1/2:2,10,7:19:70:711,114,70,175,0,149	1/2:1,6,7:14:75:495,126,81,119,0,75	1,2	0.166667	0.833333	12	1,2	0.142857	0.857143	7
CP058932.1	7199694	A	AT	2346.45	AC=2;AF=0.500;AN=4;BaseQRankSum=0.781;ClippingRankSum=-0.162;DP=169;FS=2.191;MLEAC=2;MLEAF=0.500;MQ=60.00;MQRankSum=-1.307;QD=13.88;ReadPosRankSum=2.769;SOR=0.859;ANN=AT|upstream_gene_variant|MODIFIER|G6M90_tRNA00000014|gene-G6M90_tRNA00000014|transcript|rna-G6M90_tRNA00000014|protein_coding||c.-855_-854insT|||||854|WARNING_TRANSCRIPT_NO_START_CODON,AT|downstream_gene_variant|MODIFIER|ARHGAP35|ge…	169	0/1:13,68:81:35:1313,0,35	0/1:9,53:62:18:1071,0,18	0/1	0.160494	0.839506	81	0/1	0.145161	0.854839	62
CP058935.1	2116833	G	GT	2137.15	AC=3;AF=0.750;AN=4;BaseQRankSum=-1.846;ClippingRankSum=-0.601;DP=172;FS=1.162;MLEAC=2;MLEAF=0.500;MQ=60.31;MQRankSum=2.507;QD=12.43;ReadPosRankSum=-1.088;SOR=0.549;ANN=GT|upstream_gene_variant|MODIFIER|vma-8|gene-G6M90_00g072950|transcript|rna-gnl|ncbi|G6M90_00g072950.m01_mrna|protein_coding||c.-3074_-3073insA|||||3074|,GT|upstream_gene_variant|MODIFIER|CCA1|gene-G6M90_00g072970|transcript|rna-gn…	172	1/1:9,66:75:59:1246,59,0	0/1:8,46:54:39:852,0,39	1,1	0.12	0.88	75	0/1	0.148148	0.851852	54
CP058934.1	2991203	A	ACCCCC	747.77	AC=3;AF=0.750;AN=4;BaseQRankSum=-1.270;ClippingRankSum=-0.529;DP=53;FS=10.569;MLEAC=3;MLEAF=0.750;MQ=61.21;MQRankSum=0.635;QD=14.11;ReadPosRankSum=0.953;SOR=3.363;ANN=ACCCCC|downstream_gene_variant|MODIFIER|sA|gene-G6M90_00g061370|transcript|rna-gnl|ncbi|G6M90_00g061370.m01_mrna|protein_coding||c.*2283_*2284insCCCCC|||||2284|,ACCCCC|downstream_gene_variant|MODIFIER|TYW3|gene-G6M90_00g061380|trans…	53	1/1:3,15:18:14:487,14,0	0/1:2,11:13:13:299,0,13	1,1	0.166667	0.833333	18	0/1	0.153846	0.846154	13
CP058936.1	2427061	G	GA	2103.7	AC=3;AF=0.750;AN=4;BaseQRankSum=0.411;ClippingRankSum=-0.712;DP=172;FS=2.562;MLEAC=3;MLEAF=0.750;MQ=60.38;MQRankSum=-1.696;QD=12.23;ReadPosRankSum=-0.953;SOR=0.396;ANN=GA|upstream_gene_variant|MODIFIER|ppk23|gene-G6M90_00g088190|transcript|rna-gnl|ncbi|G6M90_00g088190.m01_mrna|protein_coding||c.-15_-14insT|||||15|,GA|upstream_gene_variant|MODIFIER|ndufaf7|gene-G6M90_00g088200|transcript|rna-gnl|n…	172	0/1:11,64:75:30:1235,0,30	1/1:8,44:52:9:906,9,0	0/1	0.146667	0.853333	75	1,1	0.153846	0.846154	52
CP058937.1	756257	T	TA	1792.16	AC=4;AF=1.00;AN=4;BaseQRankSum=-1.519;ClippingRankSum=-1.269;DP=156;FS=0.000;MLEAC=2;MLEAF=0.500;MQ=60.35;MQRankSum=0.717;QD=11.49;ReadPosRankSum=0.033;SOR=0.710;ANN=TA|upstream_gene_variant|MODIFIER|G6M90_00g095720|gene-G6M90_00g095720|transcript|rna-gnl|ncbi|G6M90_00g095720.m01_mrna|protein_coding||c.-1321_-1320insT|||||1321|,TA|downstream_gene_variant|MODIFIER|G6M90_00g095710|gene-G6M90_00g095…	156	1/1:4,66:70:99:1112,120,0	1/1:8,43:51:2:613,2,0	1,1	0.0571429	0.942857	70	1,1	0.156863	0.843137	51
CP058936.1	3126140	G	GA	1601.16	AC=2;AF=0.500;AN=4;BaseQRankSum=-1.058;ClippingRankSum=1.400;DP=163;FS=0.897;MLEAC=2;MLEAF=0.500;MQ=60.13;MQRankSum=-0.441;QD=9.82;ReadPosRankSum=1.161;SOR=0.904;ANN=GA|upstream_gene_variant|MODIFIER|G6M90_00g090140|gene-G6M90_00g090140|transcript|rna-gnl|ncbi|G6M90_00g090140.m01_mrna|protein_coding||c.-1867_-1866insA|||||1866|,GA|downstream_gene_variant|MODIFIER|EFR3|gene-G6M90_00g090130|transcr…	163	0/1:15,48:63:99:797,0,146	0/1:9,48:57:33:816,0,33	0/1	0.238095	0.761905	63	0/1	0.157895	0.842105	57
CP058936.1	3277438	A	AG	755.92	AC=3;AF=0.750;AN=4;BaseQRankSum=0.081;ClippingRankSum=0.295;DP=44;FS=0.000;MLEAC=4;MLEAF=1.00;MQ=60.00;MQRankSum=-0.242;QD=17.18;ReadPosRankSum=2.659;SOR=0.693;ANN=AG|upstream_gene_variant|MODIFIER|G6M90_00g090620|gene-G6M90_00g090620|transcript|rna-gnl|ncbi|G6M90_00g090620.m01_mrna|protein_coding||c.-4478_-4477insG|||||4477|,AG|downstream_gene_variant|MODIFIER|G6M90_00g090580|gene-G6M90_00g09058…	44	0/1:2,10:12:0:297,0,0	1/1:3,16:19:33:493,33,0	0/1	0.166667	0.833333	12	1,1	0.157895	0.842105	19
CP058933.1	5231165	G	GT,GTT	1765.16	AC=2,2;AF=0.500,0.500;AN=4;BaseQRankSum=1.113;ClippingRankSum=0.734;DP=151;FS=13.875;MLEAC=2,2;MLEAF=0.500,0.500;MQ=60.07;MQRankSum=-0.743;QD=11.69;ReadPosRankSum=0.699;SOR=2.637;ANN=GT|upstream_gene_variant|MODIFIER|mts2|gene-G6M90_00g045220|transcript|rna-gnl|ncbi|G6M90_00g045220.m01_mrna|protein_coding||c.-4100_-4099insA|||||4100|,GTT|upstream_gene_variant|MODIFIER|mts2|gene-G6M90_00g045220|tr…	151	1/2:13,32,15:60:57:790,57,116,392,0,673	1/2:7,37,14:58:85:1011,123,85,564,0,694	1,2	0.288889	0.711111	45	1,2	0.159091	0.840909	44
CP058933.1	3282770	C	CT	2122.19	AC=3;AF=0.750;AN=4;BaseQRankSum=-0.192;ClippingRankSum=0.288;DP=159;FS=1.073;MLEAC=2;MLEAF=0.500;MQ=60.54;MQRankSum=-0.192;QD=13.35;ReadPosRankSum=-0.528;SOR=0.522;ANN=CT|downstream_gene_variant|MODIFIER|ntf2_1|gene-G6M90_00g039370|transcript|rna-gnl|ncbi|G6M90_00g039370.m01_mrna|protein_coding||c.*4107_*4108insT|||||4108|,CT|downstream_gene_variant|MODIFIER|hse1|gene-G6M90_00g039390|transcript|r…	159	1/1:9,69:78:20:1254,20,0	0/1:9,47:56:25:866,0,25	1,1	0.115385	0.884615	78	0/1	0.160714	0.839286	56
CP058933.1	4238239	G	GA,GAA	1394.16	AC=2,2;AF=0.500,0.500;AN=4;BaseQRankSum=1.192;ClippingRankSum=-1.005;DP=123;FS=3.889;MLEAC=2,2;MLEAF=0.500,0.500;MQ=60.00;MQRankSum=0.101;QD=11.33;ReadPosRankSum=1.395;SOR=1.670;ANN=GA|upstream_gene_variant|MODIFIER|G6M90_00g042250|gene-G6M90_00g042250|transcript|rna-gnl|ncbi|G6M90_00g042250.m01_mrna|protein_coding||c.-1777_-1776insT|||||1777|,GAA|upstream_gene_variant|MODIFIER|G6M90_00g042250|ge…	123	1/2:5,20,16:41:99:813,252,202,309,0,342	1/2:5,26,8:39:28:617,63,28,402,0,491	1,2	0.2	0.8	25	1,2	0.16129	0.83871	31
CP058937.1	3219911	C	CA	1567.92	AC=2;AF=0.500;AN=4;BaseQRankSum=0.729;ClippingRankSum=-0.217;DP=149;FS=4.170;MLEAC=2;MLEAF=0.500;MQ=60.00;MQRankSum=-1.425;QD=10.52;ReadPosRankSum=-0.952;SOR=1.493;ANN=CA|upstream_gene_variant|MODIFIER|CTR2|gene-G6M90_00g103180|transcript|rna-gnl|ncbi|G6M90_00g103180.m01_mrna|protein_coding||c.-1336_-1335insA|||||1335|,CA|downstream_gene_variant|MODIFIER|CUL3|gene-G6M90_00g103150|transcript|rna-g…	149	0/1:13,59:72:85:950,0,85	0/1:7,36:43:3:566,0,3	0/1	0.180556	0.819444	72	0/1	0.162791	0.837209	43
CP058937.1	2272654	A	G	2613.44	AC=2;AF=0.500;AN=4;BaseQRankSum=-0.511;ClippingRankSum=0.478;DP=188;FS=0.760;MLEAC=2;MLEAF=0.500;MQ=61.09;MQRankSum=0.208;QD=13.90;ReadPosRankSum=-0.222;SOR=0.594;ANN=G|upstream_gene_variant|MODIFIER|G6M90_00g100360|gene-G6M90_00g100360|transcript|rna-gnl|ncbi|G6M90_00g100360.m01_mrna|protein_coding||c.-354T>C|||||354|,G|upstream_gene_variant|MODIFIER|ANXA7|gene-G6M90_00g100380|transcript|rna-gnl…	188	0/1:17,55:72:99:1170,0,295	0/1:13,66:79:95:1472,0,95	0/1	0.236111	0.763889	72	0/1	0.164557	0.835443	79
CP058932.1	6037271	C	CAA	144.88	AC=2;AF=0.500;AN=4;BaseQRankSum=-0.400;ClippingRankSum=-0.933;DP=57;FS=3.214;MLEAC=2;MLEAF=0.500;MQ=60.00;MQRankSum=-0.666;QD=2.54;ReadPosRankSum=-1.200;SOR=0.105;ANN=CAA|upstream_gene_variant|MODIFIER|G6M90_00g018200|gene-G6M90_00g018200|transcript|rna-gnl|ncbi|G6M90_00g018200.m01_mrna|protein_coding||c.-392_-391insTT|||||392|,CAA|upstream_gene_variant|MODIFIER|G6M90_00g018210|gene-G6M90_00g0182…	57	0/1:7,5:12:42:42,0,136	0/1:1,5:6:8:140,0,8	0/1	0.583333	0.416667	12	0/1	0.166667	0.833333	6
CP058933.1	1521256	A	ACCCCCCCCCCCCCC	346.83	AC=4;AF=1.00;AN=4;DP=19;FS=0.000;MLEAC=4;MLEAF=1.00;MQ=60.00;QD=18.25;SOR=2.303;ANN=ACCCCCCCCCCCCCC|upstream_gene_variant|MODIFIER|SOD22|gene-G6M90_00g034300|transcript|rna-gnl|ncbi|G6M90_00g034300.m01_mrna|protein_coding||c.-4321_-4320insCCCCCCCCCCCCCC|||||4320|,ACCCCCCCCCCCCCC|intron_variant|MODIFIER|Rnaseh1|gene-G6M90_00g034290|transcript|rna-gnl|ncbi|G6M90_00g034290.m01_mrna|protein_coding|2/…	19	1/1:1,2:3:4:134,4,0	1/1:1,5:6:12:246,12,0	1,1	0.333333	0.666667	3	1,1	0.166667	0.833333	6
CP058932.1	8341072	C	CA	2470.4	AC=2;AF=0.500;AN=4;BaseQRankSum=0.245;ClippingRankSum=-0.534;DP=177;FS=0.835;MLEAC=2;MLEAF=0.500;MQ=60.49;MQRankSum=0.032;QD=13.96;ReadPosRankSum=1.395;SOR=0.808;ANN=CA|upstream_gene_variant|MODIFIER|G6M90_00g025400|gene-G6M90_00g025400|transcript|rna-gnl|ncbi|G6M90_00g025400.m01_mrna|protein_coding||c.-2812_-2811insT|||||2812|,CA|upstream_gene_variant|MODIFIER|NPT1|gene-G6M90_00g025410|transcrip…	177	0/1:15,61:76:99:1330,0,126	0/1:12,59:71:73:1178,0,73	0/1	0.197368	0.802632	76	0/1	0.169014	0.830986	71
CP058932.1	4633833	C	CA	1389.79	AC=3;AF=0.750;AN=4;BaseQRankSum=0.218;ClippingRankSum=-0.862;DP=114;FS=0.000;MLEAC=2;MLEAF=0.500;MQ=60.47;MQRankSum=-0.287;QD=12.19;ReadPosRankSum=-0.264;SOR=1.022;ANN=CA|upstream_gene_variant|MODIFIER|G6M90_00g013840|gene-G6M90_00g013840|transcript|rna-gnl|ncbi|G6M90_00g013840.m01_mrna|protein_coding||c.-426_-425insA|||||425|,CA|upstream_gene_variant|MODIFIER|G6M90_00g013850|gene-G6M90_00g013850…	114	1/1:5,44:49:51:872,51,0	0/1:6,29:35:31:527,0,31	1,1	0.102041	0.897959	49	0/1	0.171429	0.828571	35
CP058933.1	5530054	C	CA,CAA	2351.15	AC=2,1;AF=0.500,0.250;AN=4;BaseQRankSum=0.092;ClippingRankSum=1.878;DP=166;FS=0.980;MLEAC=2,1;MLEAF=0.500,0.250;MQ=60.71;MQRankSum=0.582;QD=14.16;ReadPosRankSum=0.935;SOR=0.853;ANN=CA|downstream_gene_variant|MODIFIER|cta3_2|gene-G6M90_00g046210|transcript|rna-gnl|ncbi|G6M90_00g046210.m01_mrna|protein_coding||c.*254_*255insA|||||255|,CAA|downstream_gene_variant|MODIFIER|cta3_2|gene-G6M90_00g046210…	166	1/2:8,44,18:70:99:1388,208,191,766,0,938	0/1:9,43,9:61:34:1002,0,34,724,42,960	1,2	0.153846	0.846154	52	0/1	0.173077	0.826923	52
CP058932.1	3656749	A	AT	2127.22	AC=3;AF=0.750;AN=4;BaseQRankSum=-1.108;ClippingRankSum=-0.154;DP=155;FS=0.000;MLEAC=2;MLEAF=0.500;MQ=60.00;MQRankSum=0.116;QD=13.72;ReadPosRankSum=-0.722;SOR=0.786;ANN=AT|upstream_gene_variant|MODIFIER|G6M90_00g011140|gene-G6M90_00g011140|transcript|rna-gnl|ncbi|G6M90_00g011140.m01_mrna|protein_coding||c.-2155_-2154insA|||||2155|,AT|upstream_gene_variant|MODIFIER|G6M90_00g011150|gene-G6M90_00g011…	155	1/1:8,78:86:72:1457,72,0	0/1:8,38:46:26:666,0,26	1,1	0.0930233	0.906977	86	0/1	0.173913	0.826087	46
CP058933.1	3024857	GT	G	1659.16	AC=2;AF=0.500;AN=4;BaseQRankSum=-0.360;ClippingRankSum=-0.414;DP=155;FS=1.170;MLEAC=2;MLEAF=0.500;MQ=60.00;MQRankSum=-0.145;QD=10.70;ReadPosRankSum=0.005;SOR=0.960;ANN=G|upstream_gene_variant|MODIFIER|brc1|gene-G6M90_00g038710|transcript|rna-gnl|ncbi|G6M90_00g038710.m01_mrna|protein_coding||c.-502delT|||||502|,G|downstream_gene_variant|MODIFIER|hxkA_1|gene-G6M90_00g038700|transcript|rna-gnl|ncbi|…	155	0/1:16,63:79:85:1071,0,85	0/1:7,33:40:4:621,0,4	0/1	0.202532	0.797468	79	0/1	0.175	0.825	40
CP058933.1	774587	CA	C	1219.19	AC=2;AF=0.500;AN=4;BaseQRankSum=1.409;ClippingRankSum=-1.660;DP=147;FS=7.136;MLEAC=2;MLEAF=0.500;MQ=60.22;MQRankSum=-1.723;QD=8.29;ReadPosRankSum=1.115;SOR=1.599;ANN=C|upstream_gene_variant|MODIFIER|G6M90_00g032120|gene-G6M90_00g032120|transcript|rna-gnl|ncbi|G6M90_00g032120.m01_mrna|protein_coding||c.-3390delT|||||3390|,C|downstream_gene_variant|MODIFIER|G6M90_00g032130|gene-G6M90_00g032130|tran…	147	0/1:17,57:74:99:761,0,131	0/1:6,28:34:13:422,0,13	0/1	0.22973	0.77027	74	0/1	0.176471	0.823529	34
CP058933.1	5983673	C	CT,T	1420.16	AC=2,2;AF=0.500,0.500;AN=4;BaseQRankSum=0.740;ClippingRankSum=-1.308;DP=135;FS=3.772;MLEAC=2,2;MLEAF=0.500,0.500;MQ=59.88;MQRankSum=-2.055;QD=10.52;ReadPosRankSum=0.635;SOR=1.609;ANN=T|upstream_gene_variant|MODIFIER|G6M90_00g047580|gene-G6M90_00g047580|transcript|rna-gnl|ncbi|G6M90_00g047580.m01_mrna|protein_coding||c.-4021G>A|||||4021|,CT|upstream_gene_variant|MODIFIER|G6M90_00g047580|gene-G6M90…	135	1/2:10,30,13:53:51:722,51,92,386,0,590	1/2:5,23,13:41:99:734,166,127,361,0,426	1,2	0.25	0.75	40	1,2	0.178571	0.821429	28
CP058932.1	4604403	G	GTT	675.69	AC=3;AF=0.750;AN=4;BaseQRankSum=-0.718;ClippingRankSum=1.371;DP=74;FS=8.129;MLEAC=2;MLEAF=0.500;MQ=60.14;MQRankSum=0.588;QD=9.13;ReadPosRankSum=0.588;SOR=3.442;ANN=GTT|upstream_gene_variant|MODIFIER|G6M90_00g013770|gene-G6M90_00g013770|transcript|rna-gnl|ncbi|G6M90_00g013770.m01_mrna|protein_coding||c.-1840_-1839insAA|||||1840|,GTT|intergenic_region|MODIFIER|G6M90_00g013770-pmp1|gene-G6M90_00g013…	74	1/1:2,22:24:38:487,38,0	0/1:2,9:11:26:168,0,26	1,1	0.0833333	0.916667	24	0/1	0.181818	0.818182	11
CP058937.1	2014016	C	CT	404.15	AC=2;AF=0.500;AN=4;BaseQRankSum=0.942;ClippingRankSum=1.750;DP=105;FS=0.000;MLEAC=2;MLEAF=0.500;MQ=60.31;MQRankSum=0.296;QD=3.85;ReadPosRankSum=1.265;SOR=0.551;ANN=CT|upstream_gene_variant|MODIFIER|G6M90_00g099620|gene-G6M90_00g099620|transcript|rna-gnl|ncbi|G6M90_00g099620.m01_mrna|protein_coding||c.-2288_-2287insT|||||2287|,CT|downstream_gene_variant|MODIFIER|G6M90_00g099600|gene-G6M90_00g09960…	105	0/1:11,15:26:80:183,0,80	0/1:4,18:22:20:221,0,20	0/1	0.423077	0.576923	26	0/1	0.181818	0.818182	22
CP058932.1	7560121	T	TA	1416.88	AC=2;AF=0.500;AN=4;BaseQRankSum=0.644;ClippingRankSum=0.040;DP=151;FS=2.276;MLEAC=2;MLEAF=0.500;MQ=60.36;MQRankSum=2.042;QD=9.38;ReadPosRankSum=1.801;SOR=0.529;ANN=TA|upstream_gene_variant|MODIFIER|G6M90_00g022970|gene-G6M90_00g022970|transcript|rna-gnl|ncbi|G6M90_00g022970.m01_mrna|protein_coding||c.-3854_-3853insA|||||3853|,TA|downstream_gene_variant|MODIFIER|G6M90_00g022960|gene-G6M90_00g02296…	151	0/1:12,55:67:9:831,0,9	0/1:9,40:49:47:623,0,47	0/1	0.179104	0.820896	67	0/1	0.183673	0.816327	49
CP058932.1	177952	C	CTTT	2000.16	AC=3;AF=0.750;AN=4;BaseQRankSum=-0.758;ClippingRankSum=-0.758;DP=125;FS=0.000;MLEAC=2;MLEAF=0.500;MQ=59.87;MQRankSum=0.595;QD=16.00;ReadPosRankSum=-0.758;SOR=0.765;ANN=CTTT|upstream_gene_variant|MODIFIER|lcc1|gene-G6M90_00g000560|transcript|rna-gnl|ncbi|G6M90_00g000560.m01_mrna|protein_coding||c.-2762_-2761insAAA|||||2762|,CTTT|downstream_gene_variant|MODIFIER|G6M90_00g000580|gene-G6M90_00g000580…	125	1/1:5,43:48:46:1172,46,0	0/1:7,30:37:18:716,0,18	1,1	0.104167	0.895833	48	0/1	0.189189	0.810811	37
CP058938.1	2726309	C	CA	1046.29	AC=2;AF=0.500;AN=4;BaseQRankSum=-0.460;ClippingRankSum=-1.702;DP=104;FS=4.566;MLEAC=2;MLEAF=0.500;MQ=60.00;MQRankSum=-1.670;QD=10.06;ReadPosRankSum=0.605;SOR=0.262;ANN=CA|upstream_gene_variant|MODIFIER|Mad2l1|gene-G6M90_00g113780|transcript|rna-gnl|ncbi|G6M90_00g113780.m01_mrna|protein_coding||c.-2642_-2641insT|||||2642|,CA|upstream_gene_variant|MODIFIER|G6M90_00g113790|gene-G6M90_00g113790|trans…	104	0/1:8,30:38:35:587,0,35	0/1:7,30:37:47:494,0,47	0/1	0.210526	0.789474	38	0/1	0.189189	0.810811	37
CP058933.1	4012076	G	GA	2413.82	AC=3;AF=0.750;AN=4;BaseQRankSum=-0.477;ClippingRankSum=-0.373;DP=211;FS=3.138;MLEAC=3;MLEAF=0.750;MQ=60.05;MQRankSum=-0.459;QD=11.44;ReadPosRankSum=-1.198;SOR=1.098;ANN=GA|upstream_gene_variant|MODIFIER|G6M90_00g041630|gene-G6M90_00g041630|transcript|rna-gnl|ncbi|G6M90_00g041630.m01_mrna|protein_coding||c.-2010_-2009insT|||||2010|,GA|downstream_gene_variant|MODIFIER|GPI12|gene-G6M90_00g041620|tra…	211	1/1:15,89:104:15:1644,15,0	0/1:12,50:62:99:806,0,112	1,1	0.144231	0.855769	104	0/1	0.193548	0.806452	62
CP058936.1	3441539	G	GT	1756.58	AC=2;AF=0.500;AN=4;BaseQRankSum=0.626;ClippingRankSum=-2.451;DP=154;FS=0.980;MLEAC=2;MLEAF=0.500;MQ=60.07;MQRankSum=-1.271;QD=11.41;ReadPosRankSum=-0.263;SOR=0.903;ANN=GT|downstream_gene_variant|MODIFIER|sept2-A|gene-G6M90_00g091060|transcript|rna-gnl|ncbi|G6M90_00g091060.m01_mrna|protein_coding||c.*227_*228insT|||||228|,GT|downstream_gene_variant|MODIFIER|G6M90_00g091070|gene-G6M90_00g091070|tra…	154	0/1:17,50:67:99:935,0,121	0/1:12,50:62:83:849,0,83	0/1	0.253731	0.746269	67	0/1	0.193548	0.806452	62
CP058932.1	3743402	CA	C	1201.68	AC=2;AF=0.500;AN=4;BaseQRankSum=2.763;ClippingRankSum=0.202;DP=156;FS=6.318;MLEAC=2;MLEAF=0.500;MQ=60.21;MQRankSum=0.814;QD=7.70;ReadPosRankSum=0.574;SOR=1.212;ANN=C|upstream_gene_variant|MODIFIER|G6M90_00g011340|gene-G6M90_00g011340|transcript|rna-gnl|ncbi|G6M90_00g011340.m01_mrna|protein_coding||c.-3721delT|||||3721|,C|upstream_gene_variant|MODIFIER|TM234|gene-G6M90_00g011360|transcript|rna-gnl…	156	0/1:14,43:57:99:632,0,132	0/1:11,45:56:33:602,0,33	0/1	0.245614	0.754386	57	0/1	0.196429	0.803571	56
CP058933.1	4658806	G	GTT	373.61	AC=3;AF=0.750;AN=4;BaseQRankSum=0.067;ClippingRankSum=-1.179;DP=46;FS=0.000;MLEAC=2;MLEAF=0.500;MQ=60.00;MQRankSum=-1.179;QD=8.12;ReadPosRankSum=-1.179;SOR=0.859;ANN=GTT|downstream_gene_variant|MODIFIER|RINT1|gene-G6M90_00g043620|transcript|rna-gnl|ncbi|G6M90_00g043620.m01_mrna|protein_coding||c.*1233_*1234insTT|||||1234|,GTT|downstream_gene_variant|MODIFIER|Cenpv|gene-G6M90_00g043640|transcript|…	46	1/1:1,12:13:12:250,12,0	0/1:1,4:5:2:104,0,2	1,1	0.0769231	0.923077	13	0/1	0.2	0.8	5
CP058936.1	2768476	C	CT	1301.71	AC=2;AF=0.500;AN=4;BaseQRankSum=-1.240;ClippingRankSum=0.642;DP=121;FS=0.000;MLEAC=2;MLEAF=0.500;MQ=60.18;MQRankSum=-0.818;QD=10.76;ReadPosRankSum=-0.114;SOR=0.598;ANN=CT|upstream_gene_variant|MODIFIER|G6M90_00g089090|gene-G6M90_00g089090|transcript|rna-gnl|ncbi|G6M90_00g089090.m01_mrna|protein_coding||c.-2974_-2973insT|||||2973|,CT|downstream_gene_variant|MODIFIER|PSD1|gene-G6M90_00g089100|trans…	121	0/1:11,51:62:46:877,0,46	0/1:6,24:30:0:437,0,0	0/1	0.177419	0.822581	62	0/1	0.2	0.8	30
CP058935.1	2104625	A	AT	2082.15	AC=3;AF=0.750;AN=4;BaseQRankSum=0.220;ClippingRankSum=0.300;DP=169;FS=6.346;MLEAC=3;MLEAF=0.750;MQ=61.46;MQRankSum=1.199;QD=12.32;ReadPosRankSum=2.632;SOR=1.247;ANN=AT|upstream_gene_variant|MODIFIER|Uso1|gene-G6M90_00g072910|transcript|rna-gnl|ncbi|G6M90_00g072910.m01_mrna|protein_coding||c.-3697_-3696insA|||||3697|,AT|downstream_gene_variant|MODIFIER|RAT1|gene-G6M90_00g072920|transcript|rna-gnl|…	169	1/1:8,54:62:49:1120,49,0	0/1:13,51:64:99:1001,0,118	1,1	0.129032	0.870968	62	0/1	0.203125	0.796875	64
CP058933.1	2121522	T	C	1214.44	AC=2;AF=0.500;AN=4;BaseQRankSum=0.102;ClippingRankSum=2.294;DP=151;FS=2.695;MLEAC=2;MLEAF=0.500;MQ=60.00;MQRankSum=1.245;QD=8.04;ReadPosRankSum=0.264;SOR=0.467;ANN=C|upstream_gene_variant|MODIFIER|ADA2_0|gene-G6M90_00g035940|transcript|rna-gnl|ncbi|G6M90_00g035940.m01_mrna|protein_coding||c.-4979A>G|||||4979|,C|upstream_gene_variant|MODIFIER|MTP3_0|gene-G6M90_00g035950|transcript|rna-gnl|ncbi|G6M…	151	0/1:23,31:54:99:461,0,395	0/1:12,47:59:99:782,0,120	0/1	0.425926	0.574074	54	0/1	0.20339	0.79661	59
CP058933.1	1342299	TA	T	2788.15	AC=3;AF=0.750;AN=4;BaseQRankSum=2.055;ClippingRankSum=-0.263;DP=205;FS=0.000;MLEAC=3;MLEAF=0.750;MQ=60.00;MQRankSum=1.735;QD=13.60;ReadPosRankSum=1.241;SOR=0.709;ANN=T|upstream_gene_variant|MODIFIER|G6M90_00g033840|gene-G6M90_00g033840|transcript|rna-gnl|ncbi|G6M90_00g033840.m01_mrna|protein_coding||c.-2756delA|||||2756|,T|intergenic_region|MODIFIER|G6M90_00g033830-G6M90_00g033840|gene-G6M90_00g0…	205	1/1:8,85:93:95:1819,95,0	0/1:14,54:68:99:1008,0,136	1,1	0.0860215	0.913978	93	0/1	0.205882	0.794118	68
CP058933.1	2980478	C	CA	342.4	AC=2;AF=0.500;AN=4;BaseQRankSum=2.025;ClippingRankSum=0.157;DP=130;FS=0.000;MLEAC=2;MLEAF=0.500;MQ=59.96;MQRankSum=1.356;QD=2.63;ReadPosRankSum=-0.354;SOR=0.607;ANN=CA|downstream_gene_variant|MODIFIER|G6M90_00g038600|gene-G6M90_00g038600|transcript|rna-gnl|ncbi|G6M90_00g038600.m01_mrna|protein_coding||c.*1577_*1578insA|||||1578|,CA|intergenic_region|MODIFIER|G6M90_00g038600-lsb5|gene-G6M90_00g038…	130	0/1:32,13:45:63:63,0,412	0/1:6,23:29:14:311,0,14	0/1	0.711111	0.288889	45	0/1	0.206897	0.793103	29
CP058932.1	3409758	C	CA	1081.17	AC=2;AF=0.500;AN=4;BaseQRankSum=-0.285;ClippingRankSum=1.720;DP=138;FS=4.681;MLEAC=2;MLEAF=0.500;MQ=60.08;MQRankSum=0.409;QD=7.83;ReadPosRankSum=-0.008;SOR=1.525;ANN=CA|upstream_gene_variant|MODIFIER|G6M90_00g010340|gene-G6M90_00g010340|transcript|rna-gnl|ncbi|G6M90_00g010340.m01_mrna|protein_coding||c.-1325_-1324insT|||||1325|,CA|downstream_gene_variant|MODIFIER|sdnT|gene-G6M90_00g010350|transcr…	138	0/1:8,44:52:12:641,0,12	0/1:8,30:38:41:446,0,41	0/1	0.153846	0.846154	52	0/1	0.210526	0.789474	38
CP058936.1	3394493	C	CAA	674.16	AC=3;AF=0.750;AN=4;BaseQRankSum=0.579;ClippingRankSum=-1.736;DP=101;FS=0.000;MLEAC=2;MLEAF=0.500;MQ=59.99;MQRankSum=0.810;QD=6.67;ReadPosRankSum=1.273;SOR=1.739;ANN=CAA|upstream_gene_variant|MODIFIER|G6M90_00g090930|gene-G6M90_00g090930|transcript|rna-gnl|ncbi|G6M90_00g090930.m01_mrna|protein_coding||c.-4388_-4387insTT|||||4388|,CAA|upstream_gene_variant|MODIFIER|G6M90_00g090940|gene-G6M90_00g090…	101	1/1:2,15:17:5:333,5,0	0/1:4,15:19:15:297,0,15	1,1	0.117647	0.882353	17	0/1	0.210526	0.789474	19
CP058934.1	970865	T	TGGG,TGGGG	3358.16	AC=2,2;AF=0.500,0.500;AN=4;BaseQRankSum=0.652;ClippingRankSum=-1.147;DP=108;FS=0.000;MLEAC=2,2;MLEAF=0.500,0.500;MQ=60.30;MQRankSum=0.607;QD=31.09;ReadPosRankSum=1.327;SOR=1.044;ANN=TGGGG|frameshift_variant|HIGH|alnA_0|gene-G6M90_00g055540|transcript|rna-gnl|ncbi|G6M90_00g055540.m01_mrna|protein_coding|2/3|c.338_341dupGGGG|p.Ile115fs|342/822|342/822|114/273||INFO_REALIGN_3_PRIME,TGGG|disruptive_i…	108	1/2:0,13,23:36:99:1551,595,480,330,0,215	1/2:3,11,30:44:99:1843,770,655,263,0,163	1,2	0	1	13	1,2	0.214286	0.785714	14
CP058935.1	1825906	A	ACC	1096.16	AC=3;AF=0.750;AN=4;DP=59;FS=0.000;MLEAC=2;MLEAF=0.500;MQ=62.69;QD=18.58;SOR=2.448;ANN=ACC|upstream_gene_variant|MODIFIER|G6M90_00g072040|gene-G6M90_00g072040|transcript|rna-gnl|ncbi|G6M90_00g072040.m01_mrna|protein_coding||c.-89_-88insCC|||||88|,ACC|upstream_gene_variant|MODIFIER|RHO2|gene-G6M90_00g072060|transcript|rna-gnl|ncbi|G6M90_00g072060.m01_mrna|protein_coding||c.-2926_-2925insCC|||||2925…	59	1/1:0,21:21:61:674,61,0	0/1:3,11:14:29:323,0,29	1,1	0	1	21	0/1	0.214286	0.785714	14
CP058937.1	3949063	C	CAA	735.16	AC=3;AF=0.750;AN=4;DP=72;FS=0.000;MLEAC=2;MLEAF=0.500;MQ=60.00;QD=10.21;SOR=5.994;ANN=CAA|upstream_gene_variant|MODIFIER|G6M90_00g105240|gene-G6M90_00g105240|transcript|rna-gnl|ncbi|G6M90_00g105240.m01_mrna|protein_coding||c.-3782_-3781insAA|||||3781|,CAA|downstream_gene_variant|MODIFIER|G6M90_00g105210|gene-G6M90_00g105210|transcript|rna-gnl|ncbi|G6M90_00g105210.m01_mrna|protein_coding||c.*3171_…	72	1/1:0,17:17:48:400,48,0	0/1:3,11:14:19:275,0,19	1,1	0	1	17	0/1	0.214286	0.785714	14
CP058937.1	2851685	G	GA	1038.65	AC=2;AF=0.500;AN=4;BaseQRankSum=2.019;ClippingRankSum=-1.392;DP=109;FS=2.694;MLEAC=2;MLEAF=0.500;MQ=60.20;MQRankSum=0.121;QD=9.53;ReadPosRankSum=0.169;SOR=1.220;ANN=GA|upstream_gene_variant|MODIFIER|nodB|gene-G6M90_00g102070|transcript|rna-gnl|ncbi|G6M90_00g102070.m01_mrna|protein_coding||c.-280_-279insA|||||279|,GA|downstream_gene_variant|MODIFIER|G6M90_00g102050|gene-G6M90_00g102050|transcript|…	109	0/1:8,33:41:77:611,0,77	0/1:8,29:37:91:465,0,91	0/1	0.195122	0.804878	41	0/1	0.216216	0.783784	37
CP058932.1	7177476	CA	C	1152.29	AC=2;AF=0.500;AN=4;BaseQRankSum=0.662;ClippingRankSum=-0.840;DP=134;FS=2.685;MLEAC=2;MLEAF=0.500;MQ=60.00;MQRankSum=-0.825;QD=8.60;ReadPosRankSum=-0.706;SOR=1.003;ANN=C|upstream_gene_variant|MODIFIER|G6M90_00g021900|gene-G6M90_00g021900|transcript|rna-gnl|ncbi|G6M90_00g021900.m01_mrna|protein_coding||c.-1368delA|||||1368|,C|upstream_gene_variant|MODIFIER|PTAC2|gene-G6M90_00g021910|transcript|rna-…	134	0/1:9,35:44:57:611,0,57	0/1:10,36:46:39:564,0,39	0/1	0.204545	0.795455	44	0/1	0.217391	0.782609	46
CP058938.1	1265705	C	CA	490.45	AC=2;AF=0.500;AN=4;BaseQRankSum=1.604;ClippingRankSum=2.443;DP=85;FS=0.000;MLEAC=2;MLEAF=0.500;MQ=60.00;MQRankSum=0.567;QD=5.77;ReadPosRankSum=0.173;SOR=0.475;ANN=CA|upstream_gene_variant|MODIFIER|G6M90_00g109330|gene-G6M90_00g109330|transcript|rna-gnl|ncbi|G6M90_00g109330.m01_mrna|protein_coding||c.-169_-168insT|||||169|,CA|intergenic_region|MODIFIER|G6M90_00g109330-G6M90_00g109340|gene-G6M90_00…	85	0/1:11,20:31:81:251,0,81	0/1:5,18:23:38:277,0,38	0/1	0.354839	0.645161	31	0/1	0.217391	0.782609	23
CP058932.1	3588381	C	CTT	756.16	AC=3;AF=0.750;AN=4;BaseQRankSum=1.211;ClippingRankSum=1.076;DP=99;FS=4.559;MLEAC=1;MLEAF=0.250;MQ=60.44;MQRankSum=1.480;QD=7.64;ReadPosRankSum=1.076;SOR=2.985;ANN=CTT|upstream_gene_variant|MODIFIER|G6M90_00g010930|gene-G6M90_00g010930|transcript|rna-gnl|ncbi|G6M90_00g010930.m01_mrna|protein_coding||c.-34_-33insAA|||||34|,CTT|downstream_gene_variant|MODIFIER|G6M90_00g010910|gene-G6M90_00g010910|tr…	99	1/1:5,25:30:36:545,36,0	0/1:2,7:9:34:135,0,34	1,1	0.166667	0.833333	30	0/1	0.222222	0.777778	9
CP058932.1	4475736	C	CTT	716.67	AC=3;AF=0.750;AN=4;BaseQRankSum=-0.556;ClippingRankSum=-0.397;DP=57;FS=0.000;MLEAC=2;MLEAF=0.500;MQ=59.77;MQRankSum=-0.238;QD=12.57;ReadPosRankSum=-2.302;SOR=3.258;ANN=CTT|upstream_gene_variant|MODIFIER|sep1|gene-G6M90_00g013420|transcript|rna-gnl|ncbi|G6M90_00g013420.m01_mrna|protein_coding||c.-3716_-3715insAA|||||3716|,CTT|downstream_gene_variant|MODIFIER|PAN1|gene-G6M90_00g013430|transcript|rn…	57	1/1:0,21:21:62:484,62,0	0/1:2,7:9:22:159,0,22	1,1	0	1	21	0/1	0.222222	0.777778	9
CP058932.1	2947088	T	TA	2811.15	AC=3;AF=0.750;AN=4;BaseQRankSum=-1.416;ClippingRankSum=1.605;DP=188;FS=2.144;MLEAC=3;MLEAF=0.750;MQ=60.00;MQRankSum=-0.759;QD=14.95;ReadPosRankSum=0.993;SOR=0.433;ANN=TA|upstream_gene_variant|MODIFIER|G6M90_00g009030|gene-G6M90_00g009030|transcript|rna-gnl|ncbi|G6M90_00g009030.m01_mrna|protein_coding||c.-1964_-1963insT|||||1964|,TA|upstream_gene_variant|MODIFIER|pkp1|gene-G6M90_00g009040|transcri…	188	1/1:6,89:95:99:1967,171,0	0/1:13,45:58:99:883,0,105	1,1	0.0631579	0.936842	95	0/1	0.224138	0.775862	58
CP058933.1	1166337	AT	A	611.15	AC=2;AF=0.500;AN=4;BaseQRankSum=0.890;ClippingRankSum=-0.141;DP=122;FS=20.129;MLEAC=2;MLEAF=0.500;MQ=60.09;MQRankSum=2.062;QD=5.01;ReadPosRankSum=1.569;SOR=3.912;ANN=A|upstream_gene_variant|MODIFIER|Eif2b3|gene-G6M90_00g033320|transcript|rna-gnl|ncbi|G6M90_00g033320.m01_mrna|protein_coding||c.-2141delA|||||2141|,A|upstream_gene_variant|MODIFIER|spt20|gene-G6M90_00g033340|transcript|rna-gnl|ncbi|G…	122	0/1:8,23:31:36:319,0,36	0/1:7,24:31:46:261,0,46	0/1	0.258065	0.741935	31	0/1	0.225806	0.774194	31
CP058934.1	1678714	G	GAA	1348.29	AC=3;AF=0.750;AN=4;BaseQRankSum=1.591;ClippingRankSum=-0.622;DP=121;FS=1.542;MLEAC=2;MLEAF=0.500;MQ=60.68;MQRankSum=-0.927;QD=11.14;ReadPosRankSum=0.844;SOR=0.467;ANN=GAA|upstream_gene_variant|MODIFIER|MYO1|gene-G6M90_00g057660|transcript|rna-gnl|ncbi|G6M90_00g057660.m01_mrna|protein_coding||c.-4203_-4202insTT|||||4203|,GAA|upstream_gene_variant|MODIFIER|FPR2|gene-G6M90_00g057680|transcript|rna-g…	121	1/1:6,37:43:13:859,13,0	0/1:7,24:31:99:525,0,105	1,1	0.139535	0.860465	43	0/1	0.225806	0.774194	31
CP058934.1	2466332	C	CTT,CTTT	1097.79	AC=2,1;AF=0.500,0.250;AN=4;BaseQRankSum=0.184;ClippingRankSum=0.417;DP=77;FS=0.000;MLEAC=2,1;MLEAF=0.500,0.250;MQ=60.10;MQRankSum=1.553;QD=14.26;ReadPosRankSum=-0.885;SOR=1.453;ANN=CTT|upstream_gene_variant|MODIFIER|G6M90_00g059990|gene-G6M90_00g059990|transcript|rna-gnl|ncbi|G6M90_00g059990.m01_mrna|protein_coding||c.-961_-960insAA|||||961|,CTTT|upstream_gene_variant|MODIFIER|G6M90_00g059990|gen…	77	1/2:3,12,18:33:99:838,244,232,135,0,169	0/1:3,10,5:18:11:298,0,51,98,11,185	1,2	0.2	0.8	15	0/1	0.230769	0.769231	13
CP058935.1	2786081	CT	C	1378.16	AC=3;AF=0.750;AN=4;BaseQRankSum=0.368;ClippingRankSum=-1.346;DP=167;FS=2.773;MLEAC=2;MLEAF=0.500;MQ=60.06;MQRankSum=-0.952;QD=8.25;ReadPosRankSum=-0.152;SOR=1.370;ANN=C|upstream_gene_variant|MODIFIER|G6M90_00g075180|gene-G6M90_00g075180|transcript|rna-gnl|ncbi|G6M90_00g075180.m01_mrna|protein_coding||c.-714delA|||||714|,C|upstream_gene_variant|MODIFIER|G6M90_00g075190|gene-G6M90_00g075190|transcr…	167	1/1:10,57:67:24:836,24,0	0/1:11,36:47:57:488,0,57	1,1	0.149254	0.850746	67	0/1	0.234043	0.765957	47
CP058935.1	2219405	CTT	C,CT	738.16	AC=2,2;AF=0.500,0.500;AN=4;BaseQRankSum=-1.384;ClippingRankSum=-1.707;DP=80;FS=31.926;MLEAC=2,2;MLEAF=0.500,0.500;MQ=60.00;MQRankSum=0.485;QD=9.23;ReadPosRankSum=0.896;SOR=5.782;ANN=C|upstream_gene_variant|MODIFIER|G6M90_00g073330|gene-G6M90_00g073330|transcript|rna-gnl|ncbi|G6M90_00g073330.m01_mrna|protein_coding||c.-4775_-4774delAA|||||4774|,CT|upstream_gene_variant|MODIFIER|G6M90_00g073330|gen…	80	1/2:1,13,8:22:99:375,110,101,174,0,138	1/2:5,16,8:29:66:399,66,136,175,0,172	1,2	0.0714286	0.928571	14	1,2	0.238095	0.761905	21
CP058936.1	328283	T	TA	598.58	AC=2;AF=0.500;AN=4;BaseQRankSum=0.843;ClippingRankSum=-1.252;DP=107;FS=1.468;MLEAC=2;MLEAF=0.500;MQ=60.13;MQRankSum=-0.952;QD=5.59;ReadPosRankSum=0.680;SOR=1.121;ANN=TA|upstream_gene_variant|MODIFIER|G6M90_00g081800|gene-G6M90_00g081800|transcript|rna-gnl|ncbi|G6M90_00g081800.m01_mrna|protein_coding||c.-532_-531insA|||||531|,TA|upstream_gene_variant|MODIFIER|G6M90_00g081810|gene-G6M90_00g081810|t…	107	0/1:10,25:35:68:374,0,68	0/1:5,16:21:28:252,0,28	0/1	0.285714	0.714286	35	0/1	0.238095	0.761905	21
CP058937.1	4081795	T	TC	1065.4	AC=2;AF=0.500;AN=4;BaseQRankSum=-0.291;ClippingRankSum=-0.459;DP=157;FS=10.558;MLEAC=2;MLEAF=0.500;MQ=63.09;MQRankSum=0.666;QD=6.79;ReadPosRankSum=1.368;SOR=0.155;ANN=TC|upstream_gene_variant|MODIFIER|SUR1_1|gene-G6M90_00g105610|transcript|rna-gnl|ncbi|G6M90_00g105610.m01_mrna|protein_coding||c.-3773_-3772insG|||||3773|,TC|upstream_gene_variant|MODIFIER|Pigl|gene-G6M90_00g105620|transcript|rna-gn…	157	0/1:22,30:52:99:501,0,342	0/1:10,32:42:44:602,0,44	0/1	0.423077	0.576923	52	0/1	0.238095	0.761905	42
CP058937.1	3525375	A	AT	1692.42	AC=2;AF=0.500;AN=4;BaseQRankSum=-1.251;ClippingRankSum=1.418;DP=165;FS=2.081;MLEAC=2;MLEAF=0.500;MQ=60.26;MQRankSum=1.745;QD=10.26;ReadPosRankSum=0.406;SOR=0.449;ANN=AT|upstream_gene_variant|MODIFIER|G6M90_00g103980|gene-G6M90_00g103980|transcript|rna-gnl|ncbi|G6M90_00g103980.m01_mrna|protein_coding||c.-3823_-3822insA|||||3823|,AT|upstream_gene_variant|MODIFIER|pkar1|gene-G6M90_00g103990|transcri…	165	0/1:17,72:89:66:1207,0,66	0/1:11,35:46:85:523,0,85	0/1	0.191011	0.808989	89	0/1	0.23913	0.76087	46
CP058935.1	4326104	C	CT	574.15	AC=2;AF=0.500;AN=4;BaseQRankSum=0.029;ClippingRankSum=-0.830;DP=114;FS=3.384;MLEAC=2;MLEAF=0.500;MQ=60.19;MQRankSum=-1.430;QD=5.04;ReadPosRankSum=-0.458;SOR=1.586;ANN=CT|upstream_gene_variant|MODIFIER|G6M90_00g079930|gene-G6M90_00g079930|transcript|rna-gnl|ncbi|G6M90_00g079930.m01_mrna|protein_coding||c.-4040_-4039insA|||||4040|,CT|downstream_gene_variant|MODIFIER|CYP6|gene-G6M90_00g079940|transc…	114	0/1:7,26:33:17:322,0,17	0/1:6,19:25:45:257,0,45	0/1	0.212121	0.787879	33	0/1	0.24	0.76	25
CP058932.1	3230544	G	GA	2097.15	AC=3;AF=0.750;AN=4;BaseQRankSum=-0.874;ClippingRankSum=0.839;DP=120;FS=1.303;MLEAC=2;MLEAF=0.500;MQ=60.18;MQRankSum=1.338;QD=17.48;ReadPosRankSum=-0.791;SOR=0.456;ANN=GA|upstream_gene_variant|MODIFIER|G6M90_00g009900|gene-G6M90_00g009900|transcript|rna-gnl|ncbi|G6M90_00g009900.m01_mrna|protein_coding||c.-1121_-1120insT|||||1121|,GA|downstream_gene_variant|MODIFIER|G6M90_00g009910|gene-G6M90_00g00…	120	1/1:4,76:80:99:1710,150,0	0/1:7,22:29:98:423,0,98	1,1	0.05	0.95	80	0/1	0.241379	0.758621	29
CP058937.1	812501	G	GA,GAA	1418.16	AC=2,1;AF=0.500,0.250;AN=4;BaseQRankSum=0.210;ClippingRankSum=2.707;DP=148;FS=3.211;MLEAC=2,1;MLEAF=0.500,0.250;MQ=60.58;MQRankSum=-0.878;QD=9.58;ReadPosRankSum=-0.573;SOR=0.340;ANN=GA|upstream_gene_variant|MODIFIER|sfk1|gene-G6M90_00g095910|transcript|rna-gnl|ncbi|G6M90_00g095910.m01_mrna|protein_coding||c.-1181_-1180insT|||||1181|,GAA|upstream_gene_variant|MODIFIER|sfk1|gene-G6M90_00g095910|tra…	148	1/2:10,37,16:63:99:980,162,132,502,0,669	0/1:8,25,2:35:0:424,0,0,395,65,550	1,2	0.212766	0.787234	47	0/1	0.242424	0.757576	33
CP058932.1	2370851	A	ACC,ACCC	3290.16	AC=2,2;AF=0.500,0.500;AN=4;DP=108;FS=0.000;MLEAC=2,2;MLEAF=0.500,0.500;MQ=60.70;QD=30.46;SOR=1.788;ANN=ACC|upstream_gene_variant|MODIFIER|G6M90_00g007300|gene-G6M90_00g007300|transcript|rna-gnl|ncbi|G6M90_00g007300.m01_mrna|protein_coding||c.-4654_-4653insGG|||||4654|,ACCC|upstream_gene_variant|MODIFIER|G6M90_00g007300|gene-G6M90_00g007300|transcript|rna-gnl|ncbi|G6M90_00g007300.m01_mrna|protein_…	108	1/2:0,17,31:48:99:1872,813,671,463,0,326	1/2:2,6,31:39:60:1454,774,687,141,0,60	1,2	0	1	17	1,2	0.25	0.75	8
CP058933.1	4403425	C	CG	1117.4	AC=2;AF=0.500;AN=4;BaseQRankSum=-1.435;ClippingRankSum=-0.132;DP=93;FS=4.676;MLEAC=2;MLEAF=0.500;MQ=60.35;MQRankSum=0.678;QD=12.02;ReadPosRankSum=1.453;SOR=1.495;ANN=CG|upstream_gene_variant|MODIFIER|SLM1|gene-G6M90_00g042830|transcript|rna-gnl|ncbi|G6M90_00g042830.m01_mrna|protein_coding||c.-959_-958insG|||||958|,CG|downstream_gene_variant|MODIFIER|plh1|gene-G6M90_00g042810|transcript|rna-gnl|nc…	93	0/1:10,25:35:99:589,0,132	0/1:8,24:32:41:566,0,41	0/1	0.285714	0.714286	35	0/1	0.25	0.75	32
CP058933.1	5983663	TC	T	1295.69	AC=3;AF=0.750;AN=4;BaseQRankSum=0.591;ClippingRankSum=-1.585;DP=134;FS=0.000;MLEAC=3;MLEAF=0.750;MQ=60.08;MQRankSum=1.129;QD=9.67;ReadPosRankSum=-1.198;SOR=0.622;ANN=T|upstream_gene_variant|MODIFIER|G6M90_00g047580|gene-G6M90_00g047580|transcript|rna-gnl|ncbi|G6M90_00g047580.m01_mrna|protein_coding||c.-4012delG|||||4012|,T|downstream_gene_variant|MODIFIER|MET2|gene-G6M90_00g047590|transcript|rna-…	134	1/1:7,39:46:10:819,10,0	0/1:9,27:36:56:515,0,56	1,1	0.152174	0.847826	46	0/1	0.25	0.75	36
CP058935.1	738265	C	CA,CAA	1013.16	AC=2,2;AF=0.500,0.500;AN=4;BaseQRankSum=1.699;ClippingRankSum=0.719;DP=98;FS=6.595;MLEAC=2,2;MLEAF=0.500,0.500;MQ=60.33;MQRankSum=0.580;QD=10.34;ReadPosRankSum=-0.779;SOR=2.110;ANN=CA|upstream_gene_variant|MODIFIER|G6M90_00g068910|gene-G6M90_00g068910|transcript|rna-gnl|ncbi|G6M90_00g068910.m01_mrna|protein_coding||c.-2137_-2136insT|||||2137|,CAA|upstream_gene_variant|MODIFIER|G6M90_00g068910|gen…	98	1/2:4,24,8:36:12:559,52,12,356,0,410	1/2:5,15,10:30:99:490,134,141,155,0,246	1,2	0.142857	0.857143	28	1,2	0.25	0.75	20
CP058936.1	1275987	A	C	1731.44	AC=2;AF=0.500;AN=4;BaseQRankSum=-0.991;ClippingRankSum=-0.485;DP=180;FS=0.000;MLEAC=2;MLEAF=0.500;MQ=60.00;MQRankSum=0.949;QD=9.62;ReadPosRankSum=-0.279;SOR=0.766;ANN=C|upstream_gene_variant|MODIFIER|ssh4_0|gene-G6M90_00g084840|transcript|rna-gnl|ncbi|G6M90_00g084840.m01_mrna|protein_coding||c.-3709T>G|||||3709|,C|upstream_gene_variant|MODIFIER|G6M90_00g084850|gene-G6M90_00g084850|transcript|rna-…	180	0/1:27,69:96:99:1175,0,390	0/1:11,33:44:99:585,0,107	0/1	0.28125	0.71875	96	0/1	0.25	0.75	44
CP058936.1	1935400	G	GA	769.17	AC=2;AF=0.500;AN=4;BaseQRankSum=-0.674;ClippingRankSum=0.307;DP=112;FS=1.562;MLEAC=2;MLEAF=0.500;MQ=60.05;MQRankSum=0.552;QD=6.87;ReadPosRankSum=-0.307;SOR=1.267;ANN=GA|upstream_gene_variant|MODIFIER|G6M90_00g086780|gene-G6M90_00g086780|transcript|rna-gnl|ncbi|G6M90_00g086780.m01_mrna|protein_coding||c.-1570_-1569insT|||||1570|,GA|upstream_gene_variant|MODIFIER|pif1_1|gene-G6M90_00g086790|transcr…	112	0/1:9,32:41:4:471,0,4	0/1:7,21:28:64:221,0,64	0/1	0.219512	0.780488	41	0/1	0.25	0.75	28
CP058937.1	2580608	G	GAAAA	795.28	AC=2;AF=0.500;AN=4;BaseQRankSum=0.254;ClippingRankSum=-0.423;DP=61;FS=0.000;MLEAC=2;MLEAF=0.500;MQ=60.00;MQRankSum=0.423;QD=13.04;ReadPosRankSum=-0.761;SOR=1.609;ANN=GAAAA|upstream_gene_variant|MODIFIER|G6M90_00g101230|gene-G6M90_00g101230|transcript|rna-gnl|ncbi|G6M90_00g101230.m01_mrna|protein_coding||c.-2797_-2796insAAAA|||||2796|,GAAAA|downstream_gene_variant|MODIFIER|MEX67|gene-G6M90_00g1012…	61	0/1:2,11:13:0:392,0,0	0/1:3,9:12:52:327,0,52	0/1	0.153846	0.846154	13	0/1	0.25	0.75	12
CP058932.1	7128406	G	GT,GTT	2274.21	AC=2,2;AF=0.500,0.500;AN=4;BaseQRankSum=1.783;ClippingRankSum=-0.897;DP=172;FS=1.067;MLEAC=2,2;MLEAF=0.500,0.500;MQ=60.19;MQRankSum=2.050;QD=13.22;ReadPosRankSum=0.989;SOR=0.876;ANN=GT|upstream_gene_variant|MODIFIER|G6M90_00g021690|gene-G6M90_00g021690|transcript|rna-gnl|ncbi|G6M90_00g021690.m01_mrna|protein_coding||c.-4500_-4499insA|||||4500|,GTT|upstream_gene_variant|MODIFIER|G6M90_00g021690|ge…	172	1/2:8,43,21:72:99:1414,320,258,785,0,888	1/2:13,37,13:63:16:896,16,92,536,0,839	1,2	0.156863	0.843137	51	1,2	0.26	0.74	50
CP058938.1	2081397	C	CT	636.35	AC=2;AF=0.500;AN=4;BaseQRankSum=0.208;ClippingRankSum=-0.849;DP=98;FS=5.269;MLEAC=2;MLEAF=0.500;MQ=60.22;MQRankSum=1.189;QD=6.49;ReadPosRankSum=1.189;SOR=0.126;ANN=CT|upstream_gene_variant|MODIFIER|G6M90_00g111830|gene-G6M90_00g111830|transcript|rna-gnl|ncbi|G6M90_00g111830.m01_mrna|protein_coding||c.-1853_-1852insT|||||1852|,CT|downstream_gene_variant|MODIFIER|G6M90_00g111820|gene-G6M90_00g11182…	98	0/1:11,31:42:19:457,0,19	0/1:5,14:19:22:188,0,22	0/1	0.261905	0.738095	42	0/1	0.263158	0.736842	19
CP058937.1	1858360	T	TC	631.4	AC=2;AF=0.500;AN=4;BaseQRankSum=-0.856;ClippingRankSum=0.941;DP=115;FS=12.458;MLEAC=2;MLEAF=0.500;MQ=63.21;MQRankSum=-0.021;QD=5.49;ReadPosRankSum=-0.116;SOR=2.809;ANN=TC|downstream_gene_variant|MODIFIER|G6M90_00g099130|gene-G6M90_00g099130|transcript|rna-gnl|ncbi|G6M90_00g099130.m01_mrna|protein_coding||c.*3893_*3894insC|||||3894|,TC|downstream_gene_variant|MODIFIER|ORC3|gene-G6M90_00g099140|tra…	115	0/1:21,18:39:99:233,0,369	0/1:10,27:37:99:436,0,111	0/1	0.538462	0.461538	39	0/1	0.27027	0.72973	37
CP058934.1	2152344	C	CT,CTT	2681.16	AC=2,2;AF=0.500,0.500;AN=4;BaseQRankSum=1.198;ClippingRankSum=-0.719;DP=156;FS=1.689;MLEAC=2,2;MLEAF=0.500,0.500;MQ=60.00;MQRankSum=-1.649;QD=17.19;ReadPosRankSum=1.973;SOR=1.367;ANN=CT|upstream_gene_variant|MODIFIER|G6M90_00g059110|gene-G6M90_00g059110|transcript|rna-gnl|ncbi|G6M90_00g059110.m01_mrna|protein_coding||c.-2170_-2169insA|||||2170|,CTT|upstream_gene_variant|MODIFIER|G6M90_00g059110|g…	156	1/2:6,18,55:79:99:1796,1080,973,204,0,154	1/2:3,8,31:42:59:921,601,573,82,0,59	1,2	0.25	0.75	24	1,2	0.272727	0.727273	11
CP058935.1	3689812	CT	C	229.4	AC=2;AF=0.500;AN=4;BaseQRankSum=-0.989;ClippingRankSum=0.330;DP=99;FS=32.892;MLEAC=2;MLEAF=0.500;MQ=60.11;MQRankSum=-0.347;QD=2.32;ReadPosRankSum=2.121;SOR=4.977;ANN=C|upstream_gene_variant|MODIFIER|mdrA_3|gene-G6M90_00g078060|transcript|rna-gnl|ncbi|G6M90_00g078060.m01_mrna|protein_coding||c.-1090delT|||||1090|,C|downstream_gene_variant|MODIFIER|G6M90_00g078040|gene-G6M90_00g078040|transcript|rn…	99	0/1:22,21:43:99:148,0,259	0/1:5,13:18:43:119,0,43	0/1	0.511628	0.488372	43	0/1	0.277778	0.722222	18
CP058933.1	5668328	C	CA	494.4	AC=2;AF=0.500;AN=4;BaseQRankSum=2.035;ClippingRankSum=0.505;DP=114;FS=14.916;MLEAC=2;MLEAF=0.500;MQ=60.00;MQRankSum=0.091;QD=4.34;ReadPosRankSum=0.531;SOR=3.794;ANN=CA|upstream_gene_variant|MODIFIER|HOS3|gene-G6M90_00g046540|transcript|rna-gnl|ncbi|G6M90_00g046540.m01_mrna|protein_coding||c.-772_-771insT|||||772|,CA|upstream_gene_variant|MODIFIER|G6M90_00g046560|gene-G6M90_00g046560|transcript|rn…	114	0/1:15,20:35:99:239,0,156	0/1:9,23:32:53:293,0,53	0/1	0.428571	0.571429	35	0/1	0.28125	0.71875	32
CP058936.1	481971	C	CGGGGG	499.17	AC=3;AF=0.750;AN=4;DP=39;FS=0.000;MLEAC=3;MLEAF=0.750;MQ=60.15;QD=12.80;SOR=4.174;ANN=CGGGGG|upstream_gene_variant|MODIFIER|zuo1|gene-G6M90_00g082220|transcript|rna-gnl|ncbi|G6M90_00g082220.m01_mrna|protein_coding||c.-3537_-3536insCCCCC|||||3537|,CGGGGG|upstream_gene_variant|MODIFIER|slt-11|gene-G6M90_00g082240|transcript|rna-gnl|ncbi|G6M90_00g082240.m01_mrna|protein_coding||c.-1380_-1379insCCCCC…	39	1/1:0,7:7:23:269,23,0	0/1:2,5:7:9:206,0,9	1,1	0	1	7	0/1	0.285714	0.714286	7
CP058938.1	738439	G	GT,GTT	1792.16	AC=2,2;AF=0.500,0.500;AN=4;BaseQRankSum=1.278;ClippingRankSum=-0.746;DP=121;FS=2.328;MLEAC=2,2;MLEAF=0.500,0.500;MQ=60.36;MQRankSum=-1.379;QD=14.81;ReadPosRankSum=2.467;SOR=1.793;ANN=GT|upstream_gene_variant|MODIFIER|aclQ_1|gene-G6M90_00g107770|transcript|rna-gnl|ncbi|G6M90_00g107770.m01_mrna|protein_coding||c.-155_-154insA|||||155|,GTT|upstream_gene_variant|MODIFIER|aclQ_1|gene-G6M90_00g107770|t…	121	1/2:2,15,34:51:99:1140,585,478,233,0,166	1/2:2,5,22:29:37:688,395,350,57,0,37	1,2	0.117647	0.882353	17	1,2	0.285714	0.714286	7
CP058933.1	3601865	C	T	1916.44	AC=2;AF=0.500;AN=4;BaseQRankSum=-1.242;ClippingRankSum=0.131;DP=179;FS=1.707;MLEAC=2;MLEAF=0.500;MQ=60.00;MQRankSum=-0.788;QD=10.71;ReadPosRankSum=1.596;SOR=0.888;ANN=T|upstream_gene_variant|MODIFIER|G6M90_00g040450|gene-G6M90_00g040450|transcript|rna-gnl|ncbi|G6M90_00g040450.m01_mrna|protein_coding||c.-102C>T|||||102|,T|upstream_gene_variant|MODIFIER|G6M90_00g040470|gene-G6M90_00g040470|transcri…	179	0/1:17,72:89:99:1431,0,139	0/1:11,27:38:99:514,0,155	0/1	0.191011	0.808989	89	0/1	0.289474	0.710526	38
CP058933.1	140550	CA	C	930.4	AC=2;AF=0.500;AN=4;BaseQRankSum=0.986;ClippingRankSum=-0.050;DP=134;FS=1.467;MLEAC=2;MLEAF=0.500;MQ=60.32;MQRankSum=0.540;QD=6.94;ReadPosRankSum=-1.130;SOR=0.404;ANN=C|downstream_gene_variant|MODIFIER|G6M90_00g030280|gene-G6M90_00g030280|transcript|rna-gnl|ncbi|G6M90_00g030280.m01_mrna|protein_coding||c.*2542delA|||||2542|,C|downstream_gene_variant|MODIFIER|atl1|gene-G6M90_00g030290|transcript|rn…	134	0/1:19,38:57:99:624,0,171	0/1:9,21:30:99:344,0,110	0/1	0.333333	0.666667	57	0/1	0.3	0.7	30
CP058934.1	3029989	C	CA	897.15	AC=2;AF=0.500;AN=4;BaseQRankSum=0.351;ClippingRankSum=-1.286;DP=110;FS=1.367;MLEAC=2;MLEAF=0.500;MQ=60.49;MQRankSum=-0.053;QD=8.16;ReadPosRankSum=1.031;SOR=0.375;ANN=CA|upstream_gene_variant|MODIFIER|G6M90_00g061520|gene-G6M90_00g061520|transcript|rna-gnl|ncbi|G6M90_00g061520.m01_mrna|protein_coding||c.-3603_-3602insT|||||3603|,CA|downstream_gene_variant|MODIFIER|G6M90_00g061540|gene-G6M90_00g061…	110	0/1:9,47:56:0:674,0,0	0/1:6,14:20:43:213,0,43	0/1	0.160714	0.839286	56	0/1	0.3	0.7	20
CP058933.1	6308756	A	AGGGGG	1233.16	AC=3;AF=0.750;AN=4;BaseQRankSum=-0.401;ClippingRankSum=-1.470;DP=48;FS=8.129;MLEAC=1;MLEAF=0.250;MQ=60.00;MQRankSum=-1.203;QD=25.69;ReadPosRankSum=-0.935;SOR=3.590;ANN=AGGGGG|downstream_gene_variant|MODIFIER|FPR1|gene-G6M90_00g048670|transcript|rna-gnl|ncbi|G6M90_00g048670.m01_mrna|protein_coding||c.*1551_*1552insCCCCC|||||1551|,AGGGGG|intergenic_region|MODIFIER|G6M90_00g048660-FPR1|gene-G6M90_00…	48	1/1:0,12:12:36:297,36,0	0/1:7,16:23:25:669,0,25	1,1	0	1	12	0/1	0.304348	0.695652	23
CP058937.1	1056369	C	CT,CTT	1250.16	AC=2,2;AF=0.500,0.500;AN=4;BaseQRankSum=1.189;ClippingRankSum=-0.306;DP=106;FS=0.000;MLEAC=2,2;MLEAF=0.500,0.500;MQ=60.00;MQRankSum=0.170;QD=11.79;ReadPosRankSum=1.597;SOR=1.903;ANN=CT|upstream_gene_variant|MODIFIER|G6M90_00g096670|gene-G6M90_00g096670|transcript|rna-gnl|ncbi|G6M90_00g096670.m01_mrna|protein_coding||c.-3661_-3660insA|||||3661|,CTT|upstream_gene_variant|MODIFIER|G6M90_00g096670|ge…	106	1/2:5,10,25:40:99:707,358,308,122,0,131	1/2:4,9,17:30:99:579,279,226,127,0,109	1,2	0.333333	0.666667	15	1,2	0.307692	0.692308	13
CP058932.1	1815410	G	GT	902.71	AC=2;AF=0.500;AN=4;BaseQRankSum=1.199;ClippingRankSum=0.604;DP=112;FS=0.000;MLEAC=2;MLEAF=0.500;MQ=60.00;MQRankSum=0.129;QD=8.06;ReadPosRankSum=2.625;SOR=0.544;ANN=GT|upstream_gene_variant|MODIFIER|ALG7|gene-G6M90_00g005580|transcript|rna-gnl|ncbi|G6M90_00g005580.m01_mrna|protein_coding||c.-4752_-4751insA|||||4752|,GT|upstream_gene_variant|MODIFIER|G6M90_00g005590|gene-G6M90_00g005590|transcript|…	112	0/1:9,36:45:40:615,0,40	0/1:9,20:29:44:325,0,44	0/1	0.2	0.8	45	0/1	0.310345	0.689655	29
CP058933.1	4687321	CT	C	671.4	AC=2;AF=0.500;AN=4;BaseQRankSum=0.283;ClippingRankSum=-0.996;DP=103;FS=13.639;MLEAC=2;MLEAF=0.500;MQ=60.11;MQRankSum=-0.283;QD=6.52;ReadPosRankSum=1.897;SOR=2.387;ANN=C|upstream_gene_variant|MODIFIER|G6M90_00g043740|gene-G6M90_00g043740|transcript|rna-gnl|ncbi|G6M90_00g043740.m01_mrna|protein_coding||c.-4672delT|||||4672|,C|downstream_gene_variant|MODIFIER|spt7|gene-G6M90_00g043720|transcript|rna…	103	0/1:14,32:46:99:428,0,99	0/1:9,19:28:79:281,0,79	0/1	0.304348	0.695652	46	0/1	0.321429	0.678571	28
CP058932.1	6709392	G	GAA	392.69	AC=3;AF=0.750;AN=4;BaseQRankSum=0.639;ClippingRankSum=0.091;DP=64;FS=0.000;MLEAC=2;MLEAF=0.500;MQ=60.00;MQRankSum=0.274;QD=6.14;ReadPosRankSum=1.369;SOR=0.527;ANN=GAA|upstream_gene_variant|MODIFIER|G6M90_00g020310|gene-G6M90_00g020310|transcript|rna-gnl|ncbi|G6M90_00g020310.m01_mrna|protein_coding||c.-3955_-3954insTT|||||3955|,GAA|downstream_gene_variant|MODIFIER|G6M90_00g020300|gene-G6M90_00g020…	64	1/1:1,13:14:11:304,11,0	0/1:2,4:6:32:90,0,32	1,1	0.0714286	0.928571	14	0/1	0.333333	0.666667	6
CP058937.1	1636672	T	G	453.44	AC=2;AF=0.500;AN=4;BaseQRankSum=-2.949;ClippingRankSum=1.457;DP=31;FS=9.229;MLEAC=2;MLEAF=0.500;MQ=60.00;MQRankSum=-0.959;QD=14.63;ReadPosRankSum=2.381;SOR=3.258;ANN=G|upstream_gene_variant|MODIFIER|MTP7|gene-G6M90_00g098530|transcript|rna-gnl|ncbi|G6M90_00g098530.m01_mrna|protein_coding||c.-3405A>C|||||3405|,G|upstream_gene_variant|MODIFIER|G6M90_00g098540|gene-G6M90_00g098540|transcript|rna-gnl…	31	0/1:4,2:6:51:51,0,109	0/1:5,10:15:60:431,0,60	0/1	0.666667	0.333333	6	0/1	0.333333	0.666667	15
CP058937.1	2783734	T	TTC	39.04	AC=2;AF=0.500;AN=4;BaseQRankSum=0.198;ClippingRankSum=-0.198;DP=60;FS=0.000;MLEAC=2;MLEAF=0.500;MQ=59.78;MQRankSum=-0.198;QD=0.65;ReadPosRankSum=0.198;SOR=0.527;ANN=TTC|upstream_gene_variant|MODIFIER|iec1|gene-G6M90_00g101830|transcript|rna-gnl|ncbi|G6M90_00g101830.m01_mrna|protein_coding||c.-2859_-2858insTC|||||2858|,TTC|upstream_gene_variant|MODIFIER|NAR1|gene-G6M90_00g101840|transcript|rna-gnl…	60	0/1:1,3:4:14:50,0,14	0/1:1,2:3:8:26,0,8	0/1	0.25	0.75	4	0/1	0.333333	0.666667	3
CP058937.1	2844886	C	CA	460.15	AC=3;AF=0.750;AN=4;BaseQRankSum=1.186;ClippingRankSum=-0.466;DP=56;FS=0.000;MLEAC=1;MLEAF=0.250;MQ=60.00;MQRankSum=0.825;QD=8.22;ReadPosRankSum=-0.387;SOR=0.223;ANN=CA|upstream_gene_variant|MODIFIER|G6M90_00g102000|gene-G6M90_00g102000|transcript|rna-gnl|ncbi|G6M90_00g102000.m01_mrna|protein_coding||c.-3908_-3907insT|||||3908|,CA|upstream_gene_variant|MODIFIER|G6M90_00g102020|gene-G6M90_00g102020…	56	1/1:1,12:13:27:219,27,0	0/1:4,8:12:26:94,0,26	1,1	0.0769231	0.923077	13	0/1	0.333333	0.666667	12
CP058938.1	480121	TAAA	T	42.17	AC=1;AF=0.250;AN=4;BaseQRankSum=-1.532;ClippingRankSum=-0.589;DP=11;FS=0.000;MLEAC=1;MLEAF=0.250;MQ=52.10;MQRankSum=-2.239;QD=14.06;ReadPosRankSum=2.003;SOR=0.527;ANN=T|upstream_gene_variant|MODIFIER|G6M90_00g106990|gene-G6M90_00g106990|transcript|rna-gnl|ncbi|G6M90_00g106990.m01_mrna|protein_coding||c.-4449_-4447delAAA|||||4449|,T|intergenic_region|MODIFIER|G6M90_00g106980-G6M90_00g106990|gene-G…	11	0/0:8,0:8:24:0,24,328	0/1:1,2:3:36:81,0,36	0/0	1	0	8	0/1	0.333333	0.666667	3
CP058938.1	1876455	C	T	218.45	AC=2;AF=0.500;AN=4;BaseQRankSum=0.495;ClippingRankSum=0.636;DP=16;FS=2.522;MLEAC=2;MLEAF=0.500;MQ=60.00;MQRankSum=1.061;QD=13.65;ReadPosRankSum=0.212;SOR=0.793;ANN=T|upstream_gene_variant|MODIFIER|G6M90_00g111250|gene-G6M90_00g111250|transcript|rna-gnl|ncbi|G6M90_00g111250.m01_mrna|protein_coding||c.-1381C>T|||||1381|,T|upstream_gene_variant|MODIFIER|G6M90_00g111260|gene-G6M90_00g111260|transcrip…	16	0/1:2,6:8:25:144,0,25	0/1:2,4:6:52:103,0,52	0/1	0.25	0.75	8	0/1	0.333333	0.666667	6
CP058937.1	2801685	T	C	563.44	AC=2;AF=0.500;AN=4;BaseQRankSum=-0.374;ClippingRankSum=0.497;DP=126;FS=0.000;MLEAC=2;MLEAF=0.500;MQ=60.00;MQRankSum=0.546;QD=4.47;ReadPosRankSum=0.850;SOR=0.664;ANN=C|downstream_gene_variant|MODIFIER|G6M90_00g101880|gene-G6M90_00g101880|transcript|rna-gnl|ncbi|G6M90_00g101880.m01_mrna|protein_coding||c.*3167A>G|||||3167|,C|downstream_gene_variant|MODIFIER|G6M90_00g101890|gene-G6M90_00g101890|tran…	126	0/1:33,27:60:99:316,0,476	0/1:10,19:29:99:276,0,157	0/1	0.55	0.45	60	0/1	0.344828	0.655172	29
CP058934.1	630461	C	CA	315.8	AC=2;AF=0.500;AN=4;BaseQRankSum=2.549;ClippingRankSum=-0.290;DP=86;FS=3.388;MLEAC=2;MLEAF=0.500;MQ=60.38;MQRankSum=-1.275;QD=3.67;ReadPosRankSum=1.159;SOR=2.012;ANN=CA|upstream_gene_variant|MODIFIER|CMR1|gene-G6M90_00g054310|transcript|rna-gnl|ncbi|G6M90_00g054310.m01_mrna|protein_coding||c.-3679_-3678insT|||||3679|,CA|upstream_gene_variant|MODIFIER|G6M90_00g054330|gene-G6M90_00g054330|transcript…	86	0/1:7,13:20:34:150,0,34	0/1:8,15:23:72:200,0,72	0/1	0.35	0.65	20	0/1	0.347826	0.652174	23
CP058935.1	3577932	CA	C	733.16	AC=2;AF=0.500;AN=4;BaseQRankSum=0.299;ClippingRankSum=0.551;DP=100;FS=0.000;MLEAC=2;MLEAF=0.500;MQ=60.32;MQRankSum=2.212;QD=7.33;ReadPosRankSum=0.976;SOR=0.706;ANN=C|upstream_gene_variant|MODIFIER|G6M90_00g077680|gene-G6M90_00g077680|transcript|rna-gnl|ncbi|G6M90_00g077680.m01_mrna|protein_coding||c.-4015delT|||||4015|,C|upstream_gene_variant|MODIFIER|nem1|gene-G6M90_00g077690|transcript|rna-gnl|…	100	0/1:12,37:49:99:555,0,126	0/1:7,13:20:44:191,0,44	0/1	0.244898	0.755102	49	0/1	0.35	0.65	20
CP058932.1	355155	T	G	238.04	AC=2;AF=0.500;AN=4;BaseQRankSum=0.153;ClippingRankSum=-1.375;DP=34;FS=8.557;MLEAC=2;MLEAF=0.500;MQ=60.00;MQRankSum=1.026;QD=7.00;ReadPosRankSum=1.855;SOR=1.673;ANN=G|upstream_gene_variant|MODIFIER|G6M90_00g001140|gene-G6M90_00g001140|transcript|rna-gnl|ncbi|G6M90_00g001140.m01_mrna|protein_coding||c.-3475A>C|||||3475|,G|upstream_gene_variant|MODIFIER|PR38A|gene-G6M90_00g001160|transcript|rna-gnl|…	34	0/1:11,7:18:99:106,0,219	0/1:4,7:11:7:160,0,7	0/1	0.611111	0.388889	18	0/1	0.363636	0.636364	11
CP058934.1	3324412	T	C	291.41	AC=2;AF=0.500;AN=4;BaseQRankSum=2.854;ClippingRankSum=-0.348;DP=60;FS=2.634;MLEAC=2;MLEAF=0.500;MQ=60.00;MQRankSum=-0.515;QD=4.86;ReadPosRankSum=-0.821;SOR=0.255;ANN=C|upstream_gene_variant|MODIFIER|GPX2|gene-G6M90_00g062420|transcript|rna-gnl|ncbi|G6M90_00g062420.m01_mrna|protein_coding||c.-3152A>G|||||3152|,C|downstream_gene_variant|MODIFIER|G6M90_00g062430|gene-G6M90_00g062430|transcript|rna-g…	60	0/1:14,19:33:99:181,0,179	0/1:8,14:22:64:148,0,64	0/1	0.424242	0.575758	33	0/1	0.363636	0.636364	22
CP058936.1	1794009	CAA	C,CA	1431.16	AC=2,2;AF=0.500,0.500;AN=4;BaseQRankSum=-0.336;ClippingRankSum=-0.391;DP=162;FS=4.214;MLEAC=2,2;MLEAF=0.500,0.500;MQ=60.40;MQRankSum=1.486;QD=8.83;ReadPosRankSum=-0.768;SOR=0.291;ANN=C|upstream_gene_variant|MODIFIER|MAN12|gene-G6M90_00g086340|transcript|rna-gnl|ncbi|G6M90_00g086340.m01_mrna|protein_coding||c.-1875_-1874delTT|||||1874|,CA|upstream_gene_variant|MODIFIER|MAN12|gene-G6M90_00g086340|t…	162	1/2:10,15,38:63:79:839,519,774,79,0,100	1/2:8,14,25:47:99:628,317,490,112,0,140	1,2	0.4	0.6	25	1,2	0.363636	0.636364	22
CP058937.1	1182424	G	GC	218.4	AC=2;AF=0.500;AN=4;BaseQRankSum=-0.822;ClippingRankSum=-0.647;DP=80;FS=6.425;MLEAC=2;MLEAF=0.500;MQ=64.06;MQRankSum=-0.857;QD=2.73;ReadPosRankSum=0.437;SOR=2.115;ANN=GC|upstream_gene_variant|MODIFIER|grg-1_2|gene-G6M90_00g097040|transcript|rna-gnl|ncbi|G6M90_00g097040.m01_mrna|protein_coding||c.-2637_-2636insG|||||2637|,GC|upstream_gene_variant|MODIFIER|G6M90_00g097050|gene-G6M90_00g097050|transc…	80	0/1:7,8:15:88:108,0,88	0/1:7,12:19:99:148,0,103	0/1	0.466667	0.533333	15	0/1	0.368421	0.631579	19
CP058932.1	6467347	A	G	5892.44	AC=2;AF=0.500;AN=4;BaseQRankSum=-7.862;ClippingRankSum=0.078;DP=339;FS=191.182;MLEAC=2;MLEAF=0.500;MQ=59.87;MQRankSum=0.768;QD=17.38;ReadPosRankSum=9.311;SOR=0.282;ANN=G|upstream_gene_variant|MODIFIER|G6M90_00g019620|gene-G6M90_00g019620|transcript|rna-gnl|ncbi|G6M90_00g019620.m01_mrna|protein_coding||c.-4761T>C|||||4761|,G|upstream_gene_variant|MODIFIER|G6M90_rRNA00000027|gene-G6M90_rRNA00000027…	339	0/1:61,86:147:99:3328,0,2379	0/1:41,69:110:99:2593,0,1675	0/1	0.414966	0.585034	147	0/1	0.372727	0.627273	110
CP058936.1	1931062	AACAC	A,AAC	2257.24	AC=1,3;AF=0.250,0.750;AN=4;BaseQRankSum=1.402;ClippingRankSum=-0.734;DP=224;FS=4.774;MLEAC=1,3;MLEAF=0.250,0.750;MQ=60.03;MQRankSum=-0.485;QD=10.08;ReadPosRankSum=3.219;SOR=1.247;ANN=A|downstream_gene_variant|MODIFIER|M2A_2|gene-G6M90_00g086760|transcript|rna-gnl|ncbi|G6M90_00g086760.m01_mrna|protein_coding||c.*3853_*3856delACAC|||||3853|,AAC|downstream_gene_variant|MODIFIER|M2A_2|gene-G6M90_00g0…	224	2/2:6,5,47:58:14:1277,1100,1404,14,60,0	1/2:9,14,28:51:99:1016,461,716,184,0,239	2021-02-02	0.545455	0.454545	11	1,2	0.391304	0.608696	23
CP058932.1	7269644	T	G	1080.44	AC=2;AF=0.500;AN=4;BaseQRankSum=0.104;ClippingRankSum=0.223;DP=162;FS=3.994;MLEAC=2;MLEAF=0.500;MQ=60.00;MQRankSum=1.857;QD=6.67;ReadPosRankSum=1.505;SOR=1.159;ANN=G|upstream_gene_variant|MODIFIER|spo5|gene-G6M90_00g022200|transcript|rna-gnl|ncbi|G6M90_00g022200.m01_mrna|protein_coding||c.-2433T>G|||||2433|,G|downstream_gene_variant|MODIFIER|cprA_0|gene-G6M90_00g022190|transcript|rna-gnl|ncbi|G6M…	162	0/1:22,49:71:99:761,0,286	0/1:16,23:39:99:348,0,259	0/1	0.309859	0.690141	71	0/1	0.410256	0.589744	39
CP058936.1	3810911	CTTT	C	331.4	AC=2;AF=0.500;AN=4;BaseQRankSum=0.155;ClippingRankSum=-1.072;DP=149;FS=33.066;MLEAC=2;MLEAF=0.500;MQ=56.86;MQRankSum=-1.185;QD=2.22;ReadPosRankSum=0.691;SOR=5.573;ANN=C|upstream_gene_variant|MODIFIER|G6M90_00g091990|gene-G6M90_00g091990|transcript|rna-gnl|ncbi|G6M90_00g091990.m01_mrna|protein_coding||c.-2982_-2980delAAA|||||2980|,C|upstream_gene_variant|MODIFIER|G6M90_00g092000|gene-G6M90_00g0920…	149	0/1:22,22:44:99:220,0,416	0/1:8,11:19:99:149,0,136	0/1	0.5	0.5	44	0/1	0.421053	0.578947	19
CP058933.1	4013762	A	C	861.44	AC=2;AF=0.500;AN=4;BaseQRankSum=0.463;ClippingRankSum=-1.568;DP=136;FS=21.577;MLEAC=2;MLEAF=0.500;MQ=60.00;MQRankSum=0.621;QD=6.33;ReadPosRankSum=1.785;SOR=2.467;ANN=C|upstream_gene_variant|MODIFIER|G6M90_00g041630|gene-G6M90_00g041630|transcript|rna-gnl|ncbi|G6M90_00g041630.m01_mrna|protein_coding||c.-3695T>G|||||3695|,C|downstream_gene_variant|MODIFIER|G6M90_00g041640|gene-G6M90_00g041640|trans…	136	0/1:22,48:70:99:665,0,199	0/1:13,17:30:99:225,0,170	0/1	0.314286	0.685714	70	0/1	0.433333	0.566667	30
CP058936.1	2334553	CA	C	486.4	AC=2;AF=0.500;AN=4;BaseQRankSum=0.555;ClippingRankSum=-0.014;DP=112;FS=1.809;MLEAC=2;MLEAF=0.500;MQ=60.10;MQRankSum=0.230;QD=4.34;ReadPosRankSum=1.394;SOR=0.446;ANN=C|upstream_gene_variant|MODIFIER|EFM4|gene-G6M90_00g087920|transcript|rna-gnl|ncbi|G6M90_00g087920.m01_mrna|protein_coding||c.-2249delT|||||2249|,C|upstream_gene_variant|MODIFIER|TIF6|gene-G6M90_00g087930|transcript|rna-gnl|ncbi|G6M90…	112	0/1:9,27:36:61:349,0,61	0/1:13,17:30:99:175,0,165	0/1	0.25	0.75	36	0/1	0.433333	0.566667	30
CP058933.1	4554416	C	CA	362.4	AC=2;AF=0.500;AN=4;BaseQRankSum=2.322;ClippingRankSum=-1.120;DP=98;FS=9.764;MLEAC=2;MLEAF=0.500;MQ=59.86;MQRankSum=0.719;QD=3.70;ReadPosRankSum=0.790;SOR=2.679;ANN=CA|upstream_gene_variant|MODIFIER|pri1|gene-G6M90_00g043270|transcript|rna-gnl|ncbi|G6M90_00g043270.m01_mrna|protein_coding||c.-768_-767insA|||||767|,CA|upstream_gene_variant|MODIFIER|NDUA21|gene-G6M90_00g043290|transcript|rna-gnl|ncbi…	98	0/1:15,17:32:99:206,0,303	0/1:11,14:25:99:194,0,212	0/1	0.46875	0.53125	32	0/1	0.44	0.56	25
CP058935.1	2301287	T	G	270.44	AC=2;AF=0.500;AN=4;BaseQRankSum=-1.847;ClippingRankSum=0.364;DP=77;FS=18.979;MLEAC=2;MLEAF=0.500;MQ=60.14;MQRankSum=0.327;QD=3.51;ReadPosRankSum=1.056;SOR=2.925;ANN=G|upstream_gene_variant|MODIFIER|AGP2_3|gene-G6M90_00g073600|transcript|rna-gnl|ncbi|G6M90_00g073600.m01_mrna|protein_coding||c.-287A>C|||||287|,G|downstream_gene_variant|MODIFIER|TEF3|gene-G6M90_00g073590|transcript|rna-gnl|ncbi|G6M9…	77	0/1:23,11:34:92:92,0,342	0/1:15,19:34:99:207,0,120	0/1	0.676471	0.323529	34	0/1	0.441176	0.558824	34
CP058932.1	6467339	A	G	5619.44	AC=2;AF=0.500;AN=4;BaseQRankSum=-7.092;ClippingRankSum=-1.819;DP=342;FS=225.230;MLEAC=2;MLEAF=0.500;MQ=59.54;MQRankSum=1.555;QD=16.43;ReadPosRankSum=9.293;SOR=0.472;ANN=G|upstream_gene_variant|MODIFIER|G6M90_00g019620|gene-G6M90_00g019620|transcript|rna-gnl|ncbi|G6M90_00g019620.m01_mrna|protein_coding||c.-4753T>C|||||4753|,G|upstream_gene_variant|MODIFIER|G6M90_rRNA00000027|gene-G6M90_rRNA0000002…	342	0/1:66,82:148:99:3234,0,2508	0/1:51,61:112:99:2414,0,1932	0/1	0.445946	0.554054	148	0/1	0.455357	0.544643	112
CP058937.1	309102	T	C	1040.44	AC=2;AF=0.500;AN=4;BaseQRankSum=-0.103;ClippingRankSum=0.118;DP=129;FS=1.694;MLEAC=2;MLEAF=0.500;MQ=60.00;MQRankSum=-1.240;QD=8.07;ReadPosRankSum=2.957;SOR=0.892;ANN=C|upstream_gene_variant|MODIFIER|G6M90_00g094350|gene-G6M90_00g094350|transcript|rna-gnl|ncbi|G6M90_00g094350.m01_mrna|protein_coding||c.-2091T>C|||||2091|,C|downstream_gene_variant|MODIFIER|UGE5|gene-G6M90_00g094320|transcript|rna-g…	129	0/1:26,45:71:99:836,0,367	0/1:11,13:24:99:233,0,196	0/1	0.366197	0.633803	71	0/1	0.458333	0.541667	24
CP058932.1	6474588	T	TTTGG	17449.4	AC=2;AF=0.500;AN=4;BaseQRankSum=4.618;ClippingRankSum=-1.063;DP=1416;FS=412.570;MLEAC=2;MLEAF=0.500;MQ=60.22;MQRankSum=-0.322;QD=12.32;ReadPosRankSum=-6.386;SOR=10.945;ANN=TTTGG|upstream_gene_variant|MODIFIER|G6M90_00g019640|gene-G6M90_00g019640|transcript|rna-gnl|ncbi|G6M90_00g019640.m01_mrna|protein_coding||c.-1945_-1944insTTGG|||||1944|,TTTGG|downstream_gene_variant|MODIFIER|G6M90_rRNA00000026…	1416	0/1:240,149:389:99:5244,0,3271	0/1:282,327:609:99:12243,0,4345	0/1	0.616967	0.383033	389	0/1	0.463054	0.536946	609
CP058933.1	1997721	CTT	C	220.4	AC=2;AF=0.500;AN=4;BaseQRankSum=1.121;ClippingRankSum=-0.535;DP=82;FS=0.000;MLEAC=2;MLEAF=0.500;MQ=59.74;MQRankSum=-1.259;QD=2.69;ReadPosRankSum=0.328;SOR=0.846;ANN=C|upstream_gene_variant|MODIFIER|G6M90_00g035550|gene-G6M90_00g035550|transcript|rna-gnl|ncbi|G6M90_00g035550.m01_mrna|protein_coding||c.-2129_-2128delAA|||||2128|,C|upstream_gene_variant|MODIFIER|G6M90_00g035560|gene-G6M90_00g035560|…	82	0/1:20,14:34:99:145,0,402	0/1:8,9:17:99:113,0,117	0/1	0.588235	0.411765	34	0/1	0.470588	0.529412	17
CP058936.1	904333	AC	A	336.4	AC=2;AF=0.500;AN=4;BaseQRankSum=-0.876;ClippingRankSum=0.301;DP=77;FS=3.289;MLEAC=2;MLEAF=0.500;MQ=60.14;MQRankSum=0.196;QD=4.37;ReadPosRankSum=0.745;SOR=0.245;ANN=A|upstream_gene_variant|MODIFIER|G6M90_00g083750|gene-G6M90_00g083750|transcript|rna-gnl|ncbi|G6M90_00g083750.m01_mrna|protein_coding||c.-4533delG|||||4533|,A|downstream_gene_variant|MODIFIER|G6M90_00g083760|gene-G6M90_00g083760|transc…	77	0/1:19,9:28:99:120,0,337	0/1:14,15:29:99:254,0,272	0/1	0.678571	0.321429	28	0/1	0.482759	0.517241	29
CP058932.1	5102537	C	CG	782.4	AC=2;AF=0.500;AN=4;BaseQRankSum=1.870;ClippingRankSum=0.908;DP=93;FS=5.086;MLEAC=2;MLEAF=0.500;MQ=60.12;MQRankSum=-1.126;QD=8.41;ReadPosRankSum=-0.011;SOR=1.663;ANN=CG|upstream_gene_variant|MODIFIER|hub1|gene-G6M90_00g015280|transcript|rna-gnl|ncbi|G6M90_00g015280.m01_mrna|protein_coding||c.-770_-769insG|||||769|,CG|upstream_gene_variant|MODIFIER|gng-1|gene-G6M90_00g015290|transcript|rna-gnl|ncbi…	93	0/1:9,30:39:99:587,0,107	0/1:12,12:24:99:233,0,185	0/1	0.230769	0.769231	39	0/1	0.5	0.5	24
CP058934.1	4594632	CT	C	146.58	AC=2;AF=0.500;AN=4;BaseQRankSum=-0.619;ClippingRankSum=-0.124;DP=25;FS=6.422;MLEAC=2;MLEAF=0.500;MQ=58.46;MQRankSum=1.032;QD=5.86;ReadPosRankSum=1.197;SOR=0.061;ANN=C|intergenic_region|MODIFIER|G6M90_00g066420-G6M90_00g066430|gene-G6M90_00g066420-gene-G6M90_00g066430|intergenic_region|gene-G6M90_00g066420-gene-G6M90_00g066430|||n.4594633delT||||||	25	0/1:7,10:17:84:168,0,84	0/1:1,1:2:15:16,0,15	0/1	0.411765	0.588235	17	0/1	0.5	0.5	2
CP058934.1	4731484	T	TA	32.11	AC=3;AF=0.750;AN=4;BaseQRankSum=0.727;ClippingRankSum=-0.727;DP=5;FS=0.000;MLEAC=4;MLEAF=1.00;MQ=42.60;MQRankSum=0.727;QD=6.42;ReadPosRankSum=0.727;SOR=0.916;ANN=TA|downstream_gene_variant|MODIFIER|G6M90_00g066650|gene-G6M90_00g066650|transcript|rna-gnl|ncbi|G6M90_00g066650.m01_mrna|protein_coding||c.*2420_*2421insA|||||2421|,TA|intergenic_region|MODIFIER|G6M90_00g066650-G6M90_00g066660|gene-G6M9…	5	1/1:0,2:2:6:49,6,0	0/1:1,1:2:1:17,0,1	1,1	0	1	2	0/1	0.5	0.5	2
CP058936.1	3510924	T	TA	44.63	AC=2;AF=0.500;AN=4;BaseQRankSum=-0.113;ClippingRankSum=-0.340;DP=16;FS=0.000;MLEAC=2;MLEAF=0.500;MQ=59.00;MQRankSum=-0.227;QD=2.79;ReadPosRankSum=0.227;SOR=0.446;ANN=TA|downstream_gene_variant|MODIFIER|FAAH|gene-G6M90_00g091200|transcript|rna-gnl|ncbi|G6M90_00g091200.m01_mrna|protein_coding||c.*4927_*4928insA|||||4928|,TA|intergenic_region|MODIFIER|FAAH-G6M90_00g091210|gene-G6M90_00g091200-gene-G…	16	0/1:10,4:14:62:62,0,220	0/1:1,1:2:12:20,0,12	0/1	0.714286	0.285714	14	0/1	0.5	0.5	2
CP058937.1	1055760	TC	T	256.4	AC=2;AF=0.500;AN=4;BaseQRankSum=-0.524;ClippingRankSum=-0.669;DP=66;FS=7.791;MLEAC=2;MLEAF=0.500;MQ=60.16;MQRankSum=-1.826;QD=3.88;ReadPosRankSum=-1.537;SOR=0.935;ANN=T|upstream_gene_variant|MODIFIER|G6M90_00g096670|gene-G6M90_00g096670|transcript|rna-gnl|ncbi|G6M90_00g096670.m01_mrna|protein_coding||c.-3052delG|||||3052|,T|upstream_gene_variant|MODIFIER|G6M90_tRNA00000105|gene-G6M90_tRNA00000105…	66	0/1:21,8:29:89:89,0,413	0/1:12,12:24:99:205,0,218	0/1	0.724138	0.275862	29	0/1	0.5	0.5	24
CP058932.1	6474590	C	CGTCGATTTTGAAAAAATGGAAAAA	17476.4	AC=2;AF=0.500;AN=4;BaseQRankSum=5.632;ClippingRankSum=0.778;DP=1321;FS=420.716;MLEAC=2;MLEAF=0.500;MQ=60.23;MQRankSum=-1.664;QD=13.23;ReadPosRankSum=-15.418;SOR=11.963;ANN=CGTCGATTTTGAAAAAATGGAAAAA|upstream_gene_variant|MODIFIER|G6M90_00g019640|gene-G6M90_00g019640|transcript|rna-gnl|ncbi|G6M90_00g019640.m01_mrna|protein_coding||c.-1943_-1942insGTCGATTTTGAAAAAATGGAAAAA|||||1942|,CGTCGATTTTGAAAAAA…	1321	0/1:234,121:355:99:5265,0,2915	0/1:275,274:549:99:12249,0,3218	0/1	0.659155	0.340845	355	0/1	0.500911	0.499089	549
CP058932.1	6474585	A	AC	17110.4	AC=2;AF=0.500;AN=4;BaseQRankSum=-3.549;ClippingRankSum=-1.109;DP=1502;FS=367.021;MLEAC=2;MLEAF=0.500;MQ=60.21;MQRankSum=-1.597;QD=11.39;ReadPosRankSum=19.966;SOR=7.941;ANN=AC|upstream_gene_variant|MODIFIER|G6M90_00g019640|gene-G6M90_00g019640|transcript|rna-gnl|ncbi|G6M90_00g019640.m01_mrna|protein_coding||c.-1948_-1947insC|||||1947|,AC|downstream_gene_variant|MODIFIER|G6M90_rRNA00000026|gene-G6M…	1502	0/1:254,151:405:99:5127,0,4626	0/1:345,333:678:99:12021,0,6621	0/1	0.62716	0.37284	405	0/1	0.50885	0.49115	678
CP058938.1	1471128	AC	A	347.4	AC=2;AF=0.500;AN=4;BaseQRankSum=0.626;ClippingRankSum=0.032;DP=107;FS=2.560;MLEAC=2;MLEAF=0.500;MQ=60.00;MQRankSum=0.209;QD=3.25;ReadPosRankSum=-0.791;SOR=0.385;ANN=A|upstream_gene_variant|MODIFIER|G6M90_00g109910|gene-G6M90_00g109910|transcript|rna-gnl|ncbi|G6M90_00g109910.m01_mrna|protein_coding||c.-514delG|||||514|,A|downstream_gene_variant|MODIFIER|GTPBP2|gene-G6M90_00g109890|transcript|rna-g…	107	0/1:37,12:49:99:124,0,773	0/1:20,17:37:99:261,0,385	0/1	0.755102	0.244898	49	0/1	0.540541	0.459459	37
CP058936.1	87919	G	GT	52.16	AC=1;AF=0.250;AN=4;BaseQRankSum=-1.571;ClippingRankSum=-1.309;DP=23;FS=0.000;MLEAC=1;MLEAF=0.250;MQ=59.67;MQRankSum=-0.786;QD=4.35;ReadPosRankSum=-1.222;SOR=0.943;ANN=GT|downstream_gene_variant|MODIFIER|abcB_7|gene-G6M90_00g081030|transcript|rna-gnl|ncbi|G6M90_00g081030.m01_mrna|protein_coding||c.*3478_*3479insT|||||3479|,GT|downstream_gene_variant|MODIFIER|G6M90_00g081040|gene-G6M90_00g081040|tr…	23	0/0:9,0:9:27:0,27,232	0/1:6,5:11:91:91,0,129	0/0	1	0	9	0/1	0.545455	0.454545	11
CP058932.1	3084286	C	CT	755.44	AC=2;AF=0.500;AN=4;BaseQRankSum=-0.567;ClippingRankSum=-0.121;DP=136;FS=7.448;MLEAC=2;MLEAF=0.500;MQ=60.24;MQRankSum=-0.495;QD=5.55;ReadPosRankSum=-0.350;SOR=1.751;ANN=CT|downstream_gene_variant|MODIFIER|G6M90_00g009430|gene-G6M90_00g009430|transcript|rna-gnl|ncbi|G6M90_00g009430.m01_mrna|protein_coding||c.*1868_*1869insA|||||1868|,CT|downstream_gene_variant|MODIFIER|G6M90_00g009440|gene-G6M90_00…	136	0/1:14,44:58:86:582,0,86	0/1:21,17:38:99:211,0,259	0/1	0.241379	0.758621	58	0/1	0.552632	0.447368	38
CP058933.1	1997707	C	CT	326.4	AC=2;AF=0.500;AN=4;BaseQRankSum=0.938;ClippingRankSum=0.563;DP=81;FS=1.639;MLEAC=2;MLEAF=0.500;MQ=59.47;MQRankSum=-0.130;QD=4.03;ReadPosRankSum=0.469;SOR=1.402;ANN=CT|upstream_gene_variant|MODIFIER|G6M90_00g035550|gene-G6M90_00g035550|transcript|rna-gnl|ncbi|G6M90_00g035550.m01_mrna|protein_coding||c.-2114_-2113insA|||||2114|,CT|upstream_gene_variant|MODIFIER|G6M90_00g035560|gene-G6M90_00g035560|…	81	0/1:14,18:32:99:260,0,227	0/1:9,7:16:99:104,0,134	0/1	0.4375	0.5625	32	0/1	0.5625	0.4375	16
CP058936.1	3810927	T	TTC	189.4	AC=2;AF=0.500;AN=4;BaseQRankSum=-0.420;ClippingRankSum=-0.112;DP=143;FS=16.824;MLEAC=2;MLEAF=0.500;MQ=56.73;MQRankSum=-0.728;QD=1.32;ReadPosRankSum=1.609;SOR=3.987;ANN=TTC|upstream_gene_variant|MODIFIER|G6M90_00g091990|gene-G6M90_00g091990|transcript|rna-gnl|ncbi|G6M90_00g091990.m01_mrna|protein_coding||c.-2996_-2995insGA|||||2996|,TTC|upstream_gene_variant|MODIFIER|G6M90_00g092000|gene-G6M90_00g…	143	0/1:29,16:45:99:125,0,672	0/1:12,9:21:99:102,0,229	0/1	0.644444	0.355556	45	0/1	0.571429	0.428571	21
CP058936.1	1100548	T	TTC	188.4	AC=2;AF=0.500;AN=4;BaseQRankSum=0.444;ClippingRankSum=0.238;DP=123;FS=10.973;MLEAC=2;MLEAF=0.500;MQ=58.74;MQRankSum=0.006;QD=1.53;ReadPosRankSum=-2.199;SOR=0.121;ANN=TTC|downstream_gene_variant|MODIFIER|G6M90_00g084360|gene-G6M90_00g084360|transcript|rna-gnl|ncbi|G6M90_00g084360.m01_mrna|protein_coding||c.*3807_*3808insTC|||||3808|,TTC|downstream_gene_variant|MODIFIER|PFA5|gene-G6M90_00g084380|tr…	123	0/1:18,17:35:99:124,0,229	0/1:18,13:31:99:102,0,194	0/1	0.514286	0.485714	35	0/1	0.580645	0.419355	31
CP058936.1	3750793	T	TC	261.4	AC=2;AF=0.500;AN=4;BaseQRankSum=-1.620;ClippingRankSum=0.687;DP=109;FS=9.894;MLEAC=2;MLEAF=0.500;MQ=60.84;MQRankSum=0.207;QD=2.40;ReadPosRankSum=0.409;SOR=2.030;ANN=TC|upstream_gene_variant|MODIFIER|G6M90_00g091820|gene-G6M90_00g091820|transcript|rna-gnl|ncbi|G6M90_00g091820.m01_mrna|protein_coding||c.-1457_-1456insG|||||1457|,TC|upstream_gene_variant|MODIFIER|nucS_1|gene-G6M90_00g091840|transcri…	109	0/1:31,21:52:99:189,0,532	0/1:17,12:29:99:110,0,389	0/1	0.596154	0.403846	52	0/1	0.586207	0.413793	29
CP058933.1	6757857	TC	T	215.4	AC=2;AF=0.500;AN=4;BaseQRankSum=0.247;ClippingRankSum=-0.494;DP=83;FS=7.291;MLEAC=2;MLEAF=0.500;MQ=60.13;MQRankSum=-1.045;QD=2.60;ReadPosRankSum=0.741;SOR=0.153;ANN=T|upstream_gene_variant|MODIFIER|G6M90_00g050090|gene-G6M90_00g050090|transcript|rna-gnl|ncbi|G6M90_00g050090.m01_mrna|protein_coding||c.-4290delG|||||4290|,T|downstream_gene_variant|MODIFIER|G6M90_00g050100|gene-G6M90_00g050100|trans…	83	0/1:34,10:44:99:134,0,746	0/1:13,9:22:99:119,0,236	0/1	0.772727	0.227273	44	0/1	0.590909	0.409091	22
CP058934.1	4467795	T	C	56.41	AC=2;AF=0.500;AN=4;BaseQRankSum=-2.955;ClippingRankSum=-0.154;DP=69;FS=19.235;MLEAC=2;MLEAF=0.500;MQ=60.31;MQRankSum=0.205;QD=0.82;ReadPosRankSum=-1.435;SOR=4.125;ANN=C|upstream_gene_variant|MODIFIER|G6M90_00g066110|gene-G6M90_00g066110|transcript|rna-gnl|ncbi|G6M90_00g066110.m01_mrna|protein_coding||c.-1106T>C|||||1106|,C|upstream_gene_variant|MODIFIER|CFD1|gene-G6M90_00g066120|transcript|rna-gn…	69	0/1:34,8:42:23:23,0,608	0/1:14,9:23:71:71,0,248	0/1	0.809524	0.190476	42	0/1	0.608696	0.391304	23
CP058938.1	771023	TC	T	1048.15	AC=1;AF=0.250;AN=4;BaseQRankSum=-2.760;ClippingRankSum=0.477;DP=212;FS=6.575;MLEAC=1;MLEAF=0.250;MQ=60.00;MQRankSum=0.838;QD=9.89;ReadPosRankSum=1.014;SOR=1.044;ANN=T|frameshift_variant|HIGH|dsc1|gene-G6M90_00g107860|transcript|rna-gnl|ncbi|G6M90_00g107860.m01_mrna|protein_coding|1/1|c.392delG|p.Gly131fs|392/2481|392/2481|131/826||,T|upstream_gene_variant|MODIFIER|G6M90_00g107870|gene-G6M90_00g10…	212	0/0:105,0:105:99:0,316,3682	0/1:62,39:101:99:1087,0,1885	0/0	1	0	105	0/1	0.613861	0.386139	101
CP058937.1	1130454	TC	T	162.4	AC=2;AF=0.500;AN=4;BaseQRankSum=0.252;ClippingRankSum=1.728;DP=65;FS=0.000;MLEAC=2;MLEAF=0.500;MQ=60.00;MQRankSum=0.252;QD=2.50;ReadPosRankSum=1.661;SOR=0.239;ANN=T|upstream_gene_variant|MODIFIER|hnt3|gene-G6M90_00g096870|transcript|rna-gnl|ncbi|G6M90_00g096870.m01_mrna|protein_coding||c.-197delC|||||197|,T|upstream_gene_variant|MODIFIER|G6M90_00g096890|gene-G6M90_00g096890|transcript|rna-gnl|ncb…	65	0/1:17,9:26:99:105,0,316	0/1:13,8:21:95:95,0,249	0/1	0.653846	0.346154	26	0/1	0.619048	0.380952	21
CP058932.1	9495955	C	CTT	460.17	AC=3;AF=0.750;AN=4;BaseQRankSum=0.888;ClippingRankSum=-0.493;DP=77;FS=0.000;MLEAC=2;MLEAF=0.500;MQ=60.28;MQRankSum=0.099;QD=5.98;ReadPosRankSum=-0.888;SOR=1.473;ANN=CTT|upstream_gene_variant|MODIFIER|G6M90_00g029570|gene-G6M90_00g029570|transcript|rna-gnl|ncbi|G6M90_00g029570.m01_mrna|protein_coding||c.-50_-49insTT|||||49|,CTT|upstream_gene_variant|MODIFIER|lxr1_0|gene-G6M90_00g029580|transcript|…	77	1/1:2,18:20:11:377,11,0	0/1:5,3:8:63:63,0,73	1,1	0.1	0.9	20	0/1	0.625	0.375	8
CP058933.1	6290142	TC	T	170.42	AC=2;AF=0.500;AN=4;BaseQRankSum=0.751;ClippingRankSum=1.937;DP=115;FS=3.107;MLEAC=2;MLEAF=0.500;MQ=60.09;MQRankSum=1.546;QD=1.48;ReadPosRankSum=-0.322;SOR=0.289;ANN=T|downstream_gene_variant|MODIFIER|G6M90_00g048640|gene-G6M90_00g048640|transcript|rna-gnl|ncbi|G6M90_00g048640.m01_mrna|protein_coding||c.*7delC|||||7|,T|intergenic_region|MODIFIER|G6M90_00g048640-G6M90_00g048650|gene-G6M90_00g048640…	115	0/1:37,8:45:21:21,0,811	0/1:30,18:48:99:187,0,629	0/1	0.822222	0.177778	45	0/1	0.625	0.375	48
CP058932.1	357168	CA	C	92.4	AC=1;AF=0.250;AN=4;BaseQRankSum=-0.633;ClippingRankSum=-1.635;DP=84;FS=0.000;MLEAC=1;MLEAF=0.250;MQ=60.00;MQRankSum=-0.776;QD=4.62;ReadPosRankSum=-1.707;SOR=0.487;ANN=C|upstream_gene_variant|MODIFIER|PR38A|gene-G6M90_00g001160|transcript|rna-gnl|ncbi|G6M90_00g001160.m01_mrna|protein_coding||c.-2134delT|||||2134|,C|downstream_gene_variant|MODIFIER|GATA|gene-G6M90_00g001150|transcript|rna-gnl|ncbi|…	84	0/0:37,7:44:12:0,12,541	0/1:12,7:19:90:90,0,145	0/0	0.840909	0.159091	44	0/1	0.631579	0.368421	19
CP058934.1	4021390	T	G	178.44	AC=2;AF=0.500;AN=4;BaseQRankSum=-0.943;ClippingRankSum=-0.025;DP=35;FS=26.578;MLEAC=2;MLEAF=0.500;MQ=60.00;MQRankSum=0.637;QD=5.10;ReadPosRankSum=2.319;SOR=4.163;ANN=G|upstream_gene_variant|MODIFIER|helE_1|gene-G6M90_00g064720|transcript|rna-gnl|ncbi|G6M90_00g064720.m01_mrna|protein_coding||c.-3217A>C|||||3217|,G|upstream_gene_variant|MODIFIER|PfmaC|gene-G6M90_00g064730|transcript|rna-gnl|ncbi|G6…	35	0/1:15,3:18:60:60,0,276	0/1:7,4:11:99:147,0,169	0/1	0.833333	0.166667	18	0/1	0.636364	0.363636	11
CP058937.1	1684628	T	TC	243.4	AC=2;AF=0.500;AN=4;BaseQRankSum=-0.317;ClippingRankSum=-0.775;DP=97;FS=23.545;MLEAC=2;MLEAF=0.500;MQ=64.72;MQRankSum=-0.657;QD=2.51;ReadPosRankSum=-0.465;SOR=4.579;ANN=TC|upstream_gene_variant|MODIFIER|gsfR2_1|gene-G6M90_00g098660|transcript|rna-gnl|ncbi|G6M90_00g098660.m01_mrna|protein_coding||c.-1665_-1664insC|||||1664|,TC|downstream_gene_variant|MODIFIER|esc1|gene-G6M90_00g098650|transcript|rn…	97	0/1:21,15:36:99:174,0,354	0/1:16,9:25:99:107,0,230	0/1	0.583333	0.416667	36	0/1	0.64	0.36	25
CP058932.1	6474569	C	T	16136.4	AC=2;AF=0.500;AN=4;BaseQRankSum=-2.282;ClippingRankSum=-0.720;DP=1931;FS=211.654;MLEAC=2;MLEAF=0.500;MQ=60.15;MQRankSum=-1.743;QD=8.36;ReadPosRankSum=27.416;SOR=7.941;ANN=T|upstream_gene_variant|MODIFIER|G6M90_00g019640|gene-G6M90_00g019640|transcript|rna-gnl|ncbi|G6M90_00g019640.m01_mrna|protein_coding||c.-1964C>T|||||1964|,T|downstream_gene_variant|MODIFIER|G6M90_rRNA00000026|gene-G6M90_rRNA000…	1931	0/1:399,151:550:99:4790,0,8523	0/1:601,333:934:99:11375,0,13378	0/1	0.725455	0.274545	550	0/1	0.643469	0.356531	934
CP058935.1	621678	T	C	162.44	AC=2;AF=0.500;AN=4;BaseQRankSum=-0.577;ClippingRankSum=1.039;DP=72;FS=2.835;MLEAC=2;MLEAF=0.500;MQ=60.00;MQRankSum=-2.072;QD=2.26;ReadPosRankSum=2.522;SOR=1.141;ANN=C|upstream_gene_variant|MODIFIER|G6M90_00g068560|gene-G6M90_00g068560|transcript|rna-gnl|ncbi|G6M90_00g068560.m01_mrna|protein_coding||c.-3380A>G|||||3380|,C|upstream_gene_variant|MODIFIER|G6M90_00g068570|gene-G6M90_00g068570|transcri…	72	0/1:18,12:30:99:114,0,262	0/1:26,14:40:77:77,0,337	0/1	0.6	0.4	30	0/1	0.65	0.35	40
CP058932.1	3134520	T	C	44.71	AC=1;AF=0.250;AN=4;BaseQRankSum=-2.244;ClippingRankSum=0.790;DP=64;FS=45.113;MLEAC=1;MLEAF=0.250;MQ=60.00;MQRankSum=-0.282;QD=1.60;ReadPosRankSum=-0.681;SOR=1.025;ANN=C|upstream_gene_variant|MODIFIER|patB_0|gene-G6M90_00g009590|transcript|rna-gnl|ncbi|G6M90_00g009590.m01_mrna|protein_coding||c.-3729A>G|||||3729|,C|upstream_gene_variant|MODIFIER|G6M90_00g009610|gene-G6M90_00g009610|transcript|rna-…	64	0/0:27,5:32:5:0,5,501	0/1:17,9:26:73:73,0,206	0/0	0.84375	0.15625	32	0/1	0.653846	0.346154	26
CP058937.1	2949226	AG	A	155.4	AC=2;AF=0.500;AN=4;BaseQRankSum=1.895;ClippingRankSum=-0.058;DP=98;FS=3.032;MLEAC=1;MLEAF=0.250;MQ=60.00;MQRankSum=0.593;QD=1.59;ReadPosRankSum=0.198;SOR=0.273;ANN=A|upstream_gene_variant|MODIFIER|G6M90_00g102350|gene-G6M90_00g102350|transcript|rna-gnl|ncbi|G6M90_00g102350.m01_mrna|protein_coding||c.-3612delC|||||3612|,A|intergenic_region|MODIFIER|G6M90_00g102350-eth-1|gene-G6M90_00g102350-gene-G…	98	0/1:30,10:40:99:115,0,662	0/1:17,9:26:71:71,0,375	0/1	0.75	0.25	40	0/1	0.653846	0.346154	26
CP058933.1	1201355	AT	A	298.4	AC=2;AF=0.500;AN=4;BaseQRankSum=-2.620;ClippingRankSum=-0.469;DP=158;FS=0.000;MLEAC=2;MLEAF=0.500;MQ=60.00;MQRankSum=-1.251;QD=1.89;ReadPosRankSum=-0.175;SOR=0.670;ANN=A|upstream_gene_variant|MODIFIER|G6M90_00g033420|gene-G6M90_00g033420|transcript|rna-gnl|ncbi|G6M90_00g033420.m01_mrna|protein_coding||c.-139delT|||||139|,A|downstream_gene_variant|MODIFIER|G6M90_00g033410|gene-G6M90_00g033410|tran…	158	0/1:49,21:70:99:174,0,725	0/1:31,16:47:99:162,0,402	0/1	0.7	0.3	70	0/1	0.659574	0.340426	47
CP058934.1	2798524	TAAA	T	115.4	AC=2;AF=0.500;AN=4;BaseQRankSum=-2.219;ClippingRankSum=-0.876;DP=9;FS=0.000;MLEAC=2;MLEAF=0.500;MQ=60.00;MQRankSum=-1.881;QD=12.82;ReadPosRankSum=-1.652;SOR=1.179;ANN=T|intergenic_region|MODIFIER|G6M90_00g060920-SAP10|gene-G6M90_00g060920-gene-G6M90_00g060930|intergenic_region|gene-G6M90_00g060920-gene-G6M90_00g060930|||n.2798525_2798527delAAA||||||	9	0/1:3,3:6:99:117,0,544	0/1:2,1:3:36:36,0,282	0/1	0.5	0.5	6	0/1	0.666667	0.333333	3
CP058934.1	2798537	A	ATTT	115.4	AC=2;AF=0.500;AN=4;BaseQRankSum=-0.361;ClippingRankSum=0.876;DP=9;FS=0.000;MLEAC=2;MLEAF=0.500;MQ=60.00;MQRankSum=-1.881;QD=12.82;ReadPosRankSum=-1.159;SOR=1.179;ANN=ATTT|intergenic_region|MODIFIER|G6M90_00g060920-SAP10|gene-G6M90_00g060920-gene-G6M90_00g060930|intergenic_region|gene-G6M90_00g060920-gene-G6M90_00g060930|||n.2798537_2798538insTTT||||||	9	0/1:3,3:6:99:117,0,544	0/1:2,1:3:36:36,0,282	0/1	0.5	0.5	6	0/1	0.666667	0.333333	3
CP058934.1	2798547	T	A	79.44	AC=2;AF=0.500;AN=4;BaseQRankSum=0.573;ClippingRankSum=0.573;DP=9;FS=0.000;MLEAC=2;MLEAF=0.500;MQ=60.00;MQRankSum=1.001;QD=8.83;ReadPosRankSum=-0.573;SOR=0.593;ANN=A|intergenic_region|MODIFIER|G6M90_00g060920-SAP10|gene-G6M90_00g060920-gene-G6M90_00g060930|intergenic_region|gene-G6M90_00g060920-gene-G6M90_00g060930|||n.2798547T>A||||||	9	0/1:4,2:6:72:72,0,590	0/1:2,1:3:36:36,0,229	0/1	0.666667	0.333333	6	0/1	0.666667	0.333333	3
CP058936.1	4024439	A	G	58.44	AC=2;AF=0.500;AN=4;BaseQRankSum=-0.248;ClippingRankSum=0.573;DP=17;FS=3.332;MLEAC=2;MLEAF=0.500;MQ=60.00;MQRankSum=-1.001;QD=3.44;ReadPosRankSum=-1.001;SOR=2.833;ANN=G|upstream_gene_variant|MODIFIER|G6M90_00g092530|gene-G6M90_00g092530|transcript|rna-gnl|ncbi|G6M90_00g092530.m01_mrna|protein_coding||c.-1032T>C|||||1032|,G|downstream_gene_variant|MODIFIER|G6M90_00g092520|gene-G6M90_00g092520|trans…	17	0/1:4,2:6:55:55,0,143	0/1:2,1:3:32:32,0,97	0/1	0.666667	0.333333	6	0/1	0.666667	0.333333	3
CP058937.1	325321	C	CTCT	240	AC=2;AF=0.500;AN=4;BaseQRankSum=0.000;ClippingRankSum=1.036;DP=75;FS=0.000;MLEAC=2;MLEAF=0.500;MQ=64.90;MQRankSum=0.633;QD=3.20;ReadPosRankSum=-0.741;SOR=1.085;ANN=CTCT|upstream_gene_variant|MODIFIER|G6M90_00g094390|gene-G6M90_00g094390|transcript|rna-gnl|ncbi|G6M90_00g094390.m01_mrna|protein_coding||c.-1077_-1076insAGA|||||1077|,CTCT|upstream_gene_variant|MODIFIER|G6M90_00g094410|gene-G6M90_00g0…	75	0/1:5,19:24:16:204,0,16	0/1:2,1:3:10:10,0,16	0/1	0.208333	0.791667	24	0/1	0.666667	0.333333	3
CP058936.1	433678	C	CA	311.4	AC=2;AF=0.500;AN=4;BaseQRankSum=-1.846;ClippingRankSum=-0.158;DP=161;FS=0.907;MLEAC=2;MLEAF=0.500;MQ=60.20;MQRankSum=0.552;QD=1.93;ReadPosRankSum=-0.150;SOR=0.508;ANN=CA|downstream_gene_variant|MODIFIER|G6M90_00g082100|gene-G6M90_00g082100|transcript|rna-gnl|ncbi|G6M90_00g082100.m01_mrna|protein_coding||c.*47_*48insT|||||47|,CA|downstream_gene_variant|MODIFIER|G6M90_00g082110|gene-G6M90_00g082110…	161	0/1:54,10:64:69:69,0,1080	0/1:40,19:59:99:280,0,777	0/1	0.84375	0.15625	64	0/1	0.677966	0.322034	59
CP058934.1	1498398	C	CA	188.4	AC=2;AF=0.500;AN=4;BaseQRankSum=-0.307;ClippingRankSum=-0.685;DP=97;FS=2.300;MLEAC=2;MLEAF=0.500;MQ=60.22;MQRankSum=-0.281;QD=1.94;ReadPosRankSum=0.085;SOR=0.639;ANN=CA|upstream_gene_variant|MODIFIER|G6M90_00g057120|gene-G6M90_00g057120|transcript|rna-gnl|ncbi|G6M90_00g057120.m01_mrna|protein_coding||c.-4658_-4657insT|||||4658|,CA|upstream_gene_variant|MODIFIER|G6M90_00g057140|gene-G6M90_00g05714…	97	0/1:37,8:45:74:74,0,814	0/1:19,9:28:99:152,0,374	0/1	0.822222	0.177778	45	0/1	0.678571	0.321429	28
CP058938.1	810645	C	CA	47.41	AC=2;AF=0.500;AN=4;BaseQRankSum=-1.967;ClippingRankSum=-0.089;DP=118;FS=2.041;MLEAC=2;MLEAF=0.500;MQ=60.18;MQRankSum=0.876;QD=0.40;ReadPosRankSum=-0.952;SOR=0.247;ANN=CA|upstream_gene_variant|MODIFIER|CTF1-_4|gene-G6M90_00g107970|transcript|rna-gnl|ncbi|G6M90_00g107970.m01_mrna|protein_coding||c.-774_-773insA|||||773|,CA|downstream_gene_variant|MODIFIER|malA|gene-G6M90_00g107960|transcript|rna-gn…	118	0/1:32,8:40:24:24,0,489	0/1:17,8:25:61:61,0,218	0/1	0.8	0.2	40	0/1	0.68	0.32	25
CP058933.1	6304245	A	G	250.44	AC=2;AF=0.500;AN=4;BaseQRankSum=-1.391;ClippingRankSum=-0.137;DP=38;FS=14.997;MLEAC=2;MLEAF=0.500;MQ=60.00;MQRankSum=-0.411;QD=6.59;ReadPosRankSum=2.252;SOR=4.003;ANN=G|downstream_gene_variant|MODIFIER|G6M90_00g048650|gene-G6M90_00g048650|transcript|rna-gnl|ncbi|G6M90_00g048650.m01_mrna|protein_coding||c.*4897A>G|||||4897|,G|downstream_gene_variant|MODIFIER|G6M90_00g048660|gene-G6M90_00g048660|tr…	38	0/1:10,4:14:99:125,0,219	0/1:13,6:19:99:154,0,275	0/1	0.714286	0.285714	14	0/1	0.684211	0.315789	19
CP058937.1	3174214	CA	C	133.4	AC=2;AF=0.500;AN=4;BaseQRankSum=0.643;ClippingRankSum=0.434;DP=42;FS=15.009;MLEAC=2;MLEAF=0.500;MQ=60.00;MQRankSum=0.156;QD=3.18;ReadPosRankSum=4.014;SOR=3.998;ANN=C|downstream_gene_variant|MODIFIER|prp10|gene-G6M90_00g103030|transcript|rna-gnl|ncbi|G6M90_00g103030.m01_mrna|protein_coding||c.*22delT|||||22|,C|downstream_gene_variant|MODIFIER|OGG1|gene-G6M90_00g103040|transcript|rna-gnl|ncbi|G6M90…	42	0/1:12,7:19:99:120,0,221	0/1:11,5:16:51:51,0,198	0/1	0.631579	0.368421	19	0/1	0.6875	0.3125	16
CP058934.1	2722858	TC	T	138.4	AC=2;AF=0.500;AN=4;BaseQRankSum=0.499;ClippingRankSum=-0.924;DP=88;FS=0.000;MLEAC=2;MLEAF=0.500;MQ=60.00;MQRankSum=0.792;QD=1.57;ReadPosRankSum=0.894;SOR=0.736;ANN=T|downstream_gene_variant|MODIFIER|wis1|gene-G6M90_00g060750|transcript|rna-gnl|ncbi|G6M90_00g060750.m01_mrna|protein_coding||c.*50delC|||||50|,T|downstream_gene_variant|MODIFIER|SUR7|gene-G6M90_00g060760|transcript|rna-gnl|ncbi|G6M90_…	88	0/1:39,9:48:59:59,0,843	0/1:18,8:26:99:117,0,349	0/1	0.8125	0.1875	48	0/1	0.692308	0.307692	26
CP058937.1	2306138	AC	A	430.4	AC=2;AF=0.500;AN=4;BaseQRankSum=0.706;ClippingRankSum=0.860;DP=78;FS=4.976;MLEAC=2;MLEAF=0.500;MQ=60.14;MQRankSum=-1.103;QD=5.52;ReadPosRankSum=0.772;SOR=0.135;ANN=A|intron_variant|MODIFIER|G6M90_00g100440|gene-G6M90_00g100440|transcript|rna-gnl|ncbi|G6M90_00g100440.m01_mrna|protein_coding|1/1|c.1233+24delC||||||	78	0/1:12,23:35:99:385,0,174	0/1:16,7:23:83:83,0,317	0/1	0.342857	0.657143	35	0/1	0.695652	0.304348	23
CP058933.1	3548180	C	CT	93.4	AC=2;AF=0.500;AN=4;BaseQRankSum=0.635;ClippingRankSum=-0.375;DP=92;FS=0.000;MLEAC=2;MLEAF=0.500;MQ=59.82;MQRankSum=-1.068;QD=1.02;ReadPosRankSum=0.809;SOR=0.343;ANN=CT|upstream_gene_variant|MODIFIER|RAP1GDS1|gene-G6M90_00g040270|transcript|rna-gnl|ncbi|G6M90_00g040270.m01_mrna|protein_coding||c.-3239_-3238insA|||||3239|,CT|upstream_gene_variant|MODIFIER|MGM101|gene-G6M90_00g040300|transcript|rna-…	92	0/1:20,9:29:71:71,0,276	0/1:14,6:20:60:60,0,162	0/1	0.689655	0.310345	29	0/1	0.7	0.3	20
CP058933.1	4710576	AT	A	200.4	AC=2;AF=0.500;AN=4;BaseQRankSum=-1.082;ClippingRankSum=-0.481;DP=125;FS=0.000;MLEAC=2;MLEAF=0.500;MQ=60.00;MQRankSum=-2.359;QD=1.60;ReadPosRankSum=-1.230;SOR=0.686;ANN=A|upstream_gene_variant|MODIFIER|GRC3|gene-G6M90_00g043800|transcript|rna-gnl|ncbi|G6M90_00g043800.m01_mrna|protein_coding||c.-3434delT|||||3434|,A|downstream_gene_variant|MODIFIER|G6M90_00g043790|gene-G6M90_00g043790|transcript|rn…	125	0/1:61,16:77:99:145,0,959	0/1:24,10:34:93:93,0,385	0/1	0.792208	0.207792	77	0/1	0.705882	0.294118	34
CP058935.1	4564944	A	AT	37.43	AC=2;AF=0.500;AN=4;BaseQRankSum=0.637;ClippingRankSum=1.689;DP=59;FS=0.000;MLEAC=2;MLEAF=0.500;MQ=59.32;MQRankSum=-1.191;QD=0.63;ReadPosRankSum=0.941;SOR=0.620;ANN=AT|downstream_gene_variant|MODIFIER|novR|gene-G6M90_00g080620|transcript|rna-gnl|ncbi|G6M90_00g080620.m01_mrna|protein_coding||c.*3846_*3847insT|||||3847|,AT|intergenic_region|MODIFIER|novR-dapA_1|gene-G6M90_00g080620-gene-G6M90_00g080…	59	0/1:29,4:33:1:1,0,558	0/1:12,5:17:72:72,0,245	0/1	0.878788	0.121212	33	0/1	0.705882	0.294118	17
CP058938.1	1249829	TC	T	167.4	AC=2;AF=0.500;AN=4;BaseQRankSum=-0.466;ClippingRankSum=-1.905;DP=87;FS=2.952;MLEAC=2;MLEAF=0.500;MQ=60.00;MQRankSum=1.736;QD=1.92;ReadPosRankSum=0.085;SOR=1.234;ANN=T|upstream_gene_variant|MODIFIER|Prpf31|gene-G6M90_00g109280|transcript|rna-gnl|ncbi|G6M90_00g109280.m01_mrna|protein_coding||c.-2820delG|||||2820|,T|downstream_gene_variant|MODIFIER|clf1|gene-G6M90_00g109290|transcript|rna-gnl|ncbi|G…	87	0/1:25,8:33:89:89,0,499	0/1:24,10:34:99:116,0,512	0/1	0.757576	0.242424	33	0/1	0.705882	0.294118	34
CP058933.1	4013753	TA	T	52.15	AC=1;AF=0.250;AN=4;BaseQRankSum=-0.530;ClippingRankSum=-1.631;DP=128;FS=0.000;MLEAC=1;MLEAF=0.250;MQ=60.00;MQRankSum=0.636;QD=1.37;ReadPosRankSum=-1.034;SOR=0.627;ANN=T|upstream_gene_variant|MODIFIER|G6M90_00g041630|gene-G6M90_00g041630|transcript|rna-gnl|ncbi|G6M90_00g041630.m01_mrna|protein_coding||c.-3687delT|||||3687|,T|downstream_gene_variant|MODIFIER|G6M90_00g041640|gene-G6M90_00g041640|tra…	128	0/0:56,6:62:63:0,63,1278	0/1:17,7:24:91:91,0,323	0/0	0.903226	0.0967742	62	0/1	0.708333	0.291667	24
CP058933.1	5455103	G	GT	215.4	AC=2;AF=0.500;AN=4;BaseQRankSum=-1.641;ClippingRankSum=1.118;DP=172;FS=8.808;MLEAC=2;MLEAF=0.500;MQ=60.00;MQRankSum=0.297;QD=1.25;ReadPosRankSum=-1.290;SOR=1.520;ANN=GT|upstream_gene_variant|MODIFIER|G6M90_00g045970|gene-G6M90_00g045970|transcript|rna-gnl|ncbi|G6M90_00g045970.m01_mrna|protein_coding||c.-3853_-3852insA|||||3853|,GT|upstream_gene_variant|MODIFIER|ANKRD50_2|gene-G6M90_00g046010|tran…	172	0/1:71,13:84:35:35,0,1472	0/1:39,16:55:99:218,0,772	0/1	0.845238	0.154762	84	0/1	0.709091	0.290909	55
CP058932.1	8131410	G	GT	163.4	AC=2;AF=0.500;AN=4;BaseQRankSum=-2.364;ClippingRankSum=0.625;DP=106;FS=1.154;MLEAC=1;MLEAF=0.250;MQ=60.10;MQRankSum=2.380;QD=1.54;ReadPosRankSum=-1.763;SOR=0.977;ANN=GT|downstream_gene_variant|MODIFIER|G6M90_00g024740|gene-G6M90_00g024740|transcript|rna-gnl|ncbi|G6M90_00g024740.m01_mrna|protein_coding||c.*150_*151insT|||||151|,GT|downstream_gene_variant|MODIFIER|G6M90_00g024750|gene-G6M90_00g0247…	106	0/1:37,10:47:68:68,0,543	0/1:20,8:28:91:91,0,376	0/1	0.787234	0.212766	47	0/1	0.714286	0.285714	28
CP058934.1	3914033	G	GT	238.4	AC=2;AF=0.500;AN=4;BaseQRankSum=-1.109;ClippingRankSum=1.194;DP=154;FS=0.876;MLEAC=2;MLEAF=0.500;MQ=60.07;MQRankSum=-0.189;QD=1.55;ReadPosRankSum=0.652;SOR=0.564;ANN=GT|upstream_gene_variant|MODIFIER|G6M90_00g064390|gene-G6M90_00g064390|transcript|rna-gnl|ncbi|G6M90_00g064390.m01_mrna|protein_coding||c.-2219_-2218insA|||||2219|,GT|upstream_gene_variant|MODIFIER|taf6|gene-G6M90_00g064400|transcrip…	154	0/1:64,16:80:99:123,0,1181	0/1:35,14:49:99:153,0,699	0/1	0.8	0.2	80	0/1	0.714286	0.285714	49
CP058935.1	1277387	AC	A	208.4	AC=2;AF=0.500;AN=4;BaseQRankSum=-0.134;ClippingRankSum=0.032;DP=127;FS=0.000;MLEAC=2;MLEAF=0.500;MQ=60.09;MQRankSum=0.186;QD=1.64;ReadPosRankSum=-1.158;SOR=0.551;ANN=A|upstream_gene_variant|MODIFIER|G6M90_00g070440|gene-G6M90_00g070440|transcript|rna-gnl|ncbi|G6M90_00g070440.m01_mrna|protein_coding||c.-404delC|||||404|,A|upstream_gene_variant|MODIFIER|RPC1_1|gene-G6M90_00g070450|transcript|rna-gn…	127	0/1:38,11:49:76:76,0,801	0/1:28,11:39:99:170,0,621	0/1	0.77551	0.22449	49	0/1	0.717949	0.282051	39
CP058933.1	3936148	T	TA	127.15	AC=1;AF=0.250;AN=4;BaseQRankSum=-1.072;ClippingRankSum=3.417;DP=193;FS=4.230;MLEAC=1;MLEAF=0.250;MQ=60.17;MQRankSum=0.854;QD=1.79;ReadPosRankSum=-0.854;SOR=0.374;ANN=TA|upstream_gene_variant|MODIFIER|G6M90_00g041420|gene-G6M90_00g041420|transcript|rna-gnl|ncbi|G6M90_00g041420.m01_mrna|protein_coding||c.-2855_-2854insA|||||2854|,TA|downstream_gene_variant|MODIFIER|G6M90_00g041410|gene-G6M90_00g041…	193	0/0:90,9:99:93:0,93,1718	0/1:41,16:57:99:166,0,662	0/0	0.909091	0.0909091	99	0/1	0.719298	0.280702	57
CP058932.1	3229978	G	GA	203.4	AC=2;AF=0.500;AN=4;BaseQRankSum=-1.885;ClippingRankSum=-0.204;DP=178;FS=5.762;MLEAC=2;MLEAF=0.500;MQ=60.05;MQRankSum=1.130;QD=1.14;ReadPosRankSum=0.263;SOR=1.250;ANN=GA|upstream_gene_variant|MODIFIER|G6M90_00g009900|gene-G6M90_00g009900|transcript|rna-gnl|ncbi|G6M90_00g009900.m01_mrna|protein_coding||c.-555_-554insT|||||555|,GA|downstream_gene_variant|MODIFIER|G6M90_00g009910|gene-G6M90_00g009910…	178	0/1:81,16:97:90:90,0,1685	0/1:36,14:50:99:151,0,752	0/1	0.835052	0.164948	97	0/1	0.72	0.28	50
CP058934.1	2807927	TA	T	46.15	AC=1;AF=0.250;AN=4;BaseQRankSum=-0.914;ClippingRankSum=-0.086;DP=57;FS=0.000;MLEAC=1;MLEAF=0.250;MQ=60.00;MQRankSum=-0.431;QD=2.10;ReadPosRankSum=0.632;SOR=0.616;ANN=T|intergenic_region|MODIFIER|G6M90_00g060920-SAP10|gene-G6M90_00g060920-gene-G6M90_00g060930|intergenic_region|gene-G6M90_00g060920-gene-G6M90_00g060930|||n.2807928delA||||||	57	0/0:29,0:29:86:0,86,750	0/1:13,5:18:85:85,0,294	0/0	1	0	29	0/1	0.722222	0.277778	18
CP058932.1	3522003	G	GT	69.4	AC=2;AF=0.500;AN=4;BaseQRankSum=-0.381;ClippingRankSum=-0.945;DP=115;FS=0.000;MLEAC=2;MLEAF=0.500;MQ=60.00;MQRankSum=-1.376;QD=0.60;ReadPosRankSum=1.044;SOR=0.465;ANN=GT|upstream_gene_variant|MODIFIER|derI1|gene-G6M90_00g010720|transcript|rna-gnl|ncbi|G6M90_00g010720.m01_mrna|protein_coding||c.-4605_-4604insA|||||4605|,GT|downstream_gene_variant|MODIFIER|DAK|gene-G6M90_00g010730|transcript|rna-gn…	115	0/1:20,12:32:60:60,0,227	0/1:21,8:29:47:47,0,235	0/1	0.625	0.375	32	0/1	0.724138	0.275862	29
CP058932.1	6234897	C	CA	101.16	AC=1;AF=0.250;AN=4;BaseQRankSum=-1.286;ClippingRankSum=1.072;DP=101;FS=0.000;MLEAC=1;MLEAF=0.250;MQ=60.00;MQRankSum=-1.001;QD=2.73;ReadPosRankSum=1.120;SOR=0.671;ANN=CA|upstream_gene_variant|MODIFIER|G6M90_00g018840|gene-G6M90_00g018840|transcript|rna-gnl|ncbi|G6M90_00g018840.m01_mrna|protein_coding||c.-3872_-3871insT|||||3872|,CA|upstream_gene_variant|MODIFIER|het-6_1|gene-G6M90_00g018870|transc…	101	0/0:48,5:53:27:0,27,1159	0/1:24,9:33:99:140,0,537	0/0	0.90566	0.0943396	53	0/1	0.727273	0.272727	33
CP058932.1	8012915	AAG	A	158.4	AC=2;AF=0.500;AN=4;BaseQRankSum=-1.826;ClippingRankSum=-1.459;DP=116;FS=1.171;MLEAC=1;MLEAF=0.250;MQ=60.09;MQRankSum=0.271;QD=1.37;ReadPosRankSum=-0.653;SOR=0.523;ANN=A|upstream_gene_variant|MODIFIER|G6M90_00g024340|gene-G6M90_00g024340|transcript|rna-gnl|ncbi|G6M90_00g024340.m01_mrna|protein_coding||c.-755_-754delAG|||||755|,A|downstream_gene_variant|MODIFIER|pph-1|gene-G6M90_00g024350|transcrip…	116	0/1:42,9:51:14:14,0,1140	0/1:24,9:33:99:142,0,593	0/1	0.823529	0.176471	51	0/1	0.727273	0.272727	33
CP058933.1	3601863	TC	T	58.33	AC=1;AF=0.250;AN=4;BaseQRankSum=0.360;ClippingRankSum=0.168;DP=179;FS=1.994;MLEAC=1;MLEAF=0.250;MQ=60.00;MQRankSum=0.096;QD=1.04;ReadPosRankSum=-0.122;SOR=0.601;ANN=T|upstream_gene_variant|MODIFIER|G6M90_00g040450|gene-G6M90_00g040450|transcript|rna-gnl|ncbi|G6M90_00g040450.m01_mrna|protein_coding||c.-103delC|||||103|,T|upstream_gene_variant|MODIFIER|G6M90_00g040470|gene-G6M90_00g040470|transcrip…	179	0/0:77,11:88:15:0,15,1620	0/1:27,10:37:97:97,0,568	0/0	0.875	0.125	88	0/1	0.72973	0.27027	37
CP058937.1	1855993	CT	C	169.4	AC=2;AF=0.500;AN=4;BaseQRankSum=-0.339;ClippingRankSum=-0.466;DP=103;FS=0.000;MLEAC=2;MLEAF=0.500;MQ=60.11;MQRankSum=-0.640;QD=1.64;ReadPosRankSum=1.287;SOR=0.777;ANN=C|downstream_gene_variant|MODIFIER|brr2|gene-G6M90_00g099120|transcript|rna-gnl|ncbi|G6M90_00g099120.m01_mrna|protein_coding||c.*4571delT|||||4571|,C|downstream_gene_variant|MODIFIER|G6M90_00g099130|gene-G6M90_00g099130|transcript|r…	103	0/1:26,14:40:99:120,0,372	0/1:27,10:37:87:87,0,417	0/1	0.65	0.35	40	0/1	0.72973	0.27027	37
CP058934.1	1747313	G	GT	149.15	AC=1;AF=0.250;AN=4;BaseQRankSum=0.341;ClippingRankSum=-0.363;DP=191;FS=0.000;MLEAC=1;MLEAF=0.250;MQ=60.00;MQRankSum=-0.577;QD=1.99;ReadPosRankSum=0.429;SOR=0.672;ANN=GT|upstream_gene_variant|MODIFIER|G6M90_00g057910|gene-G6M90_00g057910|transcript|rna-gnl|ncbi|G6M90_00g057910.m01_mrna|protein_coding||c.-1936_-1935insA|||||1936|,GT|upstream_gene_variant|MODIFIER|Vps45|gene-G6M90_00g057930|transcri…	191	0/0:87,10:97:85:0,85,1972	0/1:49,18:67:99:188,0,984	0/0	0.896907	0.103093	97	0/1	0.731343	0.268657	67
CP058938.1	750173	C	CA	146.4	AC=2;AF=0.500;AN=4;BaseQRankSum=0.304;ClippingRankSum=-0.745;DP=172;FS=0.000;MLEAC=2;MLEAF=0.500;MQ=60.00;MQRankSum=-0.700;QD=0.85;ReadPosRankSum=-0.183;SOR=0.710;ANN=CA|upstream_gene_variant|MODIFIER|gdh|gene-G6M90_00g107800|transcript|rna-gnl|ncbi|G6M90_00g107800.m01_mrna|protein_coding||c.-1833_-1832insT|||||1833|,CA|upstream_gene_variant|MODIFIER|G6M90_00g107820|gene-G6M90_00g107820|transcrip…	172	0/1:62,16:78:87:87,0,1222	0/1:33,12:45:97:97,0,595	0/1	0.794872	0.205128	78	0/1	0.733333	0.266667	45
CP058933.1	3575317	G	GA	91.6	AC=2;AF=0.500;AN=4;BaseQRankSum=-0.188;ClippingRankSum=0.156;DP=152;FS=0.962;MLEAC=2;MLEAF=0.500;MQ=60.00;MQRankSum=0.212;QD=0.60;ReadPosRankSum=0.540;SOR=0.556;ANN=GA|upstream_gene_variant|MODIFIER|G6M90_00g040380|gene-G6M90_00g040380|transcript|rna-gnl|ncbi|G6M90_00g040380.m01_mrna|protein_coding||c.-3409_-3408insA|||||3408|,GA|downstream_gene_variant|MODIFIER|G6M90_00g040370|gene-G6M90_00g0403…	152	0/1:65,12:77:12:12,0,1219	0/1:39,14:53:99:117,0,728	0/1	0.844156	0.155844	77	0/1	0.735849	0.264151	53
CP058935.1	944942	CT	C	107.16	AC=1;AF=0.250;AN=4;BaseQRankSum=0.597;ClippingRankSum=0.224;DP=147;FS=2.001;MLEAC=1;MLEAF=0.250;MQ=60.00;MQRankSum=-0.251;QD=2.68;ReadPosRankSum=-0.251;SOR=1.045;ANN=C|upstream_gene_variant|MODIFIER|FRE3_1|gene-G6M90_00g069540|transcript|rna-gnl|ncbi|G6M90_00g069540.m01_mrna|protein_coding||c.-3999delT|||||3999|,C|downstream_gene_variant|MODIFIER|G6M90_00g069510|gene-G6M90_00g069510|transcript|rn…	147	0/0:82,11:93:27:0,27,1750	0/1:28,10:38:99:146,0,552	0/0	0.88172	0.11828	93	0/1	0.736842	0.263158	38
CP058932.1	1305152	AG	A	160.4	AC=2;AF=0.500;AN=4;BaseQRankSum=0.502;ClippingRankSum=-0.933;DP=86;FS=2.821;MLEAC=2;MLEAF=0.500;MQ=60.00;MQRankSum=-0.581;QD=1.87;ReadPosRankSum=0.133;SOR=0.331;ANN=A|upstream_gene_variant|MODIFIER|acdS|gene-G6M90_00g004000|transcript|rna-gnl|ncbi|G6M90_00g004000.m01_mrna|protein_coding||c.-3435delC|||||3435|,A|upstream_gene_variant|MODIFIER|G6M90_00g004020|gene-G6M90_00g004020|transcript|rna-gnl…	86	0/1:25,6:31:67:67,0,547	0/1:31,11:42:99:131,0,726	0/1	0.806452	0.193548	31	0/1	0.738095	0.261905	42
CP058932.1	3744031	CT	C	142.4	AC=2;AF=0.500;AN=4;BaseQRankSum=1.118;ClippingRankSum=0.477;DP=159;FS=3.251;MLEAC=2;MLEAF=0.500;MQ=60.07;MQRankSum=0.020;QD=0.90;ReadPosRankSum=2.664;SOR=0.924;ANN=C|upstream_gene_variant|MODIFIER|G6M90_00g011340|gene-G6M90_00g011340|transcript|rna-gnl|ncbi|G6M90_00g011340.m01_mrna|protein_coding||c.-4350delA|||||4350|,C|upstream_gene_variant|MODIFIER|TM234|gene-G6M90_00g011360|transcript|rna-gnl…	159	0/1:76,15:91:35:35,0,1403	0/1:34,12:46:99:141,0,617	0/1	0.835165	0.164835	91	0/1	0.73913	0.26087	46
CP058934.1	4473563	G	GA	124.8	AC=1;AF=0.250;AN=4;BaseQRankSum=-1.302;ClippingRankSum=-0.389;DP=144;FS=4.793;MLEAC=1;MLEAF=0.250;MQ=60.00;MQRankSum=-0.461;QD=2.27;ReadPosRankSum=-1.222;SOR=1.297;ANN=GA|upstream_gene_variant|MODIFIER|spe2|gene-G6M90_00g066130|transcript|rna-gnl|ncbi|G6M90_00g066130.m01_mrna|protein_coding||c.-1154_-1153insA|||||1153|,GA|upstream_gene_variant|MODIFIER|NOP10|gene-G6M90_00g066140|transcript|rna-gn…	144	0/0:64,10:74:3:0,3,1305	0/1:34,12:46:99:161,0,716	0/0	0.864865	0.135135	74	0/1	0.73913	0.26087	46
CP058937.1	700463	T	TA	93.18	AC=1;AF=0.250;AN=4;BaseQRankSum=-2.139;ClippingRankSum=0.699;DP=218;FS=2.012;MLEAC=1;MLEAF=0.250;MQ=60.00;MQRankSum=-0.357;QD=0.88;ReadPosRankSum=-0.111;SOR=0.965;ANN=TA|upstream_gene_variant|MODIFIER|MYO2|gene-G6M90_00g095540|transcript|rna-gnl|ncbi|G6M90_00g095540.m01_mrna|protein_coding||c.-4648_-4647insT|||||4648|,TA|upstream_gene_variant|MODIFIER|SER33|gene-G6M90_00g095550|transcript|rna-gnl…	218	0/0:75,12:87:45:0,45,1274	0/1:66,23:89:99:132,0,1065	0/0	0.862069	0.137931	87	0/1	0.741573	0.258427	89
CP058932.1	9606253	A	AT	74.15	AC=1;AF=0.250;AN=4;BaseQRankSum=0.210;ClippingRankSum=1.015;DP=77;FS=3.074;MLEAC=1;MLEAF=0.250;MQ=60.00;MQRankSum=-1.452;QD=2.32;ReadPosRankSum=0.277;SOR=0.298;ANN=AT|downstream_gene_variant|MODIFIER|G6M90_00g029880|gene-G6M90_00g029880|transcript|rna-gnl|ncbi|G6M90_00g029880.m01_mrna|protein_coding||c.*4971_*4972insT|||||4972|,AT|downstream_gene_variant|MODIFIER|KTXA_0|gene-G6M90_00g029890|trans…	77	0/0:39,2:41:87:0,87,980	0/1:23,8:31:99:113,0,470	0/0	0.95122	0.0487805	41	0/1	0.741935	0.258065	31
CP058932.1	5227367	TG	T	493.4	AC=2;AF=0.500;AN=4;BaseQRankSum=-0.549;ClippingRankSum=-0.570;DP=107;FS=12.619;MLEAC=2;MLEAF=0.500;MQ=60.00;MQRankSum=0.786;QD=4.61;ReadPosRankSum=0.272;SOR=0.384;ANN=T|upstream_gene_variant|MODIFIER|ustQ_0|gene-G6M90_00g015650|transcript|rna-gnl|ncbi|G6M90_00g015650.m01_mrna|protein_coding||c.-4192delC|||||4192|,T|upstream_gene_variant|MODIFIER|ustP_0|gene-G6M90_00g015660|transcript|rna-gnl|ncbi…	107	0/1:31,21:52:99:397,0,658	0/1:26,9:35:99:134,0,546	0/1	0.596154	0.403846	52	0/1	0.742857	0.257143	35
CP058932.1	3207483	GTA	G	320.4	AC=2;AF=0.500;AN=4;BaseQRankSum=-1.318;ClippingRankSum=1.405;DP=166;FS=0.000;MLEAC=2;MLEAF=0.500;MQ=60.00;MQRankSum=-0.102;QD=1.93;ReadPosRankSum=-0.617;SOR=0.618;ANN=G|upstream_gene_variant|MODIFIER|G6M90_00g009880|gene-G6M90_00g009880|transcript|rna-gnl|ncbi|G6M90_00g009880.m01_mrna|protein_coding||c.-3570_-3569delTA|||||3570|,G|downstream_gene_variant|MODIFIER|G6M90_00g009840|gene-G6M90_00g009…	166	0/1:49,10:59:99:126,0,1457	0/1:35,12:47:99:232,0,1088	0/1	0.830508	0.169492	59	0/1	0.744681	0.255319	47
CP058935.1	1252834	TA	T	238.4	AC=2;AF=0.500;AN=4;BaseQRankSum=-0.021;ClippingRankSum=0.334;DP=177;FS=3.278;MLEAC=2;MLEAF=0.500;MQ=60.06;MQRankSum=-1.705;QD=1.35;ReadPosRankSum=2.246;SOR=0.371;ANN=T|upstream_gene_variant|MODIFIER|G6M90_00g070340|gene-G6M90_00g070340|transcript|rna-gnl|ncbi|G6M90_00g070340.m01_mrna|protein_coding||c.-3786delT|||||3786|,T|upstream_gene_variant|MODIFIER|srp1|gene-G6M90_00g070350|transcript|rna-gn…	177	0/1:51,16:67:99:136,0,827	0/1:50,17:67:99:140,0,877	0/1	0.761194	0.238806	67	0/1	0.746269	0.253731	67
CP058932.1	2437775	TG	T	78.69	AC=1;AF=0.250;AN=4;BaseQRankSum=0.747;ClippingRankSum=-0.344;DP=96;FS=5.003;MLEAC=1;MLEAF=0.250;MQ=60.00;MQRankSum=-0.652;QD=1.79;ReadPosRankSum=0.344;SOR=0.908;ANN=T|downstream_gene_variant|MODIFIER|G6M90_00g007520|gene-G6M90_00g007520|transcript|rna-gnl|ncbi|G6M90_00g007520.m01_mrna|protein_coding||c.*4423delG|||||4423|,T|downstream_gene_variant|MODIFIER|hsp88|gene-G6M90_00g007540|transcript|rn…	96	0/0:27,2:29:33:0,33,597	0/1:24,8:32:99:117,0,484	0/0	0.931034	0.0689655	29	0/1	0.75	0.25	32
CP058933.1	1847738	C	CT	191.4	AC=2;AF=0.500;AN=4;BaseQRankSum=-3.110;ClippingRankSum=-0.151;DP=127;FS=7.777;MLEAC=2;MLEAF=0.500;MQ=60.00;MQRankSum=-0.388;QD=1.51;ReadPosRankSum=0.041;SOR=1.802;ANN=CT|upstream_gene_variant|MODIFIER|G6M90_00g035160|gene-G6M90_00g035160|transcript|rna-gnl|ncbi|G6M90_00g035160.m01_mrna|protein_coding||c.-949_-948insT|||||948|,CT|upstream_gene_variant|MODIFIER|G6M90_00g035170|gene-G6M90_00g035170|…	127	0/1:44,14:58:99:138,0,848	0/1:33,11:44:91:91,0,599	0/1	0.758621	0.241379	58	0/1	0.75	0.25	44
CP058933.1	4821982	T	G	71.92	AC=2;AF=0.500;AN=4;BaseQRankSum=-1.109;ClippingRankSum=-0.925;DP=17;FS=2.817;MLEAC=2;MLEAF=0.500;MQ=60.00;MQRankSum=-0.185;QD=4.23;ReadPosRankSum=1.294;SOR=0.946;ANN=G|downstream_gene_variant|MODIFIER|G6M90_00g044060|gene-G6M90_00g044060|transcript|rna-gnl|ncbi|G6M90_00g044060.m01_mrna|protein_coding||c.*4783T>G|||||4783|,G|downstream_gene_variant|MODIFIER|G6M90_00g044070|gene-G6M90_00g044070|tra…	17	0/1:6,2:8:92:92,0,124	0/1:3,1:4:8:8,0,76	0/1	0.75	0.25	8	0/1	0.75	0.25	4
CP058933.1	6957325	C	CA	34.24	AC=1;AF=0.250;AN=4;BaseQRankSum=0.144;ClippingRankSum=0.411;DP=93;FS=0.000;MLEAC=1;MLEAF=0.250;MQ=60.12;MQRankSum=-1.081;QD=1.37;ReadPosRankSum=-0.092;SOR=0.779;ANN=CA|upstream_gene_variant|MODIFIER|mtr_2|gene-G6M90_00g050840|transcript|rna-gnl|ncbi|G6M90_00g050840.m01_mrna|protein_coding||c.-3998_-3997insT|||||3998|,CA|upstream_gene_variant|MODIFIER|G6M90_00g050870|gene-G6M90_00g050870|transcrip…	93	0/0:44,6:50:18:0,18,872	0/1:12,4:16:73:73,0,241	0/0	0.88	0.12	50	0/1	0.75	0.25	16
CP058935.1	1825904	G	GCC	57.79	AC=2;AF=0.500;AN=4;BaseQRankSum=-1.527;ClippingRankSum=0.000;DP=59;FS=19.554;MLEAC=2;MLEAF=0.500;MQ=62.69;MQRankSum=4.731;QD=0.98;ReadPosRankSum=2.961;SOR=4.174;ANN=GCC|upstream_gene_variant|MODIFIER|G6M90_00g072040|gene-G6M90_00g072040|transcript|rna-gnl|ncbi|G6M90_00g072040.m01_mrna|protein_coding||c.-91_-90insCC|||||90|,GCC|upstream_gene_variant|MODIFIER|RHO2|gene-G6M90_00g072060|transcript|rn…	59	0/1:22,12:34:86:86,0,372	0/1:15,5:20:9:9,0,333	0/1	0.647059	0.352941	34	0/1	0.75	0.25	20
CP058935.1	4536995	CTA	C	90.4	AC=2;AF=0.500;AN=4;BaseQRankSum=0.016;ClippingRankSum=-0.561;DP=75;FS=1.492;MLEAC=2;MLEAF=0.500;MQ=60.00;MQRankSum=-0.048;QD=1.21;ReadPosRankSum=-1.714;SOR=1.030;ANN=C|downstream_gene_variant|MODIFIER|G6M90_00g080530|gene-G6M90_00g080530|transcript|rna-gnl|ncbi|G6M90_00g080530.m01_mrna|protein_coding||c.*1466_*1467delTA|||||1467|,C|intergenic_region|MODIFIER|af470_1-G6M90_00g080530|gene-G6M90_00g…	75	0/1:24,4:28:46:46,0,667	0/1:12,4:16:82:82,0,330	0/1	0.857143	0.142857	28	0/1	0.75	0.25	16
CP058937.1	2440490	TA	T	75.4	AC=1;AF=0.250;AN=4;BaseQRankSum=0.647;ClippingRankSum=0.583;DP=156;FS=2.484;MLEAC=1;MLEAF=0.250;MQ=60.00;MQRankSum=-1.065;QD=1.24;ReadPosRankSum=0.773;SOR=1.157;ANN=T|upstream_gene_variant|MODIFIER|ofd1|gene-G6M90_00g100840|transcript|rna-gnl|ncbi|G6M90_00g100840.m01_mrna|protein_coding||c.-87delT|||||87|,T|downstream_gene_variant|MODIFIER|G6M90_00g100830|gene-G6M90_00g100830|transcript|rna-gnl|n…	156	0/0:52,11:63:13:0,13,777	0/1:30,10:40:78:78,0,450	0/0	0.825397	0.174603	63	0/1	0.75	0.25	40
CP058938.1	1838661	C	CA	176.4	AC=2;AF=0.500;AN=4;BaseQRankSum=-0.349;ClippingRankSum=-0.020;DP=191;FS=0.000;MLEAC=2;MLEAF=0.500;MQ=60.00;MQRankSum=1.128;QD=0.92;ReadPosRankSum=1.821;SOR=0.676;ANN=CA|upstream_gene_variant|MODIFIER|dsk1_3|gene-G6M90_00g111100|transcript|rna-gnl|ncbi|G6M90_00g111100.m01_mrna|protein_coding||c.-59_-58insA|||||58|,CA|downstream_gene_variant|MODIFIER|G6M90_00g111090|gene-G6M90_00g111090|transcript|…	191	0/1:72,15:87:83:83,0,1545	0/1:48,16:64:99:131,0,1013	0/1	0.827586	0.172414	87	0/1	0.75	0.25	64
CP058933.1	7018201	CT	C	140.83	AC=1;AF=0.250;AN=4;BaseQRankSum=-1.391;ClippingRankSum=1.377;DP=168;FS=0.000;MLEAC=1;MLEAF=0.250;MQ=60.00;MQRankSum=1.140;QD=1.60;ReadPosRankSum=-0.581;SOR=0.739;ANN=C|upstream_gene_variant|MODIFIER|G6M90_00g051070|gene-G6M90_00g051070|transcript|rna-gnl|ncbi|G6M90_00g051070.m01_mrna|protein_coding||c.-2387delA|||||2387|,C|downstream_gene_variant|MODIFIER|G6M90_00g051080|gene-G6M90_00g051080|tran…	168	0/0:56,9:65:43:0,43,1094	0/1:61,20:81:99:176,0,1201	0/0	0.861538	0.138462	65	0/1	0.753086	0.246914	81
CP058936.1	3238129	G	GT	184.4	AC=2;AF=0.500;AN=4;BaseQRankSum=2.523;ClippingRankSum=-1.880;DP=198;FS=0.000;MLEAC=2;MLEAF=0.500;MQ=60.00;MQRankSum=1.130;QD=0.93;ReadPosRankSum=-1.532;SOR=0.599;ANN=GT|downstream_gene_variant|MODIFIER|sid2|gene-G6M90_00g090510|transcript|rna-gnl|ncbi|G6M90_00g090510.m01_mrna|protein_coding||c.*3553_*3554insA|||||3553|,GT|intron_variant|MODIFIER|AREA|gene-G6M90_00g090500|transcript|rna-gnl|ncbi|G…	198	0/1:81,18:99:99:107,0,1588	0/1:49,16:65:99:115,0,930	0/1	0.818182	0.181818	99	0/1	0.753846	0.246154	65
CP058934.1	3046377	G	GA	234.45	AC=2;AF=0.500;AN=4;BaseQRankSum=-0.539;ClippingRankSum=-1.161;DP=212;FS=0.735;MLEAC=2;MLEAF=0.500;MQ=60.00;MQRankSum=0.644;QD=1.11;ReadPosRankSum=1.355;SOR=0.585;ANN=GA|downstream_gene_variant|MODIFIER|af510_1|gene-G6M90_00g061560|transcript|rna-gnl|ncbi|G6M90_00g061560.m01_mrna|protein_coding||c.*4951_*4952insA|||||4952|,GA|downstream_gene_variant|MODIFIER|ltmF_0|gene-G6M90_00g061570|transcript|…	212	0/1:85,13:98:18:18,0,1903	0/1:59,19:78:99:254,0,1261	0/1	0.867347	0.132653	98	0/1	0.75641	0.24359	78
CP058934.1	2272844	A	AT	93.15	AC=1;AF=0.250;AN=4;BaseQRankSum=0.650;ClippingRankSum=0.641;DP=232;FS=7.091;MLEAC=1;MLEAF=0.250;MQ=60.23;MQRankSum=-0.176;QD=1.01;ReadPosRankSum=0.411;SOR=1.413;ANN=AT|upstream_gene_variant|MODIFIER|toa1|gene-G6M90_00g059460|transcript|rna-gnl|ncbi|G6M90_00g059460.m01_mrna|protein_coding||c.-3228_-3227insA|||||3228|,AT|upstream_gene_variant|MODIFIER|slp1|gene-G6M90_00g059470|transcript|rna-gnl|nc…	232	0/0:105,15:120:54:0,54,2163	0/1:56,18:74:99:132,0,1116	0/0	0.875	0.125	120	0/1	0.756757	0.243243	74
CP058935.1	3056343	A	AT	158.4	AC=1;AF=0.250;AN=4;BaseQRankSum=-3.415;ClippingRankSum=-0.560;DP=188;FS=0.975;MLEAC=1;MLEAF=0.250;MQ=60.00;MQRankSum=-0.820;QD=1.72;ReadPosRankSum=0.211;SOR=0.898;ANN=AT|upstream_gene_variant|MODIFIER|G6M90_00g076050|gene-G6M90_00g076050|transcript|rna-gnl|ncbi|G6M90_00g076050.m01_mrna|protein_coding||c.-4710_-4709insA|||||4710|,AT|upstream_gene_variant|MODIFIER|G6M90_00g076060|gene-G6M90_00g0760…	188	0/0:67,6:73:78:0,78,1278	0/1:56,18:74:99:134,0,988	0/0	0.917808	0.0821918	73	0/1	0.756757	0.243243	74
CP058936.1	1032245	GCA	G	155.15	AC=1;AF=0.250;AN=4;BaseQRankSum=-1.448;ClippingRankSum=1.733;DP=260;FS=3.951;MLEAC=1;MLEAF=0.250;MQ=60.00;MQRankSum=-0.126;QD=1.51;ReadPosRankSum=0.529;SOR=1.091;ANN=G|upstream_gene_variant|MODIFIER|G6M90_00g084200|gene-G6M90_00g084200|transcript|rna-gnl|ncbi|G6M90_00g084200.m01_mrna|protein_coding||c.-2692_-2691delTG|||||2691|,G|upstream_gene_variant|MODIFIER|lsm7|gene-G6M90_00g084210|transcript…	260	0/0:98,11:109:42:0,42,2619	0/1:53,17:70:99:194,0,1342	0/0	0.899083	0.100917	109	0/1	0.757143	0.242857	70
CP058932.1	5826555	T	TA	127.18	AC=1;AF=0.250;AN=4;BaseQRankSum=-1.510;ClippingRankSum=-0.198;DP=199;FS=0.885;MLEAC=1;MLEAF=0.250;MQ=60.00;MQRankSum=0.671;QD=1.41;ReadPosRankSum=-0.771;SOR=0.507;ANN=TA|upstream_gene_variant|MODIFIER|chyH|gene-G6M90_00g017470|transcript|rna-gnl|ncbi|G6M90_00g017470.m01_mrna|protein_coding||c.-4594_-4593insT|||||4594|,TA|upstream_gene_variant|MODIFIER|G6M90_00g017500|gene-G6M90_00g017500|transcri…	199	0/0:73,9:82:22:0,22,1436	0/1:50,16:66:99:166,0,1025	0/0	0.890244	0.109756	82	0/1	0.757576	0.242424	66
CP058932.1	2601119	GA	G	39.4	AC=2;AF=0.500;AN=4;BaseQRankSum=1.623;ClippingRankSum=-0.713;DP=132;FS=2.261;MLEAC=2;MLEAF=0.500;MQ=60.08;MQRankSum=0.306;QD=0.30;ReadPosRankSum=0.653;SOR=1.035;ANN=G|upstream_gene_variant|MODIFIER|G6M90_00g007970|gene-G6M90_00g007970|transcript|rna-gnl|ncbi|G6M90_00g007970.m01_mrna|protein_coding||c.-425delT|||||425|,G|downstream_gene_variant|MODIFIER|Gpd2_0|gene-G6M90_00g007960|transcript|rna-g…	132	0/1:53,13:66:30:30,0,816	0/1:22,7:29:47:47,0,340	0/1	0.80303	0.19697	66	0/1	0.758621	0.241379	29
CP058935.1	498675	G	GT	301.4	AC=2;AF=0.500;AN=4;BaseQRankSum=0.263;ClippingRankSum=0.614;DP=150;FS=2.758;MLEAC=2;MLEAF=0.500;MQ=60.14;MQRankSum=-2.123;QD=2.01;ReadPosRankSum=0.835;SOR=0.989;ANN=GT|upstream_gene_variant|MODIFIER|G6M90_00g068230|gene-G6M90_00g068230|transcript|rna-gnl|ncbi|G6M90_00g068230.m01_mrna|protein_coding||c.-4478_-4477insA|||||4478|,GT|upstream_gene_variant|MODIFIER|tsc10_1|gene-G6M90_00g068250|transcr…	150	0/1:50,18:68:99:210,0,983	0/1:38,12:50:99:129,0,748	0/1	0.735294	0.264706	68	0/1	0.76	0.24	50
CP058933.1	2040150	C	CT	117.15	AC=1;AF=0.250;AN=4;BaseQRankSum=-1.371;ClippingRankSum=-0.062;DP=206;FS=3.120;MLEAC=1;MLEAF=0.250;MQ=60.00;MQRankSum=0.588;QD=1.35;ReadPosRankSum=-0.440;SOR=0.410;ANN=CT|downstream_gene_variant|MODIFIER|G6M90_00g035690|gene-G6M90_00g035690|transcript|rna-gnl|ncbi|G6M90_00g035690.m01_mrna|protein_coding||c.*1179_*1180insA|||||1179|,CT|downstream_gene_variant|MODIFIER|G6M90_00g035700|gene-G6M90_00g…	206	0/0:99,12:111:49:0,49,2138	0/1:54,17:71:99:156,0,1081	0/0	0.891892	0.108108	111	0/1	0.760563	0.239437	71
CP058937.1	3004192	G	GT	315.4	AC=2;AF=0.500;AN=4;BaseQRankSum=-0.908;ClippingRankSum=0.943;DP=237;FS=0.690;MLEAC=2;MLEAF=0.500;MQ=60.00;MQRankSum=0.833;QD=1.33;ReadPosRankSum=-1.246;SOR=0.777;ANN=GT|upstream_gene_variant|MODIFIER|G6M90_00g102500|gene-G6M90_00g102500|transcript|rna-gnl|ncbi|G6M90_00g102500.m01_mrna|protein_coding||c.-1821_-1820insT|||||1820|,GT|downstream_gene_variant|MODIFIER|SPS19|gene-G6M90_00g102490|transc…	237	0/1:91,19:110:99:149,0,1853	0/1:71,22:93:99:204,0,1492	0/1	0.827273	0.172727	110	0/1	0.763441	0.236559	93
CP058932.1	3448089	AG	A	158.4	AC=2;AF=0.500;AN=4;BaseQRankSum=-0.019;ClippingRankSum=-0.915;DP=64;FS=4.260;MLEAC=2;MLEAF=0.500;MQ=60.17;MQRankSum=-0.759;QD=2.47;ReadPosRankSum=-1.304;SOR=0.078;ANN=A|upstream_gene_variant|MODIFIER|cslA|gene-G6M90_00g010480|transcript|rna-gnl|ncbi|G6M90_00g010480.m01_mrna|protein_coding||c.-1028delC|||||1028|,A|downstream_gene_variant|MODIFIER|G6M90_00g010500|gene-G6M90_00g010500|transcript|rna…	64	0/1:10,8:18:99:158,0,199	0/1:13,4:17:38:38,0,267	0/1	0.555556	0.444444	18	0/1	0.764706	0.235294	17
CP058933.1	1680005	G	GA	130.15	AC=1;AF=0.250;AN=4;BaseQRankSum=-0.317;ClippingRankSum=0.358;DP=171;FS=0.000;MLEAC=1;MLEAF=0.250;MQ=60.00;MQRankSum=-0.038;QD=2.37;ReadPosRankSum=-1.609;SOR=0.646;ANN=GA|upstream_gene_variant|MODIFIER|COA1|gene-G6M90_00g034710|transcript|rna-gnl|ncbi|G6M90_00g034710.m01_mrna|protein_coding||c.-1660_-1659insT|||||1660|,GA|upstream_gene_variant|MODIFIER|G6M90_00g034730|gene-G6M90_00g034730|transcri…	171	0/0:92,8:100:84:0,84,2246	0/1:39,12:51:99:169,0,897	0/0	0.92	0.08	100	0/1	0.764706	0.235294	51
CP058934.1	1053076	G	GCCCCCCCCCCCCCCCCCCCCC	235.4	AC=2;AF=0.500;AN=4;BaseQRankSum=-0.858;ClippingRankSum=0.529;DP=55;FS=82.638;MLEAC=2;MLEAF=0.500;MQ=60.00;MQRankSum=-1.077;QD=4.28;ReadPosRankSum=-4.364;SOR=4.796;ANN=GCCCCCCCCCCCCCCCCCCCCC|upstream_gene_variant|MODIFIER|G6M90_00g055800|gene-G6M90_00g055800|transcript|rna-gnl|ncbi|G6M90_00g055800.m01_mrna|protein_coding||c.-4995_-4994insGGGGGGGGGGGGGGGGGGGGG|||||4995|,GCCCCCCCCCCCCCCCCCCCCC|upstr…	55	0/1:18,7:25:99:216,0,947	0/1:13,4:17:57:57,0,680	0/1	0.72	0.28	25	0/1	0.764706	0.235294	17
CP058936.1	1826577	C	CA	110.4	AC=2;AF=0.500;AN=4;BaseQRankSum=0.725;ClippingRankSum=-2.823;DP=159;FS=0.912;MLEAC=2;MLEAF=0.500;MQ=60.07;MQRankSum=0.107;QD=0.69;ReadPosRankSum=-0.329;SOR=0.831;ANN=CA|upstream_gene_variant|MODIFIER|pik1|gene-G6M90_00g086500|transcript|rna-gnl|ncbi|G6M90_00g086500.m01_mrna|protein_coding||c.-990_-989insA|||||989|,CA|downstream_gene_variant|MODIFIER|bah_1|gene-G6M90_00g086480|transcript|rna-gnl|n…	159	0/1:63,13:76:33:33,0,1089	0/1:39,12:51:99:115,0,661	0/1	0.828947	0.171053	76	0/1	0.764706	0.235294	51
CP058937.1	2887560	GT	G	104.4	AC=2;AF=0.500;AN=4;BaseQRankSum=-2.555;ClippingRankSum=0.609;DP=214;FS=0.000;MLEAC=1;MLEAF=0.250;MQ=60.05;MQRankSum=-0.668;QD=0.49;ReadPosRankSum=1.544;SOR=0.650;ANN=G|upstream_gene_variant|MODIFIER|RBG4|gene-G6M90_00g102160|transcript|rna-gnl|ncbi|G6M90_00g102160.m01_mrna|protein_coding||c.-4548delA|||||4548|,G|upstream_gene_variant|MODIFIER|G6M90_00g102170|gene-G6M90_00g102170|transcript|rna-gn…	214	0/1:96,15:111:41:41,0,1674	0/1:52,16:68:95:95,0,1035	0/1	0.864865	0.135135	111	0/1	0.764706	0.235294	68
CP058938.1	2662926	C	CT	225.4	AC=2;AF=0.500;AN=4;BaseQRankSum=2.333;ClippingRankSum=-1.639;DP=197;FS=2.799;MLEAC=2;MLEAF=0.500;MQ=59.97;MQRankSum=-0.675;QD=1.14;ReadPosRankSum=-0.145;SOR=1.021;ANN=CT|upstream_gene_variant|MODIFIER|curA|gene-G6M90_00g113620|transcript|rna-gnl|ncbi|G6M90_00g113620.m01_mrna|protein_coding||c.-762_-761insT|||||761|,CT|upstream_gene_variant|MODIFIER|RTG2_1|gene-G6M90_00g113630|transcript|rna-gnl|n…	197	0/1:68,12:80:66:66,0,1527	0/1:62,19:81:99:197,0,1321	0/1	0.85	0.15	80	0/1	0.765432	0.234568	81
CP058937.1	3322210	G	GT	352.4	AC=2;AF=0.500;AN=4;BaseQRankSum=-0.967;ClippingRankSum=-0.199;DP=209;FS=0.711;MLEAC=2;MLEAF=0.500;MQ=60.00;MQRankSum=0.535;QD=1.69;ReadPosRankSum=-0.269;SOR=0.789;ANN=GT|upstream_gene_variant|MODIFIER|SUR1_0|gene-G6M90_00g103410|transcript|rna-gnl|ncbi|G6M90_00g103410.m01_mrna|protein_coding||c.-1868_-1867insA|||||1868|,GT|downstream_gene_variant|MODIFIER|G6M90_00g103420|gene-G6M90_00g103420|tran…	209	0/1:71,22:93:99:218,0,1410	0/1:56,17:73:99:172,0,1069	0/1	0.763441	0.236559	93	0/1	0.767123	0.232877	73
CP058934.1	530736	ATG	A	118.98	AC=1;AF=0.250;AN=4;BaseQRankSum=-1.962;ClippingRankSum=0.773;DP=177;FS=4.064;MLEAC=1;MLEAF=0.250;MQ=60.00;MQRankSum=0.489;QD=1.83;ReadPosRankSum=2.035;SOR=1.308;ANN=A|upstream_gene_variant|MODIFIER|G6M90_00g053950|gene-G6M90_00g053950|transcript|rna-gnl|ncbi|G6M90_00g053950.m01_mrna|protein_coding||c.-4770_-4769delTG|||||4770|,A|downstream_gene_variant|MODIFIER|cnd1|gene-G6M90_00g053920|transcrip…	177	0/0:65,6:71:12:0,12,1809	0/1:40,12:52:99:157,0,1052	0/0	0.915493	0.084507	71	0/1	0.769231	0.230769	52
CP058934.1	2793536	T	TA	30.15	AC=1;AF=0.250;AN=4;BaseQRankSum=-1.135;ClippingRankSum=0.279;DP=44;FS=5.047;MLEAC=1;MLEAF=0.250;MQ=60.10;MQRankSum=0.664;QD=2.15;ReadPosRankSum=-1.007;SOR=1.514;ANN=TA|upstream_gene_variant|MODIFIER|G6M90_00g060920|gene-G6M90_00g060920|transcript|rna-gnl|ncbi|G6M90_00g060920.m01_mrna|protein_coding||c.-3076_-3075insT|||||3076|,TA|intergenic_region|MODIFIER|G6M90_00g060920-SAP10|gene-G6M90_00g0609…	44	0/0:28,1:29:68:0,68,1332	0/1:10,3:13:69:69,0,517	0/0	0.965517	0.0344828	29	0/1	0.769231	0.230769	13
CP058934.1	2793537	T	A	39.19	AC=1;AF=0.250;AN=4;BaseQRankSum=-0.878;ClippingRankSum=-0.707;DP=43;FS=5.047;MLEAC=1;MLEAF=0.250;MQ=60.10;MQRankSum=2.807;QD=2.80;ReadPosRankSum=-0.964;SOR=1.514;ANN=A|upstream_gene_variant|MODIFIER|G6M90_00g060920|gene-G6M90_00g060920|transcript|rna-gnl|ncbi|G6M90_00g060920.m01_mrna|protein_coding||c.-3076A>T|||||3076|,A|intergenic_region|MODIFIER|G6M90_00g060920-SAP10|gene-G6M90_00g060920-gene-…	43	0/0:28,1:29:68:0,68,1332	0/1:10,3:13:69:69,0,517	0/0	0.965517	0.0344828	29	0/1	0.769231	0.230769	13
CP058937.1	972726	G	GT	126.15	AC=1;AF=0.250;AN=4;BaseQRankSum=-3.332;ClippingRankSum=-0.526;DP=163;FS=4.706;MLEAC=1;MLEAF=0.250;MQ=60.00;MQRankSum=-0.640;QD=2.17;ReadPosRankSum=-0.031;SOR=1.053;ANN=GT|upstream_gene_variant|MODIFIER|EPL1|gene-G6M90_00g096420|transcript|rna-gnl|ncbi|G6M90_00g096420.m01_mrna|protein_coding||c.-3551_-3550insT|||||3550|,GT|downstream_gene_variant|MODIFIER|G6M90_00g096400|gene-G6M90_00g096400|trans…	163	0/0:89,8:97:76:0,76,2192	0/1:40,12:52:99:165,0,940	0/0	0.917526	0.0824742	97	0/1	0.769231	0.230769	52
CP058938.1	2665516	G	GT	111.4	AC=2;AF=0.500;AN=4;BaseQRankSum=-0.513;ClippingRankSum=-0.140;DP=129;FS=14.147;MLEAC=2;MLEAF=0.500;MQ=60.08;MQRankSum=1.047;QD=0.86;ReadPosRankSum=0.087;SOR=2.675;ANN=GT|upstream_gene_variant|MODIFIER|RTG2_1|gene-G6M90_00g113630|transcript|rna-gnl|ncbi|G6M90_00g113630.m01_mrna|protein_coding||c.-315_-314insT|||||314|,GT|downstream_gene_variant|MODIFIER|G6M90_00g113610|gene-G6M90_00g113610|transcr…	129	0/1:38,14:52:99:101,0,569	0/1:30,9:39:48:48,0,504	0/1	0.730769	0.269231	52	0/1	0.769231	0.230769	39
CP058938.1	1062785	G	GT	101.4	AC=2;AF=0.500;AN=4;BaseQRankSum=-0.821;ClippingRankSum=-0.494;DP=206;FS=0.905;MLEAC=2;MLEAF=0.500;MQ=60.00;MQRankSum=1.050;QD=0.49;ReadPosRankSum=-2.535;SOR=0.867;ANN=GT|downstream_gene_variant|MODIFIER|Sds|gene-G6M90_00g108750|transcript|rna-gnl|ncbi|G6M90_00g108750.m01_mrna|protein_coding||c.*541_*542insT|||||542|,GT|downstream_gene_variant|MODIFIER|Cenps|gene-G6M90_00g108760|transcript|rna-gnl…	206	0/1:75,17:92:28:28,0,1211	0/1:47,14:61:99:111,0,831	0/1	0.815217	0.184783	92	0/1	0.770492	0.229508	61
CP058935.1	2139125	G	GT	272.4	AC=2;AF=0.500;AN=4;BaseQRankSum=-1.982;ClippingRankSum=0.803;DP=237;FS=8.833;MLEAC=2;MLEAF=0.500;MQ=60.00;MQRankSum=1.419;QD=1.15;ReadPosRankSum=1.008;SOR=1.426;ANN=GT|upstream_gene_variant|MODIFIER|ANP1_0|gene-G6M90_00g073020|transcript|rna-gnl|ncbi|G6M90_00g073020.m01_mrna|protein_coding||c.-4501_-4500insA|||||4501|,GT|upstream_gene_variant|MODIFIER|ASI1|gene-G6M90_00g073040|transcript|rna-gnl|…	237	0/1:76,19:95:99:140,0,1400	0/1:74,22:96:99:170,0,1407	0/1	0.8	0.2	95	0/1	0.770833	0.229167	96
CP058932.1	3217607	CA	C	142.4	AC=2;AF=0.500;AN=4;BaseQRankSum=-1.374;ClippingRankSum=0.021;DP=133;FS=3.780;MLEAC=2;MLEAF=0.500;MQ=59.86;MQRankSum=1.268;QD=1.07;ReadPosRankSum=-1.110;SOR=0.944;ANN=C|upstream_gene_variant|MODIFIER|G6M90_00g009890|gene-G6M90_00g009890|transcript|rna-gnl|ncbi|G6M90_00g009890.m01_mrna|protein_coding||c.-575delT|||||575|,C|intergenic_region|MODIFIER|G6M90_00g009890-G6M90_00g009900|gene-G6M90_00g009…	133	0/1:62,15:77:80:80,0,1138	0/1:27,8:35:99:100,0,525	0/1	0.805195	0.194805	77	0/1	0.771429	0.228571	35
CP058932.1	8566206	TG	T	196.4	AC=2;AF=0.500;AN=4;BaseQRankSum=0.163;ClippingRankSum=0.379;DP=109;FS=0.000;MLEAC=2;MLEAF=0.500;MQ=60.10;MQRankSum=-2.439;QD=1.80;ReadPosRankSum=1.169;SOR=0.594;ANN=T|upstream_gene_variant|MODIFIER|G6M90_00g026120|gene-G6M90_00g026120|transcript|rna-gnl|ncbi|G6M90_00g026120.m01_mrna|protein_coding||c.-4259delC|||||4259|,T|upstream_gene_variant|MODIFIER|G6M90_00g026140|gene-G6M90_00g026140|transcr…	109	0/1:29,11:40:99:128,0,614	0/1:27,8:35:99:106,0,621	0/1	0.725	0.275	40	0/1	0.771429	0.228571	35
CP058932.1	3523785	TAC	T	136	AC=2;AF=0.500;AN=4;BaseQRankSum=-1.231;ClippingRankSum=-0.215;DP=173;FS=4.135;MLEAC=2;MLEAF=0.500;MQ=60.00;MQRankSum=1.016;QD=0.79;ReadPosRankSum=-0.859;SOR=1.291;ANN=T|downstream_gene_variant|MODIFIER|DAK|gene-G6M90_00g010730|transcript|rna-gnl|ncbi|G6M90_00g010730.m01_mrna|protein_coding||c.*3851_*3852delAC|||||3851|,T|downstream_gene_variant|MODIFIER|G6M90_00g010740|gene-G6M90_00g010740|transc…	173	0/1:25,4:29:6:6,0,547	0/1:44,13:57:99:166,0,993	0/1	0.862069	0.137931	29	0/1	0.77193	0.22807	57
CP058934.1	4696505	CT	C	51.4	AC=2;AF=0.500;AN=4;BaseQRankSum=-1.246;ClippingRankSum=0.537;DP=60;FS=0.000;MLEAC=2;MLEAF=0.500;MQ=60.00;MQRankSum=-0.451;QD=0.86;ReadPosRankSum=1.417;SOR=0.760;ANN=C|upstream_gene_variant|MODIFIER|SMPD3|gene-G6M90_00g066580|transcript|rna-gnl|ncbi|G6M90_00g066580.m01_mrna|protein_coding||c.-4378delA|||||4378|,C|downstream_gene_variant|MODIFIER|G6M90_00g066590|gene-G6M90_00g066590|transcript|rna-…	60	0/1:30,6:36:37:37,0,654	0/1:17,5:22:52:52,0,374	0/1	0.833333	0.166667	36	0/1	0.772727	0.227273	22
CP058935.1	3074075	C	CA	233.4	AC=2;AF=0.500;AN=4;BaseQRankSum=-0.752;ClippingRankSum=1.022;DP=212;FS=0.000;MLEAC=2;MLEAF=0.500;MQ=60.20;MQRankSum=-0.330;QD=1.10;ReadPosRankSum=-0.142;SOR=0.741;ANN=CA|upstream_gene_variant|MODIFIER|TP53I3|gene-G6M90_00g076090|transcript|rna-gnl|ncbi|G6M90_00g076090.m01_mrna|protein_coding||c.-352_-351insA|||||351|,CA|upstream_gene_variant|MODIFIER|ssb1|gene-G6M90_00g076110|transcript|rna-gnl|n…	212	0/1:80,20:100:99:134,0,1597	0/1:51,15:66:99:137,0,991	0/1	0.8	0.2	100	0/1	0.772727	0.227273	66
CP058932.1	4603815	GT	G	95.4	AC=2;AF=0.500;AN=4;BaseQRankSum=-1.081;ClippingRankSum=-0.554;DP=142;FS=0.000;MLEAC=2;MLEAF=0.500;MQ=60.15;MQRankSum=-1.285;QD=0.67;ReadPosRankSum=-0.801;SOR=0.600;ANN=G|upstream_gene_variant|MODIFIER|G6M90_00g013770|gene-G6M90_00g013770|transcript|rna-gnl|ncbi|G6M90_00g013770.m01_mrna|protein_coding||c.-1252delA|||||1252|,G|intergenic_region|MODIFIER|G6M90_00g013770-pmp1|gene-G6M90_00g013770-gen…	142	0/1:40,10:50:67:67,0,744	0/1:41,12:53:66:66,0,801	0/1	0.8	0.2	50	0/1	0.773585	0.226415	53
CP058935.1	3087378	C	CA	212.4	AC=2;AF=0.500;AN=4;BaseQRankSum=-1.534;ClippingRankSum=-1.001;DP=176;FS=1.813;MLEAC=2;MLEAF=0.500;MQ=60.18;MQRankSum=0.843;QD=1.21;ReadPosRankSum=-0.211;SOR=0.916;ANN=CA|upstream_gene_variant|MODIFIER|G6M90_00g076140|gene-G6M90_00g076140|transcript|rna-gnl|ncbi|G6M90_00g076140.m01_mrna|protein_coding||c.-1307_-1306insT|||||1307|,CA|upstream_gene_variant|MODIFIER|UBC12|gene-G6M90_00g076150|transcr…	176	0/1:69,14:83:99:106,0,1381	0/1:41,12:53:99:144,0,886	0/1	0.831325	0.168675	83	0/1	0.773585	0.226415	53
CP058935.1	2500237	C	CA	168.16	AC=1;AF=0.250;AN=4;BaseQRankSum=-1.118;ClippingRankSum=-0.116;DP=250;FS=2.751;MLEAC=1;MLEAF=0.250;MQ=60.00;MQRankSum=0.407;QD=1.60;ReadPosRankSum=1.002;SOR=1.048;ANN=CA|upstream_gene_variant|MODIFIER|G6M90_00g074260|gene-G6M90_00g074260|transcript|rna-gnl|ncbi|G6M90_00g074260.m01_mrna|protein_coding||c.-20_-19insA|||||19|,CA|downstream_gene_variant|MODIFIER|MTFMT|gene-G6M90_00g074250|transcript|r…	250	0/0:100,15:115:26:0,26,2078	0/1:65,19:84:99:207,0,1280	0/0	0.869565	0.130435	115	0/1	0.77381	0.22619	84
CP058933.1	4826078	TG	T	249.4	AC=2;AF=0.500;AN=4;BaseQRankSum=-0.249;ClippingRankSum=0.151;DP=115;FS=2.237;MLEAC=2;MLEAF=0.500;MQ=60.00;MQRankSum=-0.298;QD=2.17;ReadPosRankSum=1.421;SOR=0.407;ANN=T|upstream_gene_variant|MODIFIER|G6M90_00g044080|gene-G6M90_00g044080|transcript|rna-gnl|ncbi|G6M90_00g044080.m01_mrna|protein_coding||c.-2692delC|||||2692|,T|upstream_gene_variant|MODIFIER|dhl|gene-G6M90_00g044100|transcript|rna-gnl…	115	0/1:41,11:52:99:128,0,887	0/1:38,11:49:99:159,0,875	0/1	0.788462	0.211538	52	0/1	0.77551	0.22449	49
CP058932.1	7901973	T	C	80.44	AC=2;AF=0.500;AN=4;BaseQRankSum=-1.268;ClippingRankSum=-0.238;DP=26;FS=0.000;MLEAC=2;MLEAF=0.500;MQ=60.00;MQRankSum=0.634;QD=3.09;ReadPosRankSum=-1.506;SOR=0.845;ANN=C|upstream_gene_variant|MODIFIER|srb-7|gene-G6M90_00g024020|transcript|rna-gnl|ncbi|G6M90_00g024020.m01_mrna|protein_coding||c.-2590T>C|||||2590|,C|downstream_gene_variant|MODIFIER|G6M90_00g023980|gene-G6M90_00g023980|transcript|rna-…	26	0/1:6,5:11:81:81,0,135	0/1:7,2:9:28:28,0,184	0/1	0.545455	0.454545	11	0/1	0.777778	0.222222	9
CP058932.1	9047731	A	AT	192.4	AC=1;AF=0.250;AN=4;BaseQRankSum=-1.662;ClippingRankSum=-0.984;DP=218;FS=0.000;MLEAC=1;MLEAF=0.250;MQ=60.09;MQRankSum=-0.294;QD=1.77;ReadPosRankSum=-0.448;SOR=0.764;ANN=AT|upstream_gene_variant|MODIFIER|G6M90_00g027840|gene-G6M90_00g027840|transcript|rna-gnl|ncbi|G6M90_00g027840.m01_mrna|protein_coding||c.-1716_-1715insA|||||1716|,AT|upstream_gene_variant|MODIFIER|G6M90_00g027850|gene-G6M90_00g027…	218	0/0:80,6:86:99:0,125,1574	0/1:70,20:90:99:153,0,1226	0/0	0.930233	0.0697674	86	0/1	0.777778	0.222222	90
CP058933.1	348787	CG	C	119.15	AC=1;AF=0.250;AN=4;BaseQRankSum=0.153;ClippingRankSum=1.311;DP=165;FS=1.976;MLEAC=1;MLEAF=0.250;MQ=60.00;MQRankSum=1.656;QD=1.83;ReadPosRankSum=-0.556;SOR=0.849;ANN=C|upstream_gene_variant|MODIFIER|G6M90_00g030820|gene-G6M90_00g030820|transcript|rna-gnl|ncbi|G6M90_00g030820.m01_mrna|protein_coding||c.-4268delC|||||4268|,C|upstream_gene_variant|MODIFIER|chi4|gene-G6M90_00g030850|transcript|rna-gnl…	165	0/0:77,8:85:45:0,45,1813	0/1:42,12:54:99:158,0,1013	0/0	0.905882	0.0941176	85	0/1	0.777778	0.222222	54
CP058934.1	2467787	AG	A	48.58	AC=1;AF=0.250;AN=4;BaseQRankSum=0.794;ClippingRankSum=-0.909;DP=79;FS=3.401;MLEAC=1;MLEAF=0.250;MQ=60.00;MQRankSum=-1.062;QD=1.47;ReadPosRankSum=-1.821;SOR=0.255;ANN=A|upstream_gene_variant|MODIFIER|G6M90_00g059990|gene-G6M90_00g059990|transcript|rna-gnl|ncbi|G6M90_00g059990.m01_mrna|protein_coding||c.-2416delC|||||2416|,A|upstream_gene_variant|MODIFIER|LAE1_3|gene-G6M90_00g060010|transcript|rna-…	79	0/0:31,4:35:11:0,11,785	0/1:21,6:27:87:87,0,514	0/0	0.885714	0.114286	35	0/1	0.777778	0.222222	27
CP058934.1	2982181	T	C	557.44	AC=2;AF=0.500;AN=4;BaseQRankSum=-5.832;ClippingRankSum=1.032;DP=199;FS=212.237;MLEAC=2;MLEAF=0.500;MQ=60.00;MQRankSum=-0.812;QD=2.80;ReadPosRankSum=3.883;SOR=7.784;ANN=C|upstream_gene_variant|MODIFIER|NEW1|gene-G6M90_00g061330|transcript|rna-gnl|ncbi|G6M90_00g061330.m01_mrna|protein_coding||c.-4022A>G|||||4022|,C|upstream_gene_variant|MODIFIER|ERF2|gene-G6M90_00g061340|transcript|rna-gnl|ncbi|G6M…	199	0/1:90,34:124:99:407,0,1727	0/1:49,14:63:99:179,0,1255	0/1	0.725806	0.274194	124	0/1	0.777778	0.222222	63
CP058938.1	1651260	GC	G	151.4	AC=2;AF=0.500;AN=4;BaseQRankSum=-0.200;ClippingRankSum=0.673;DP=107;FS=3.887;MLEAC=2;MLEAF=0.500;MQ=60.00;MQRankSum=-0.914;QD=1.41;ReadPosRankSum=0.326;SOR=0.288;ANN=G|downstream_gene_variant|MODIFIER|G6M90_00g110510|gene-G6M90_00g110510|transcript|rna-gnl|ncbi|G6M90_00g110510.m01_mrna|protein_coding||c.*850delC|||||850|,G|downstream_gene_variant|MODIFIER|G6M90_00g110520|gene-G6M90_00g110520|tran…	107	0/1:44,8:52:69:69,0,948	0/1:35,10:45:99:120,0,764	0/1	0.846154	0.153846	52	0/1	0.777778	0.222222	45
CP058934.1	4644181	CT	C	176.4	AC=1;AF=0.250;AN=4;BaseQRankSum=-0.566;ClippingRankSum=-0.038;DP=148;FS=0.000;MLEAC=1;MLEAF=0.250;MQ=59.90;MQRankSum=-0.202;QD=2.94;ReadPosRankSum=1.238;SOR=0.782;ANN=C|downstream_gene_variant|MODIFIER|HMGR_1|gene-G6M90_00g066480|transcript|rna-gnl|ncbi|G6M90_00g066480.m01_mrna|protein_coding||c.*399delT|||||399|,C|downstream_gene_variant|MODIFIER|G6M90_00g066490|gene-G6M90_00g066490|transcript|r…	148	0/0:66,6:72:66:0,66,1235	0/1:39,11:50:99:115,0,662	0/0	0.916667	0.0833333	72	0/1	0.78	0.22	50
CP058933.1	4013763	A	C	37.19	AC=1;AF=0.250;AN=4;BaseQRankSum=-0.514;ClippingRankSum=0.382;DP=135;FS=1.260;MLEAC=1;MLEAF=0.250;MQ=60.00;MQRankSum=-0.921;QD=0.86;ReadPosRankSum=-0.117;SOR=0.922;ANN=C|upstream_gene_variant|MODIFIER|G6M90_00g041630|gene-G6M90_00g041630|transcript|rna-gnl|ncbi|G6M90_00g041630.m01_mrna|protein_coding||c.-3696T>G|||||3696|,C|downstream_gene_variant|MODIFIER|G6M90_00g041640|gene-G6M90_00g041640|tran…	135	0/0:67,5:72:99:0,99,1459	0/1:25,7:32:67:67,0,481	0/0	0.930556	0.0694444	72	0/1	0.78125	0.21875	32
CP058935.1	792052	TA	T	127.4	AC=1;AF=0.250;AN=4;BaseQRankSum=-1.611;ClippingRankSum=-0.509;DP=95;FS=3.277;MLEAC=1;MLEAF=0.250;MQ=59.83;MQRankSum=-0.559;QD=3.64;ReadPosRankSum=-0.776;SOR=1.100;ANN=T|upstream_gene_variant|MODIFIER|G6M90_00g069080|gene-G6M90_00g069080|transcript|rna-gnl|ncbi|G6M90_00g069080.m01_mrna|protein_coding||c.-860delA|||||860|,T|downstream_gene_variant|MODIFIER|G6M90_tRNA00000080|gene-G6M90_tRNA00000080…	95	0/0:57,1:58:99:0,144,1298	0/1:25,7:32:88:88,0,559	0/0	0.982759	0.0172414	58	0/1	0.78125	0.21875	32
CP058933.1	6313593	C	CA	227.4	AC=2;AF=0.500;AN=4;BaseQRankSum=0.663;ClippingRankSum=0.274;DP=187;FS=0.000;MLEAC=2;MLEAF=0.500;MQ=60.00;MQRankSum=-0.490;QD=1.22;ReadPosRankSum=-1.268;SOR=0.606;ANN=CA|upstream_gene_variant|MODIFIER|FPR1|gene-G6M90_00g048670|transcript|rna-gnl|ncbi|G6M90_00g048670.m01_mrna|protein_coding||c.-2662_-2661insT|||||2662|,CA|upstream_gene_variant|MODIFIER|aprE_0|gene-G6M90_00g048680|transcript|rna-gnl…	187	0/1:53,16:69:99:159,0,992	0/1:54,15:69:99:106,0,1056	0/1	0.768116	0.231884	69	0/1	0.782609	0.217391	69
CP058934.1	832460	TA	T	136.4	AC=2;AF=0.500;AN=4;BaseQRankSum=-0.062;ClippingRankSum=-0.473;DP=175;FS=0.000;MLEAC=2;MLEAF=0.500;MQ=60.00;MQRankSum=-0.590;QD=0.78;ReadPosRankSum=1.243;SOR=0.603;ANN=T|upstream_gene_variant|MODIFIER|dvrA|gene-G6M90_00g055080|transcript|rna-gnl|ncbi|G6M90_00g055080.m01_mrna|protein_coding||c.-566delT|||||566|,T|downstream_gene_variant|MODIFIER|G6M90_00g055070|gene-G6M90_00g055070|transcript|rna-g…	175	0/1:63,14:77:80:80,0,1147	0/1:47,13:60:94:94,0,941	0/1	0.818182	0.181818	77	0/1	0.783333	0.216667	60
CP058933.1	5496299	G	GA	113.4	AC=2;AF=0.500;AN=4;BaseQRankSum=0.157;ClippingRankSum=1.541;DP=158;FS=0.923;MLEAC=2;MLEAF=0.500;MQ=60.00;MQRankSum=0.672;QD=0.72;ReadPosRankSum=0.921;SOR=0.849;ANN=GA|upstream_gene_variant|MODIFIER|G6M90_00g046120|gene-G6M90_00g046120|transcript|rna-gnl|ncbi|G6M90_00g046120.m01_mrna|protein_coding||c.-548_-547insT|||||548|,GA|downstream_gene_variant|MODIFIER|MIR1_2|gene-G6M90_00g046100|transcript…	158	0/1:68,14:82:87:87,0,1218	0/1:33,9:42:64:64,0,627	0/1	0.829268	0.170732	82	0/1	0.785714	0.214286	42
CP058934.1	4548802	T	A	42.19	AC=1;AF=0.250;AN=4;BaseQRankSum=-1.208;ClippingRankSum=0.324;DP=35;FS=0.000;MLEAC=1;MLEAF=0.250;MQ=59.30;MQRankSum=-0.619;QD=3.01;ReadPosRankSum=-2.622;SOR=0.622;ANN=A|upstream_gene_variant|MODIFIER|G6M90_00g066350|gene-G6M90_00g066350|transcript|rna-gnl|ncbi|G6M90_00g066350.m01_mrna|protein_coding||c.-1614T>A|||||1614|,A|downstream_gene_variant|MODIFIER|Tf2-2_0|gene-G6M90_00g066360|transcript|rn…	35	0/0:21,0:21:63:0,63,5115	0/1:11,3:14:72:72,0,2680	0/0	1	0	21	0/1	0.785714	0.214286	14
CP058936.1	2404198	C	CA	127.4	AC=2;AF=0.500;AN=4;BaseQRankSum=0.306;ClippingRankSum=-0.083;DP=143;FS=3.688;MLEAC=2;MLEAF=0.500;MQ=60.08;MQRankSum=0.228;QD=0.89;ReadPosRankSum=0.918;SOR=1.225;ANN=CA|upstream_gene_variant|MODIFIER|GH5FP|gene-G6M90_00g088080|transcript|rna-gnl|ncbi|G6M90_00g088080.m01_mrna|protein_coding||c.-4678_-4677insT|||||4678|,CA|upstream_gene_variant|MODIFIER|G6M90_00g088090|gene-G6M90_00g088090|transcrip…	143	0/1:54,14:68:84:84,0,1085	0/1:33,9:42:81:81,0,685	0/1	0.794118	0.205882	68	0/1	0.785714	0.214286	42
CP058932.1	2751562	C	CA	35.68	AC=1;AF=0.250;AN=4;BaseQRankSum=0.895;ClippingRankSum=-0.173;DP=193;FS=0.936;MLEAC=1;MLEAF=0.250;MQ=60.00;MQRankSum=-0.277;QD=0.45;ReadPosRankSum=1.505;SOR=0.555;ANN=CA|upstream_gene_variant|MODIFIER|G6M90_00g008390|gene-G6M90_00g008390|transcript|rna-gnl|ncbi|G6M90_00g008390.m01_mrna|protein_coding||c.-3685_-3684insT|||||3685|,CA|upstream_gene_variant|MODIFIER|FBP26|gene-G6M90_00g008400|transcri…	193	0/0:77,10:87:35:0,35,1466	0/1:48,13:61:73:73,0,861	0/0	0.885057	0.114943	87	0/1	0.786885	0.213115	61
CP058932.1	5419754	G	GT	110.4	AC=2;AF=0.500;AN=4;BaseQRankSum=-0.267;ClippingRankSum=0.065;DP=141;FS=1.266;MLEAC=1;MLEAF=0.250;MQ=60.00;MQRankSum=-1.265;QD=0.78;ReadPosRankSum=-3.376;SOR=0.399;ANN=GT|upstream_gene_variant|MODIFIER|kap114|gene-G6M90_00g016230|transcript|rna-gnl|ncbi|G6M90_00g016230.m01_mrna|protein_coding||c.-1625_-1624insT|||||1624|,GT|downstream_gene_variant|MODIFIER|G6M90_00g016220|gene-G6M90_00g016220|tran…	141	0/1:40,16:56:99:117,0,561	0/1:26,7:33:15:15,0,355	0/1	0.714286	0.285714	56	0/1	0.787879	0.212121	33
CP058934.1	2605666	A	AC	61.18	AC=1;AF=0.250;AN=4;BaseQRankSum=-0.419;ClippingRankSum=-0.306;DP=125;FS=2.466;MLEAC=1;MLEAF=0.250;MQ=60.09;MQRankSum=0.005;QD=1.61;ReadPosRankSum=0.894;SOR=1.176;ANN=AC|upstream_gene_variant|MODIFIER|G6M90_00g060360|gene-G6M90_00g060360|transcript|rna-gnl|ncbi|G6M90_00g060360.m01_mrna|protein_coding||c.-4682_-4681insG|||||4682|,AC|upstream_gene_variant|MODIFIER|G6M90_00g060380|gene-G6M90_00g06038…	125	0/0:67,7:74:22:0,22,1669	0/1:26,7:33:99:100,0,642	0/0	0.905405	0.0945946	74	0/1	0.787879	0.212121	33
CP058938.1	1739680	CT	C	143.4	AC=2;AF=0.500;AN=4;BaseQRankSum=-0.515;ClippingRankSum=0.131;DP=117;FS=2.481;MLEAC=1;MLEAF=0.250;MQ=59.91;MQRankSum=-0.532;QD=1.23;ReadPosRankSum=1.334;SOR=1.000;ANN=C|upstream_gene_variant|MODIFIER|vlmA_7|gene-G6M90_00g110770|transcript|rna-gnl|ncbi|G6M90_00g110770.m01_mrna|protein_coding||c.-67delT|||||67|,C|downstream_gene_variant|MODIFIER|G6M90_00g110780|gene-G6M90_00g110780|transcript|rna-gn…	117	0/1:33,14:47:99:101,0,491	0/1:26,7:33:17:17,0,398	0/1	0.702128	0.297872	47	0/1	0.787879	0.212121	33
CP058932.1	2820203	C	CA	116.4	AC=2;AF=0.500;AN=4;BaseQRankSum=0.247;ClippingRankSum=-1.544;DP=153;FS=1.093;MLEAC=2;MLEAF=0.500;MQ=60.14;MQRankSum=-0.599;QD=0.76;ReadPosRankSum=-0.379;SOR=0.970;ANN=CA|upstream_gene_variant|MODIFIER|G6M90_00g008580|gene-G6M90_00g008580|transcript|rna-gnl|ncbi|G6M90_00g008580.m01_mrna|protein_coding||c.-4437_-4436insT|||||4437|,CA|upstream_gene_variant|MODIFIER|mpr1|gene-G6M90_00g008590|transcri…	153	0/1:52,15:67:91:91,0,840	0/1:41,11:52:63:63,0,694	0/1	0.776119	0.223881	67	0/1	0.788462	0.211538	52
CP058932.1	3223457	G	GT	144.4	AC=2;AF=0.500;AN=4;BaseQRankSum=-1.444;ClippingRankSum=0.730;DP=175;FS=0.800;MLEAC=2;MLEAF=0.500;MQ=60.06;MQRankSum=-0.456;QD=0.83;ReadPosRankSum=-0.354;SOR=0.716;ANN=GT|downstream_gene_variant|MODIFIER|G6M90_00g009900|gene-G6M90_00g009900|transcript|rna-gnl|ncbi|G6M90_00g009900.m01_mrna|protein_coding||c.*4908_*4909insA|||||4908|,GT|intergenic_region|MODIFIER|G6M90_00g009890-G6M90_00g009900|gene…	175	0/1:76,15:91:86:86,0,1551	0/1:45,12:57:96:96,0,891	0/1	0.835165	0.164835	91	0/1	0.789474	0.210526	57
CP058936.1	4288564	A	AT	84.15	AC=1;AF=0.250;AN=4;BaseQRankSum=-0.072;ClippingRankSum=0.426;DP=114;FS=5.068;MLEAC=1;MLEAF=0.250;MQ=60.00;MQRankSum=0.812;QD=1.53;ReadPosRankSum=0.716;SOR=1.674;ANN=AT|downstream_gene_variant|MODIFIER|G6M90_00g093270|gene-G6M90_00g093270|transcript|rna-gnl|ncbi|G6M90_00g093270.m01_mrna|protein_coding||c.*2300_*2301insT|||||2301|,AT|intergenic_region|MODIFIER|G6M90_00g093270-CHR_END|gene-G6M90_00g…	114	0/0:34,4:38:31:0,31,585	0/1:30,8:38:99:123,0,437	0/0	0.894737	0.105263	38	0/1	0.789474	0.210526	38
CP058937.1	1052972	CT	C	55.43	AC=2;AF=0.500;AN=4;BaseQRankSum=-0.510;ClippingRankSum=-0.099;DP=179;FS=0.965;MLEAC=2;MLEAF=0.500;MQ=60.00;MQRankSum=-0.210;QD=0.31;ReadPosRankSum=0.375;SOR=0.530;ANN=C|upstream_gene_variant|MODIFIER|G6M90_00g096670|gene-G6M90_00g096670|transcript|rna-gnl|ncbi|G6M90_00g096670.m01_mrna|protein_coding||c.-264delA|||||264|,C|downstream_gene_variant|MODIFIER|G6M90_00g096660|gene-G6M90_00g096660|trans…	179	0/1:67,10:77:1:1,0,1249	0/1:45,12:57:90:90,0,848	0/1	0.87013	0.12987	77	0/1	0.789474	0.210526	57
CP058932.1	3873669	C	CT	64.4	AC=2;AF=0.500;AN=4;BaseQRankSum=1.221;ClippingRankSum=-2.212;DP=154;FS=10.101;MLEAC=2;MLEAF=0.500;MQ=60.00;MQRankSum=0.635;QD=0.42;ReadPosRankSum=0.572;SOR=2.020;ANN=CT|upstream_gene_variant|MODIFIER|SPT16|gene-G6M90_00g011730|transcript|rna-gnl|ncbi|G6M90_00g011730.m01_mrna|protein_coding||c.-2220_-2219insT|||||2219|,CT|downstream_gene_variant|MODIFIER|ANK2_1|gene-G6M90_00g011700|transcript|rna-…	154	0/1:67,13:80:31:31,0,1268	0/1:34,9:43:71:71,0,576	0/1	0.8375	0.1625	80	0/1	0.790698	0.209302	43
CP058933.1	3635205	C	CA	205.4	AC=1;AF=0.250;AN=4;BaseQRankSum=-0.386;ClippingRankSum=0.702;DP=222;FS=0.000;MLEAC=1;MLEAF=0.250;MQ=60.00;MQRankSum=0.443;QD=2.45;ReadPosRankSum=1.546;SOR=0.687;ANN=CA|upstream_gene_variant|MODIFIER|G6M90_00g040560|gene-G6M90_00g040560|transcript|rna-gnl|ncbi|G6M90_00g040560.m01_mrna|protein_coding||c.-3807_-3806insT|||||3807|,CA|downstream_gene_variant|MODIFIER|G6M90_00g040570|gene-G6M90_00g0405…	222	0/0:94,11:105:79:0,79,1927	0/1:57,15:72:99:158,0,1158	0/0	0.895238	0.104762	105	0/1	0.791667	0.208333	72
CP058932.1	596833	C	CT	190.4	AC=2;AF=0.500;AN=4;BaseQRankSum=-2.610;ClippingRankSum=-0.030;DP=176;FS=0.000;MLEAC=2;MLEAF=0.500;MQ=60.00;MQRankSum=1.389;QD=1.08;ReadPosRankSum=-1.389;SOR=0.765;ANN=CT|upstream_gene_variant|MODIFIER|G6M90_00g001860|gene-G6M90_00g001860|transcript|rna-gnl|ncbi|G6M90_00g001860.m01_mrna|protein_coding||c.-584_-583insT|||||583|,CT|downstream_gene_variant|MODIFIER|G6M90_00g001840|gene-G6M90_00g00184…	176	0/1:67,13:80:97:97,0,1340	0/1:54,14:68:99:131,0,1164	0/1	0.8375	0.1625	80	0/1	0.794118	0.205882	68
CP058935.1	3588001	C	CA	63.4	AC=2;AF=0.500;AN=4;BaseQRankSum=-1.841;ClippingRankSum=0.731;DP=137;FS=0.000;MLEAC=2;MLEAF=0.500;MQ=60.24;MQRankSum=0.315;QD=0.46;ReadPosRankSum=0.161;SOR=0.617;ANN=CA|upstream_gene_variant|MODIFIER|G6M90_00g077730|gene-G6M90_00g077730|transcript|rna-gnl|ncbi|G6M90_00g077730.m01_mrna|protein_coding||c.-320_-319insT|||||320|,CA|downstream_gene_variant|MODIFIER|G6M90_00g077710|gene-G6M90_00g077710|…	137	0/1:67,12:79:29:29,0,1428	0/1:27,7:34:72:72,0,593	0/1	0.848101	0.151899	79	0/1	0.794118	0.205882	34
CP058932.1	678206	T	TA	126.41	AC=2;AF=0.500;AN=4;BaseQRankSum=-1.696;ClippingRankSum=-0.647;DP=184;FS=1.767;MLEAC=2;MLEAF=0.500;MQ=60.00;MQRankSum=-0.831;QD=0.69;ReadPosRankSum=2.555;SOR=0.980;ANN=TA|upstream_gene_variant|MODIFIER|nuo9.5|gene-G6M90_00g002070|transcript|rna-gnl|ncbi|G6M90_00g002070.m01_mrna|protein_coding||c.-2172_-2171insT|||||2172|,TA|upstream_gene_variant|MODIFIER|CTS2|gene-G6M90_00g002090|transcript|rna-gn…	184	0/1:73,11:84:23:23,0,1557	0/1:58,15:73:99:141,0,1171	0/1	0.869048	0.130952	84	0/1	0.794521	0.205479	73
CP058932.1	5806271	C	CA	340.4	AC=2;AF=0.500;AN=4;BaseQRankSum=1.520;ClippingRankSum=-0.802;DP=114;FS=2.205;MLEAC=2;MLEAF=0.500;MQ=60.09;MQRankSum=0.085;QD=2.99;ReadPosRankSum=0.563;SOR=1.038;ANN=CA|upstream_gene_variant|MODIFIER|SFC1|gene-G6M90_00g017430|transcript|rna-gnl|ncbi|G6M90_00g017430.m01_mrna|protein_coding||c.-277_-276insT|||||277|,CA|downstream_gene_variant|MODIFIER|G6M90_00g017410|gene-G6M90_00g017410|transcript|…	114	0/1:25,22:47:99:349,0,460	0/1:31,8:39:29:29,0,645	0/1	0.531915	0.468085	47	0/1	0.794872	0.205128	39
CP058932.1	4720366	CAT	C	247.4	AC=2;AF=0.500;AN=4;BaseQRankSum=-0.444;ClippingRankSum=-0.148;DP=167;FS=2.145;MLEAC=2;MLEAF=0.500;MQ=60.00;MQRankSum=0.500;QD=1.48;ReadPosRankSum=-1.012;SOR=0.835;ANN=C|upstream_gene_variant|MODIFIER|G6M90_00g014070|gene-G6M90_00g014070|transcript|rna-gnl|ncbi|G6M90_00g014070.m01_mrna|protein_coding||c.-3596_-3595delAT|||||3596|,C|downstream_gene_variant|MODIFIER|G6M90_00g014050|gene-G6M90_00g014…	167	0/1:69,10:79:99:121,0,2080	0/1:35,9:44:99:164,0,987	0/1	0.873418	0.126582	79	0/1	0.795455	0.204545	44
CP058933.1	6964382	C	CT	160.4	AC=2;AF=0.500;AN=4;BaseQRankSum=-1.334;ClippingRankSum=-0.602;DP=173;FS=0.000;MLEAC=2;MLEAF=0.500;MQ=60.13;MQRankSum=0.482;QD=0.93;ReadPosRankSum=0.856;SOR=0.704;ANN=CT|upstream_gene_variant|MODIFIER|gnl_1|gene-G6M90_00g050880|transcript|rna-gnl|ncbi|G6M90_00g050880.m01_mrna|protein_coding||c.-4410_-4409insA|||||4410|,CT|upstream_gene_variant|MODIFIER|G6M90_00g050890|gene-G6M90_00g050890|transcri…	173	0/1:76,19:95:99:165,0,1463	0/1:35,9:44:33:33,0,712	0/1	0.8	0.2	95	0/1	0.795455	0.204545	44
CP058935.1	2588009	TA	T	75.4	AC=2;AF=0.500;AN=4;BaseQRankSum=-2.376;ClippingRankSum=-1.233;DP=176;FS=0.000;MLEAC=2;MLEAF=0.500;MQ=60.06;MQRankSum=3.013;QD=0.43;ReadPosRankSum=-0.072;SOR=0.703;ANN=T|upstream_gene_variant|MODIFIER|G6M90_00g074500|gene-G6M90_00g074500|transcript|rna-gnl|ncbi|G6M90_00g074500.m01_mrna|protein_coding||c.-3095delT|||||3095|,T|upstream_gene_variant|MODIFIER|G6M90_00g074510|gene-G6M90_00g074510|trans…	176	0/1:93,15:108:40:40,0,2002	0/1:35,9:44:73:73,0,716	0/1	0.861111	0.138889	108	0/1	0.795455	0.204545	44
CP058938.1	682669	C	CA	142.4	AC=2;AF=0.500;AN=4;BaseQRankSum=-3.155;ClippingRankSum=0.473;DP=156;FS=3.412;MLEAC=2;MLEAF=0.500;MQ=60.21;MQRankSum=0.518;QD=0.91;ReadPosRankSum=-0.793;SOR=0.357;ANN=CA|upstream_gene_variant|MODIFIER|G6M90_00g107590|gene-G6M90_00g107590|transcript|rna-gnl|ncbi|G6M90_00g107590.m01_mrna|protein_coding||c.-3372_-3371insT|||||3372|,CA|upstream_gene_variant|MODIFIER|G6M90_00g107600|gene-G6M90_00g10760…	156	0/1:68,15:83:99:112,0,1330	0/1:39,10:49:68:68,0,806	0/1	0.819277	0.180723	83	0/1	0.795918	0.204082	49
CP058932.1	4898800	GTA	G	135.15	AC=1;AF=0.250;AN=4;BaseQRankSum=-1.706;ClippingRankSum=-1.328;DP=146;FS=1.197;MLEAC=1;MLEAF=0.250;MQ=59.95;MQRankSum=0.205;QD=1.96;ReadPosRankSum=0.530;SOR=0.446;ANN=G|upstream_gene_variant|MODIFIER|crn1|gene-G6M90_00g014630|transcript|rna-gnl|ncbi|G6M90_00g014630.m01_mrna|protein_coding||c.-3328_-3327delTA|||||3327|,G|upstream_gene_variant|MODIFIER|G6M90_00g014640|gene-G6M90_00g014640|transcript…	146	0/0:54,5:59:50:0,50,1667	0/1:43,11:54:99:174,0,1182	0/0	0.915254	0.0847458	59	0/1	0.796296	0.203704	54
CP058932.1	3081646	T	TA	179.4	AC=2;AF=0.500;AN=4;BaseQRankSum=-1.377;ClippingRankSum=0.118;DP=144;FS=1.053;MLEAC=1;MLEAF=0.250;MQ=60.08;MQRankSum=0.568;QD=1.25;ReadPosRankSum=-0.129;SOR=0.907;ANN=TA|downstream_gene_variant|MODIFIER|G6M90_00g009420|gene-G6M90_00g009420|transcript|rna-gnl|ncbi|G6M90_00g009420.m01_mrna|protein_coding||c.*4461_*4462insA|||||4462|,TA|downstream_gene_variant|MODIFIER|G6M90_00g009430|gene-G6M90_00g0…	144	0/1:37,8:45:47:47,0,574	0/1:47,12:59:99:111,0,833	0/1	0.822222	0.177778	45	0/1	0.79661	0.20339	59
CP058932.1	2960864	A	AT	101.15	AC=1;AF=0.250;AN=4;BaseQRankSum=0.342;ClippingRankSum=-0.024;DP=176;FS=0.000;MLEAC=1;MLEAF=0.250;MQ=60.06;MQRankSum=0.659;QD=1.26;ReadPosRankSum=0.078;SOR=0.643;ANN=AT|upstream_gene_variant|MODIFIER|Hspa12a|gene-G6M90_00g009070|transcript|rna-gnl|ncbi|G6M90_00g009070.m01_mrna|protein_coding||c.-2051_-2050insT|||||2050|,AT|downstream_gene_variant|MODIFIER|pit1|gene-G6M90_00g009060|transcript|rna-g…	176	0/0:80,5:85:99:0,129,1841	0/1:56,14:70:99:140,0,1117	0/0	0.941176	0.0588235	85	0/1	0.8	0.2	70
CP058932.1	3212620	C	CT	39.15	AC=1;AF=0.250;AN=4;BaseQRankSum=-3.501;ClippingRankSum=-1.075;DP=152;FS=0.000;MLEAC=1;MLEAF=0.250;MQ=60.14;MQRankSum=-0.306;QD=0.82;ReadPosRankSum=-0.617;SOR=0.708;ANN=CT|upstream_gene_variant|MODIFIER|G6M90_00g009870|gene-G6M90_00g009870|transcript|rna-gnl|ncbi|G6M90_00g009870.m01_mrna|protein_coding||c.-4475_-4474insA|||||4475|,CT|downstream_gene_variant|MODIFIER|G6M90_00g009880|gene-G6M90_00g0…	152	0/0:74,11:85:50:0,50,1574	0/1:32,8:40:78:78,0,591	0/0	0.870588	0.129412	85	0/1	0.8	0.2	40
CP058932.1	4475696	G	GT	34.4	AC=2;AF=0.500;AN=4;BaseQRankSum=-0.516;ClippingRankSum=-0.605;DP=73;FS=1.303;MLEAC=2;MLEAF=0.500;MQ=60.00;MQRankSum=-0.641;QD=0.47;ReadPosRankSum=-1.513;SOR=1.118;ANN=GT|upstream_gene_variant|MODIFIER|sep1|gene-G6M90_00g013420|transcript|rna-gnl|ncbi|G6M90_00g013420.m01_mrna|protein_coding||c.-3676_-3675insA|||||3676|,GT|downstream_gene_variant|MODIFIER|PAN1|gene-G6M90_00g013430|transcript|rna-gn…	73	0/1:37,7:44:29:29,0,898	0/1:16,4:20:43:43,0,384	0/1	0.840909	0.159091	44	0/1	0.8	0.2	20
CP058932.1	6158427	CTT	C	62.4	AC=1;AF=0.250;AN=4;BaseQRankSum=-1.873;ClippingRankSum=-0.394;DP=22;FS=4.868;MLEAC=1;MLEAF=0.250;MQ=60.00;MQRankSum=0.197;QD=3.90;ReadPosRankSum=-2.760;SOR=0.707;ANN=C|downstream_gene_variant|MODIFIER|mpaB_1|gene-G6M90_00g018650|transcript|rna-gnl|ncbi|G6M90_00g018650.m01_mrna|protein_coding||c.*4920_*4921delTT|||||4920|,C|downstream_gene_variant|MODIFIER|G6M90_00g018660|gene-G6M90_00g018660|tran…	22	0/1:9,4:13:99:100,0,397	0/0:4,1:5:6:0,6,177	0/1	0.692308	0.307692	13	0/0	0.8	0.2	5
CP058932.1	6158429	T	TCCCCCCCCCCCCCCCCCCCCC	63.4	AC=1;AF=0.250;AN=4;BaseQRankSum=-1.676;ClippingRankSum=-0.296;DP=19;FS=4.868;MLEAC=1;MLEAF=0.250;MQ=60.00;MQRankSum=1.676;QD=4.53;ReadPosRankSum=-2.293;SOR=0.707;ANN=TCCCCCCCCCCCCCCCCCCCCC|downstream_gene_variant|MODIFIER|mpaB_1|gene-G6M90_00g018650|transcript|rna-gnl|ncbi|G6M90_00g018650.m01_mrna|protein_coding||c.*4921_*4922insCCCCCCCCCCCCCCCCCCCCC|||||4922|,TCCCCCCCCCCCCCCCCCCCCC|downstream_ge…	19	0/1:9,4:13:99:101,0,397	0/0:4,1:5:6:0,6,177	0/1	0.692308	0.307692	13	0/0	0.8	0.2	5
CP058932.1	6170285	GC	G	93.65	AC=2;AF=0.500;AN=4;BaseQRankSum=0.375;ClippingRankSum=-0.171;DP=34;FS=0.000;MLEAC=2;MLEAF=0.500;MQ=60.00;MQRankSum=0.034;QD=2.75;ReadPosRankSum=0.307;SOR=0.283;ANN=G|downstream_gene_variant|MODIFIER|meu26|gene-G6M90_00g018680|transcript|rna-gnl|ncbi|G6M90_00g018680.m01_mrna|protein_coding||c.*1038delC|||||1038|,G|intergenic_region|MODIFIER|meu26-G6M90_00g018690|gene-G6M90_00g018680-gene-G6M90_00g…	34	0/1:6,6:12:99:120,0,121	0/1:8,2:10:11:11,0,156	0/1	0.5	0.5	12	0/1	0.8	0.2	10
CP058932.1	7022628	C	CA	130.4	AC=2;AF=0.500;AN=4;BaseQRankSum=-1.484;ClippingRankSum=-0.049;DP=177;FS=2.134;MLEAC=2;MLEAF=0.500;MQ=60.00;MQRankSum=-0.139;QD=0.74;ReadPosRankSum=0.069;SOR=1.032;ANN=CA|upstream_gene_variant|MODIFIER|G6M90_00g021380|gene-G6M90_00g021380|transcript|rna-gnl|ncbi|G6M90_00g021380.m01_mrna|protein_coding||c.-48_-47insT|||||48|,CA|downstream_gene_variant|MODIFIER|G6M90_00g021370|gene-G6M90_00g021370|t…	177	0/1:62,14:76:82:82,0,1301	0/1:48,12:60:86:86,0,1019	0/1	0.815789	0.184211	76	0/1	0.8	0.2	60
CP058933.1	6113804	C	CA	67.5	AC=2;AF=0.500;AN=4;BaseQRankSum=3.182;ClippingRankSum=-0.078;DP=145;FS=7.956;MLEAC=2;MLEAF=0.500;MQ=60.00;MQRankSum=0.421;QD=0.47;ReadPosRankSum=0.374;SOR=2.155;ANN=CA|upstream_gene_variant|MODIFIER|G6M90_00g048050|gene-G6M90_00g048050|transcript|rna-gnl|ncbi|G6M90_00g048050.m01_mrna|protein_coding||c.-3069_-3068insT|||||3069|,CA|upstream_gene_variant|MODIFIER|gna-2_2|gene-G6M90_00g048060|transcr…	145	0/1:35,13:48:90:90,0,479	0/1:32,8:40:15:15,0,508	0/1	0.729167	0.270833	48	0/1	0.8	0.2	40
CP058935.1	488254	C	CA	115.4	AC=2;AF=0.500;AN=4;BaseQRankSum=1.297;ClippingRankSum=-0.095;DP=220;FS=1.873;MLEAC=2;MLEAF=0.500;MQ=60.25;MQRankSum=0.101;QD=0.52;ReadPosRankSum=-1.773;SOR=0.991;ANN=CA|upstream_gene_variant|MODIFIER|G6M90_00g068210|gene-G6M90_00g068210|transcript|rna-gnl|ncbi|G6M90_00g068210.m01_mrna|protein_coding||c.-611_-610insA|||||610|,CA|upstream_gene_variant|MODIFIER|G6M90_00g068220|gene-G6M90_00g068220|t…	220	0/1:78,14:92:51:51,0,1561	0/1:68,17:85:99:102,0,1260	0/1	0.847826	0.152174	92	0/1	0.8	0.2	85
CP058936.1	1893821	C	CT	77.15	AC=1;AF=0.250;AN=4;BaseQRankSum=1.085;ClippingRankSum=-0.251;DP=200;FS=10.737;MLEAC=1;MLEAF=0.250;MQ=60.05;MQRankSum=0.952;QD=0.82;ReadPosRankSum=-1.529;SOR=1.537;ANN=CT|upstream_gene_variant|MODIFIER|EAF1|gene-G6M90_00g086680|transcript|rna-gnl|ncbi|G6M90_00g086680.m01_mrna|protein_coding||c.-1087_-1086insA|||||1087|,CT|upstream_gene_variant|MODIFIER|SPP2|gene-G6M90_00g086690|transcript|rna-gnl|…	200	0/0:86,7:93:94:0,94,1943	0/1:64,16:80:99:116,0,1381	0/0	0.924731	0.0752688	93	0/1	0.8	0.2	80
CP058936.1	3695461	TC	T	81.45	AC=2;AF=0.500;AN=4;BaseQRankSum=0.598;ClippingRankSum=0.393;DP=55;FS=2.610;MLEAC=2;MLEAF=0.500;MQ=60.00;MQRankSum=-0.325;QD=1.48;ReadPosRankSum=-1.536;SOR=1.410;ANN=T|upstream_gene_variant|MODIFIER|IVD|gene-G6M90_00g091670|transcript|rna-gnl|ncbi|G6M90_00g091670.m01_mrna|protein_coding||c.-2158delG|||||2158|,T|downstream_gene_variant|MODIFIER|G6M90_00g091690|gene-G6M90_00g091690|transcript|rna-gn…	55	0/1:15,7:22:99:101,0,310	0/1:12,3:15:18:18,0,229	0/1	0.681818	0.318182	22	0/1	0.8	0.2	15
CP058936.1	4024444	A	G	52.45	AC=2;AF=0.500;AN=4;BaseQRankSum=0.000;ClippingRankSum=0.480;DP=13;FS=3.310;MLEAC=2;MLEAF=0.500;MQ=60.00;MQRankSum=0.000;QD=4.03;ReadPosRankSum=-0.480;SOR=2.303;ANN=G|upstream_gene_variant|MODIFIER|G6M90_00g092530|gene-G6M90_00g092530|transcript|rna-gnl|ncbi|G6M90_00g092530.m01_mrna|protein_coding||c.-1037T>C|||||1037|,G|downstream_gene_variant|MODIFIER|G6M90_00g092520|gene-G6M90_00g092520|transcr…	13	0/1:4,1:5:56:56,0,142	0/1:4,1:5:25:25,0,153	0/1	0.8	0.2	5	0/1	0.8	0.2	5
CP058937.1	1903705	C	CT	89.4	AC=2;AF=0.500;AN=4;BaseQRankSum=0.716;ClippingRankSum=-0.204;DP=162;FS=1.060;MLEAC=1;MLEAF=0.250;MQ=60.07;MQRankSum=0.287;QD=0.55;ReadPosRankSum=-1.008;SOR=0.861;ANN=CT|upstream_gene_variant|MODIFIER|G6M90_00g099300|gene-G6M90_00g099300|transcript|rna-gnl|ncbi|G6M90_00g099300.m01_mrna|protein_coding||c.-2862_-2861insT|||||2861|,CT|downstream_gene_variant|MODIFIER|G6M90_00g099290|gene-G6M90_00g099…	162	0/1:54,13:67:39:39,0,932	0/1:40,10:50:69:69,0,800	0/1	0.80597	0.19403	67	0/1	0.8	0.2	50
CP058937.1	3365325	TA	T	61.43	AC=1;AF=0.250;AN=4;BaseQRankSum=-0.178;ClippingRankSum=-0.267;DP=173;FS=0.000;MLEAC=1;MLEAF=0.250;MQ=60.06;MQRankSum=0.178;QD=1.06;ReadPosRankSum=-1.406;SOR=0.756;ANN=T|upstream_gene_variant|MODIFIER|G6M90_00g103570|gene-G6M90_00g103570|transcript|rna-gnl|ncbi|G6M90_00g103570.m01_mrna|protein_coding||c.-4688delT|||||4688|,T|upstream_gene_variant|MODIFIER|GPP2|gene-G6M90_00g103600|transcript|rna-g…	173	0/0:91,5:96:99:0,158,2106	0/1:40,10:50:99:100,0,797	0/0	0.947917	0.0520833	96	0/1	0.8	0.2	50
CP058932.1	7561700	G	GT	154.15	AC=1;AF=0.250;AN=4;BaseQRankSum=-3.435;ClippingRankSum=-1.075;DP=193;FS=4.592;MLEAC=1;MLEAF=0.250;MQ=60.00;MQRankSum=-0.188;QD=1.86;ReadPosRankSum=-0.007;SOR=1.072;ANN=GT|upstream_gene_variant|MODIFIER|G6M90_00g022970|gene-G6M90_00g022970|transcript|rna-gnl|ncbi|G6M90_00g022970.m01_mrna|protein_coding||c.-2275_-2274insT|||||2274|,GT|downstream_gene_variant|MODIFIER|G6M90_00g022960|gene-G6M90_00g0…	193	0/0:92,5:97:99:0,151,2424	0/1:61,15:76:99:193,0,1493	0/0	0.948454	0.0515464	97	0/1	0.802632	0.197368	76
CP058932.1	3684359	G	GA	69.15	AC=1;AF=0.250;AN=4;BaseQRankSum=0.928;ClippingRankSum=-0.258;DP=203;FS=4.011;MLEAC=1;MLEAF=0.250;MQ=60.00;MQRankSum=1.418;QD=0.88;ReadPosRankSum=-1.176;SOR=1.132;ANN=GA|upstream_gene_variant|MODIFIER|dnaK|gene-G6M90_00g011190|transcript|rna-gnl|ncbi|G6M90_00g011190.m01_mrna|protein_coding||c.-2786_-2785insT|||||2786|,GA|upstream_gene_variant|MODIFIER|G6M90_00g011210|gene-G6M90_00g011210|transcrip…	203	0/0:98,5:103:99:0,185,2416	0/1:57,14:71:99:108,0,1235	0/0	0.951456	0.0485437	103	0/1	0.802817	0.197183	71
CP058933.1	1577426	CA	C	97.41	AC=1;AF=0.250;AN=4;BaseQRankSum=-0.604;ClippingRankSum=0.144;DP=207;FS=3.430;MLEAC=1;MLEAF=0.250;MQ=60.16;MQRankSum=0.015;QD=1.19;ReadPosRankSum=0.984;SOR=0.380;ANN=C|upstream_gene_variant|MODIFIER|G6M90_00g034420|gene-G6M90_00g034420|transcript|rna-gnl|ncbi|G6M90_00g034420.m01_mrna|protein_coding||c.-4225delT|||||4225|,C|upstream_gene_variant|MODIFIER|G6M90_00g034430|gene-G6M90_00g034430|transcr…	207	0/0:95,8:103:99:0,112,2075	0/1:57,14:71:99:112,0,1198	0/0	0.92233	0.0776699	103	0/1	0.802817	0.197183	71
CP058933.1	5912075	T	TA	43.15	AC=1;AF=0.250;AN=4;BaseQRankSum=-1.083;ClippingRankSum=-0.642;DP=183;FS=0.000;MLEAC=1;MLEAF=0.250;MQ=60.06;MQRankSum=-1.038;QD=0.58;ReadPosRankSum=-0.378;SOR=0.623;ANN=TA|downstream_gene_variant|MODIFIER|draG|gene-G6M90_00g047380|transcript|rna-gnl|ncbi|G6M90_00g047380.m01_mrna|protein_coding||c.*1557_*1558insT|||||1557|,TA|downstream_gene_variant|MODIFIER|SLM5|gene-G6M90_00g047390|transcript|rna…	183	0/0:84,9:93:65:0,65,1841	0/1:53,13:66:82:82,0,1115	0/0	0.903226	0.0967742	93	0/1	0.80303	0.19697	66
CP058935.1	3267967	GA	G	43.4	AC=2;AF=0.500;AN=4;BaseQRankSum=2.264;ClippingRankSum=0.229;DP=183;FS=1.072;MLEAC=2;MLEAF=0.500;MQ=60.00;MQRankSum=0.220;QD=0.24;ReadPosRankSum=-0.513;SOR=0.854;ANN=G|upstream_gene_variant|MODIFIER|G6M90_00g076630|gene-G6M90_00g076630|transcript|rna-gnl|ncbi|G6M90_00g076630.m01_mrna|protein_coding||c.-1499delT|||||1499|,G|upstream_gene_variant|MODIFIER|TFB5|gene-G6M90_00g076660|transcript|rna-gnl…	183	0/1:53,12:65:30:30,0,1002	0/1:53,13:66:51:51,0,1010	0/1	0.815385	0.184615	65	0/1	0.80303	0.19697	66
CP058936.1	397839	ACT	A	242.42	AC=2;AF=0.500;AN=4;BaseQRankSum=0.339;ClippingRankSum=0.106;DP=153;FS=3.295;MLEAC=2;MLEAF=0.500;MQ=60.00;MQRankSum=0.579;QD=1.58;ReadPosRankSum=-0.035;SOR=0.982;ANN=A|downstream_gene_variant|MODIFIER|PEX16|gene-G6M90_00g082010|transcript|rna-gnl|ncbi|G6M90_00g082010.m01_mrna|protein_coding||c.*2445_*2446delAG|||||2446|,A|downstream_gene_variant|MODIFIER|nit-4_3|gene-G6M90_00g082020|transcript|rna…	153	0/1:58,6:64:21:21,0,1786	0/1:53,13:66:99:259,0,1613	0/1	0.90625	0.09375	64	0/1	0.80303	0.19697	66
CP058937.1	2541018	G	GA	73.15	AC=1;AF=0.250;AN=4;BaseQRankSum=0.037;ClippingRankSum=-1.522;DP=202;FS=1.898;MLEAC=1;MLEAF=0.250;MQ=60.05;MQRankSum=-0.005;QD=0.95;ReadPosRankSum=0.484;SOR=0.671;ANN=GA|upstream_gene_variant|MODIFIER|G6M90_00g101130|gene-G6M90_00g101130|transcript|rna-gnl|ncbi|G6M90_00g101130.m01_mrna|protein_coding||c.-2520_-2519insT|||||2520|,GA|downstream_gene_variant|MODIFIER|cct4|gene-G6M90_00g101110|transcr…	202	0/0:92,13:105:38:0,38,2010	0/1:53,13:66:99:112,0,1083	0/0	0.87619	0.12381	105	0/1	0.80303	0.19697	66
CP058934.1	609770	C	CT	149.4	AC=2;AF=0.500;AN=4;BaseQRankSum=-0.957;ClippingRankSum=1.133;DP=170;FS=3.292;MLEAC=2;MLEAF=0.500;MQ=60.00;MQRankSum=1.842;QD=0.88;ReadPosRankSum=-0.881;SOR=0.362;ANN=CT|upstream_gene_variant|MODIFIER|ATG26|gene-G6M90_00g054230|transcript|rna-gnl|ncbi|G6M90_00g054230.m01_mrna|protein_coding||c.-832_-831insA|||||832|,CT|upstream_gene_variant|MODIFIER|G6M90_00g054240|gene-G6M90_00g054240|transcript|…	170	0/1:55,15:70:99:140,0,983	0/1:49,12:61:47:47,0,882	0/1	0.785714	0.214286	70	0/1	0.803279	0.196721	61
CP058937.1	3344060	CT	C	109.4	AC=2;AF=0.500;AN=4;BaseQRankSum=1.088;ClippingRankSum=0.517;DP=161;FS=3.395;MLEAC=2;MLEAF=0.500;MQ=60.03;MQRankSum=0.783;QD=0.68;ReadPosRankSum=-1.270;SOR=0.353;ANN=C|upstream_gene_variant|MODIFIER|G6M90_00g103480|gene-G6M90_00g103480|transcript|rna-gnl|ncbi|G6M90_00g103480.m01_mrna|protein_coding||c.-305delA|||||305|,C|downstream_gene_variant|MODIFIER|dop1|gene-G6M90_00g103470|transcript|rna-gnl…	161	0/1:68,14:82:45:45,0,1294	0/1:45,11:56:99:102,0,805	0/1	0.829268	0.170732	82	0/1	0.803571	0.196429	56
CP058934.1	3661072	G	GT	74.15	AC=1;AF=0.250;AN=4;BaseQRankSum=1.016;ClippingRankSum=-0.290;DP=143;FS=1.047;MLEAC=1;MLEAF=0.250;MQ=59.99;MQRankSum=0.739;QD=1.32;ReadPosRankSum=0.368;SOR=0.960;ANN=GT|upstream_gene_variant|MODIFIER|G6M90_00g063570|gene-G6M90_00g063570|transcript|rna-gnl|ncbi|G6M90_00g063570.m01_mrna|protein_coding||c.-4441_-4440insA|||||4441|,GT|upstream_gene_variant|MODIFIER|G6M90_00g063580|gene-G6M90_00g063580…	143	0/0:63,6:69:45:0,45,1381	0/1:41,10:51:99:113,0,854	0/0	0.913043	0.0869565	69	0/1	0.803922	0.196078	51
CP058936.1	1684074	AC	A	31.15	AC=1;AF=0.250;AN=4;BaseQRankSum=-0.213;ClippingRankSum=-0.675;DP=119;FS=3.483;MLEAC=1;MLEAF=0.250;MQ=60.00;MQRankSum=0.164;QD=0.53;ReadPosRankSum=-1.830;SOR=1.565;ANN=A|upstream_gene_variant|MODIFIER|ABCG15|gene-G6M90_00g086080|transcript|rna-gnl|ncbi|G6M90_00g086080.m01_mrna|protein_coding||c.-1415delG|||||1415|,A|downstream_gene_variant|MODIFIER|MAL61_1|gene-G6M90_00g086070|transcript|rna-gnl|n…	119	0/0:39,5:44:38:0,38,943	0/1:41,10:51:70:70,0,915	0/0	0.886364	0.113636	44	0/1	0.803922	0.196078	51
CP058938.1	2607373	G	GT	53.98	AC=1;AF=0.250;AN=4;BaseQRankSum=-1.945;ClippingRankSum=0.259;DP=168;FS=1.942;MLEAC=1;MLEAF=0.250;MQ=60.00;MQRankSum=1.614;QD=0.91;ReadPosRankSum=0.813;SOR=0.968;ANN=GT|upstream_gene_variant|MODIFIER|STL1_8|gene-G6M90_00g113400|transcript|rna-gnl|ncbi|G6M90_00g113400.m01_mrna|protein_coding||c.-3946_-3945insA|||||3946|,GT|upstream_gene_variant|MODIFIER|G6M90_00g113420|gene-G6M90_00g113420|transcri…	168	0/0:78,11:89:8:0,8,1743	0/1:41,10:51:92:92,0,872	0/0	0.876404	0.123596	89	0/1	0.803922	0.196078	51
CP058932.1	1475863	G	GT	56.44	AC=2;AF=0.500;AN=4;BaseQRankSum=-1.281;ClippingRankSum=0.095;DP=156;FS=2.146;MLEAC=2;MLEAF=0.500;MQ=60.00;MQRankSum=0.613;QD=0.36;ReadPosRankSum=-0.382;SOR=0.984;ANN=GT|upstream_gene_variant|MODIFIER|Nor1|gene-G6M90_00g004530|transcript|rna-gnl|ncbi|G6M90_00g004530.m01_mrna|protein_coding||c.-1470_-1469insT|||||1469|,GT|upstream_gene_variant|MODIFIER|TNKS2|gene-G6M90_00g004540|transcript|rna-gnl|…	156	0/1:77,12:89:19:19,0,1570	0/1:29,7:36:75:75,0,643	0/1	0.865169	0.134831	89	0/1	0.805556	0.194444	36
CP058936.1	664109	TC	T	94.4	AC=2;AF=0.500;AN=4;BaseQRankSum=0.258;ClippingRankSum=-0.403;DP=130;FS=0.000;MLEAC=2;MLEAF=0.500;MQ=60.00;MQRankSum=1.016;QD=0.73;ReadPosRankSum=-0.549;SOR=0.730;ANN=T|upstream_gene_variant|MODIFIER|G6M90_00g082850|gene-G6M90_00g082850|transcript|rna-gnl|ncbi|G6M90_00g082850.m01_mrna|protein_coding||c.-3597delG|||||3597|,T|upstream_gene_variant|MODIFIER|G6M90_00g082870|gene-G6M90_00g082870|transc…	130	0/1:59,9:68:27:27,0,1343	0/1:29,7:36:99:105,0,618	0/1	0.867647	0.132353	68	0/1	0.805556	0.194444	36
CP058934.1	2982175	G	C	105.44	AC=2;AF=0.500;AN=4;BaseQRankSum=-5.526;ClippingRankSum=-0.292;DP=197;FS=191.045;MLEAC=2;MLEAF=0.500;MQ=60.00;MQRankSum=0.206;QD=0.54;ReadPosRankSum=3.458;SOR=7.522;ANN=C|upstream_gene_variant|MODIFIER|NEW1|gene-G6M90_00g061330|transcript|rna-gnl|ncbi|G6M90_00g061330.m01_mrna|protein_coding||c.-4016C>G|||||4016|,C|upstream_gene_variant|MODIFIER|ERF2|gene-G6M90_00g061340|transcript|rna-gnl|ncbi|G6M…	197	0/1:88,29:117:88:88,0,3032	0/1:54,13:67:46:46,0,2308	0/1	0.752137	0.247863	117	0/1	0.80597	0.19403	67
CP058933.1	3136420	CT	C	158.4	AC=2;AF=0.500;AN=4;BaseQRankSum=0.658;ClippingRankSum=0.824;DP=161;FS=12.686;MLEAC=2;MLEAF=0.500;MQ=60.00;MQRankSum=0.388;QD=0.98;ReadPosRankSum=-0.143;SOR=1.402;ANN=C|upstream_gene_variant|MODIFIER|SSN2|gene-G6M90_00g038980|transcript|rna-gnl|ncbi|G6M90_00g038980.m01_mrna|protein_coding||c.-4625delA|||||4625|,C|upstream_gene_variant|MODIFIER|G6M90_00g039000|gene-G6M90_00g039000|transcript|rna-gn…	161	0/1:41,11:52:85:85,0,870	0/1:50,12:62:99:111,0,998	0/1	0.788462	0.211538	52	0/1	0.806452	0.193548	62
CP058937.1	1818212	T	TA	115.46	AC=2;AF=0.500;AN=4;BaseQRankSum=-1.066;ClippingRankSum=0.897;DP=181;FS=0.951;MLEAC=2;MLEAF=0.500;MQ=60.00;MQRankSum=0.314;QD=0.64;ReadPosRankSum=0.203;SOR=0.501;ANN=TA|upstream_gene_variant|MODIFIER|G6M90_00g099020|gene-G6M90_00g099020|transcript|rna-gnl|ncbi|G6M90_00g099020.m01_mrna|protein_coding||c.-3155_-3154insT|||||3155|,TA|downstream_gene_variant|MODIFIER|G6M90_00g099010|gene-G6M90_00g0990…	181	0/1:59,20:79:99:136,0,1052	0/1:50,12:62:17:17,0,913	0/1	0.746835	0.253165	79	0/1	0.806452	0.193548	62
CP058933.1	5454568	G	GT	228.4	AC=2;AF=0.500;AN=4;BaseQRankSum=-1.059;ClippingRankSum=1.074;DP=179;FS=0.000;MLEAC=2;MLEAF=0.500;MQ=60.00;MQRankSum=0.258;QD=1.28;ReadPosRankSum=-0.318;SOR=0.709;ANN=GT|upstream_gene_variant|MODIFIER|G6M90_00g045970|gene-G6M90_00g045970|transcript|rna-gnl|ncbi|G6M90_00g045970.m01_mrna|protein_coding||c.-3318_-3317insA|||||3318|,GT|upstream_gene_variant|MODIFIER|ANKRD50_2|gene-G6M90_00g046010|tran…	179	0/1:80,17:97:99:146,0,1697	0/1:46,11:57:99:120,0,1017	0/1	0.824742	0.175258	97	0/1	0.807018	0.192982	57
CP058932.1	3481664	TG	T	54.53	AC=2;AF=0.500;AN=4;BaseQRankSum=-0.273;ClippingRankSum=-0.070;DP=132;FS=2.620;MLEAC=2;MLEAF=0.500;MQ=60.00;MQRankSum=-0.166;QD=0.41;ReadPosRankSum=0.850;SOR=0.339;ANN=T|splice_region_variant&intron_variant|LOW|G6M90_00g010610|gene-G6M90_00g010610|transcript|rna-gnl|ncbi|G6M90_00g010610.m01_mrna|protein_coding|5/6|c.663-7delC||||||,T|upstream_gene_variant|MODIFIER|G6M90_00g010600|gene-G6M90_00g010…	132	0/1:48,6:54:4:4,0,1163	0/1:38,9:47:87:87,0,994	0/1	0.888889	0.111111	54	0/1	0.808511	0.191489	47
CP058932.1	7455609	C	CA	49.15	AC=1;AF=0.250;AN=4;BaseQRankSum=0.150;ClippingRankSum=-0.638;DP=150;FS=0.000;MLEAC=1;MLEAF=0.250;MQ=60.29;MQRankSum=-0.006;QD=0.98;ReadPosRankSum=-2.435;SOR=0.588;ANN=CA|upstream_gene_variant|MODIFIER|asd-4|gene-G6M90_00g022660|transcript|rna-gnl|ncbi|G6M90_00g022660.m01_mrna|protein_coding||c.-3494_-3493insT|||||3494|,CA|upstream_gene_variant|MODIFIER|G6M90_00g022680|gene-G6M90_00g022680|transcr…	150	0/0:78,4:82:99:0,170,2017	0/1:34,8:42:88:88,0,807	0/0	0.95122	0.0487805	82	0/1	0.809524	0.190476	42
CP058933.1	3866292	CT	C	87.15	AC=1;AF=0.250;AN=4;BaseQRankSum=-1.878;ClippingRankSum=-0.406;DP=209;FS=0.916;MLEAC=1;MLEAF=0.250;MQ=60.05;MQRankSum=0.537;QD=1.03;ReadPosRankSum=-1.297;SOR=0.744;ANN=C|upstream_gene_variant|MODIFIER|G6M90_00g041230|gene-G6M90_00g041230|transcript|rna-gnl|ncbi|G6M90_00g041230.m01_mrna|protein_coding||c.-4543delA|||||4543|,C|upstream_gene_variant|MODIFIER|G6M90_00g041240|gene-G6M90_00g041240|trans…	209	0/0:92,11:103:99:0,100,2126	0/1:64,15:79:99:126,0,1386	0/0	0.893204	0.106796	103	0/1	0.810127	0.189873	79
CP058932.1	3937469	G	GT	177.4	AC=2;AF=0.500;AN=4;BaseQRankSum=-1.973;ClippingRankSum=-0.726;DP=212;FS=1.652;MLEAC=2;MLEAF=0.500;MQ=60.15;MQRankSum=0.793;QD=0.84;ReadPosRankSum=-0.651;SOR=0.873;ANN=GT|downstream_gene_variant|MODIFIER|RABGGTB|gene-G6M90_00g011930|transcript|rna-gnl|ncbi|G6M90_00g011930.m01_mrna|protein_coding||c.*2880_*2881insT|||||2881|,GT|downstream_gene_variant|MODIFIER|G6M90_00g011940|gene-G6M90_00g011940|t…	212	0/1:97,19:116:99:121,0,1904	0/1:60,14:74:94:94,0,1097	0/1	0.836207	0.163793	116	0/1	0.810811	0.189189	74
CP058937.1	1858359	T	TTC	64.4	AC=2;AF=0.500;AN=4;BaseQRankSum=0.461;ClippingRankSum=-0.511;DP=116;FS=4.348;MLEAC=2;MLEAF=0.500;MQ=63.18;MQRankSum=0.037;QD=0.56;ReadPosRankSum=0.249;SOR=0.155;ANN=TTC|downstream_gene_variant|MODIFIER|G6M90_00g099130|gene-G6M90_00g099130|transcript|rna-gnl|ncbi|G6M90_00g099130.m01_mrna|protein_coding||c.*3892_*3893insTC|||||3893|,TTC|downstream_gene_variant|MODIFIER|ORC3|gene-G6M90_00g099140|tra…	116	0/1:29,10:39:71:71,0,597	0/1:30,7:37:31:31,0,551	0/1	0.74359	0.25641	39	0/1	0.810811	0.189189	37
CP058932.1	5266373	G	GA	186.4	AC=2;AF=0.500;AN=4;BaseQRankSum=1.609;ClippingRankSum=-1.243;DP=224;FS=1.590;MLEAC=2;MLEAF=0.500;MQ=60.00;MQRankSum=-0.187;QD=0.83;ReadPosRankSum=1.069;SOR=0.874;ANN=GA|upstream_gene_variant|MODIFIER|G6M90_00g015830|gene-G6M90_00g015830|transcript|rna-gnl|ncbi|G6M90_00g015830.m01_mrna|protein_coding||c.-506_-505insA|||||505|,GA|upstream_gene_variant|MODIFIER|G6M90_00g015840|gene-G6M90_00g015840|t…	224	0/1:75,14:89:83:83,0,1543	0/1:73,17:90:99:141,0,1453	0/1	0.842697	0.157303	89	0/1	0.811111	0.188889	90
CP058937.1	876908	C	CT	52.15	AC=1;AF=0.250;AN=4;BaseQRankSum=1.769;ClippingRankSum=1.741;DP=208;FS=4.461;MLEAC=1;MLEAF=0.250;MQ=60.00;MQRankSum=0.185;QD=0.78;ReadPosRankSum=0.462;SOR=0.884;ANN=CT|upstream_gene_variant|MODIFIER|G6M90_00g096110|gene-G6M90_00g096110|transcript|rna-gnl|ncbi|G6M90_00g096110.m01_mrna|protein_coding||c.-3904_-3903insA|||||3904|,CT|intergenic_region|MODIFIER|G6M90_00g096110-G6M90_00g096120|gene-G6M9…	208	0/0:101,15:116:37:0,37,2109	0/1:43,10:53:91:91,0,880	0/0	0.87069	0.12931	116	0/1	0.811321	0.188679	53
CP058932.1	8012889	C	CT	132.4	AC=2;AF=0.500;AN=4;BaseQRankSum=0.047;ClippingRankSum=0.382;DP=122;FS=4.998;MLEAC=2;MLEAF=0.500;MQ=60.09;MQRankSum=0.361;QD=1.09;ReadPosRankSum=-1.303;SOR=0.617;ANN=CT|upstream_gene_variant|MODIFIER|G6M90_00g024340|gene-G6M90_00g024340|transcript|rna-gnl|ncbi|G6M90_00g024340.m01_mrna|protein_coding||c.-782_-781insT|||||781|,CT|downstream_gene_variant|MODIFIER|pph-1|gene-G6M90_00g024350|transcript…	122	0/1:45,16:61:99:127,0,807	0/1:26,6:32:43:43,0,486	0/1	0.737705	0.262295	61	0/1	0.8125	0.1875	32
CP058933.1	1160666	TA	T	81.43	AC=1;AF=0.250;AN=4;BaseQRankSum=-0.990;ClippingRankSum=-0.496;DP=225;FS=2.900;MLEAC=1;MLEAF=0.250;MQ=60.10;MQRankSum=0.738;QD=0.85;ReadPosRankSum=0.439;SOR=1.015;ANN=T|upstream_gene_variant|MODIFIER|G6M90_00g033330|gene-G6M90_00g033330|transcript|rna-gnl|ncbi|G6M90_00g033330.m01_mrna|protein_coding||c.-4233delA|||||4233|,T|downstream_gene_variant|MODIFIER|Eif2b3|gene-G6M90_00g033320|transcript|rn…	225	0/0:101,9:110:99:0,102,2030	0/1:65,15:80:99:116,0,1224	0/0	0.918182	0.0818182	110	0/1	0.8125	0.1875	80
CP058933.1	4622372	C	CT	198.4	AC=2;AF=0.500;AN=4;BaseQRankSum=-0.555;ClippingRankSum=0.234;DP=161;FS=1.762;MLEAC=2;MLEAF=0.500;MQ=60.00;MQRankSum=-0.900;QD=1.23;ReadPosRankSum=-1.233;SOR=0.512;ANN=CT|upstream_gene_variant|MODIFIER|G6M90_00g043500|gene-G6M90_00g043500|transcript|rna-gnl|ncbi|G6M90_00g043500.m01_mrna|protein_coding||c.-3988_-3987insA|||||3988|,CT|upstream_gene_variant|MODIFIER|NIF3|gene-G6M90_00g043530|transcri…	161	0/1:69,18:87:99:188,0,1425	0/1:39,9:48:48:48,0,747	0/1	0.793103	0.206897	87	0/1	0.8125	0.1875	48
CP058935.1	1985805	T	G	103.15	AC=1;AF=0.250;AN=4;BaseQRankSum=-2.311;ClippingRankSum=0.437;DP=151;FS=3.251;MLEAC=1;MLEAF=0.250;MQ=60.00;MQRankSum=-0.673;QD=1.59;ReadPosRankSum=-2.177;SOR=1.040;ANN=G|downstream_gene_variant|MODIFIER|CDC25_0|gene-G6M90_00g072570|transcript|rna-gnl|ncbi|G6M90_00g072570.m01_mrna|protein_coding||c.*4203T>G|||||4203|,G|downstream_gene_variant|MODIFIER|G6M90_00g072580|gene-G6M90_00g072580|transcript…	151	0/1:42,14:56:99:134,0,718	0/0:65,15:80:22:0,22,1159	0/1	0.75	0.25	56	0/0	0.8125	0.1875	80
CP058938.1	2552545	CT	C	65.41	AC=2;AF=0.500;AN=4;BaseQRankSum=-2.327;ClippingRankSum=-0.093;DP=177;FS=3.346;MLEAC=2;MLEAF=0.500;MQ=60.00;MQRankSum=-2.224;QD=0.37;ReadPosRankSum=-0.901;SOR=0.717;ANN=C|upstream_gene_variant|MODIFIER|G6M90_00g113210|gene-G6M90_00g113210|transcript|rna-gnl|ncbi|G6M90_00g113210.m01_mrna|protein_coding||c.-2385delA|||||2385|,C|upstream_gene_variant|MODIFIER|G6M90_00g113220|gene-G6M90_00g113220|tran…	177	0/1:72,13:85:25:25,0,1373	0/1:52,12:64:78:78,0,969	0/1	0.847059	0.152941	85	0/1	0.8125	0.1875	64
CP058938.1	770133	CGGA	C	357.15	AC=1;AF=0.250;AN=4;BaseQRankSum=-0.282;ClippingRankSum=-0.097;DP=208;FS=1.049;MLEAC=1;MLEAF=0.250;MQ=60.05;MQRankSum=1.723;QD=4.70;ReadPosRankSum=-0.829;SOR=0.899;ANN=C|disruptive_inframe_deletion|MODERATE|dsc1|gene-G6M90_00g107860|transcript|rna-gnl|ncbi|G6M90_00g107860.m01_mrna|protein_coding|1/1|c.1280_1282delTCC|p.Leu427del|1282/2481|1280/2481|427/826||,C|upstream_gene_variant|MODIFIER|G6M90_…	208	0/0:127,0:127:99:0,382,5742	0/1:61,14:75:99:396,0,2601	0/0	1	0	127	0/1	0.813333	0.186667	75
CP058932.1	496570	C	CA	43.98	AC=1;AF=0.250;AN=4;BaseQRankSum=1.214;ClippingRankSum=1.151;DP=161;FS=0.997;MLEAC=1;MLEAF=0.250;MQ=60.00;MQRankSum=-0.535;QD=0.80;ReadPosRankSum=0.060;SOR=0.686;ANN=CA|upstream_gene_variant|MODIFIER|G6M90_00g001630|gene-G6M90_00g001630|transcript|rna-gnl|ncbi|G6M90_00g001630.m01_mrna|protein_coding||c.-1225_-1224insT|||||1225|,CA|upstream_gene_variant|MODIFIER|EMC1|gene-G6M90_00g001640|transcript…	161	0/0:79,13:92:8:0,8,1802	0/1:35,8:43:82:82,0,748	0/0	0.858696	0.141304	92	0/1	0.813953	0.186047	43
CP058933.1	3547171	C	CT	133.4	AC=2;AF=0.500;AN=4;BaseQRankSum=0.202;ClippingRankSum=-1.704;DP=182;FS=1.985;MLEAC=2;MLEAF=0.500;MQ=60.00;MQRankSum=0.028;QD=0.73;ReadPosRankSum=0.444;SOR=0.974;ANN=CT|splice_acceptor_variant&intron_variant|HIGH|BPL1|gene-G6M90_00g040290|transcript|rna-gnl|ncbi|G6M90_00g040290.m01_mrna|protein_coding|4/4|c.1520-2_1520-1insA||||||,CT|upstream_gene_variant|MODIFIER|RAP1GDS1|gene-G6M90_00g040270|tra…	182	0/1:94,18:112:88:88,0,1882	0/1:35,8:43:83:83,0,677	0/1	0.839286	0.160714	112	0/1	0.813953	0.186047	43
CP058935.1	1925895	C	CA	71.4	AC=2;AF=0.500;AN=4;BaseQRankSum=1.717;ClippingRankSum=0.326;DP=148;FS=4.530;MLEAC=2;MLEAF=0.500;MQ=60.07;MQRankSum=0.215;QD=0.48;ReadPosRankSum=1.569;SOR=1.426;ANN=CA|upstream_gene_variant|MODIFIER|mcl1|gene-G6M90_00g072380|transcript|rna-gnl|ncbi|G6M90_00g072380.m01_mrna|protein_coding||c.-4154_-4153insT|||||4154|,CA|upstream_gene_variant|MODIFIER|G6M90_00g072400|gene-G6M90_00g072400|transcript|…	148	0/1:52,13:65:81:81,0,924	0/1:35,8:43:28:28,0,652	0/1	0.8	0.2	65	0/1	0.813953	0.186047	43
CP058938.1	2614560	C	CT	43.4	AC=2;AF=0.500;AN=4;BaseQRankSum=0.368;ClippingRankSum=-1.390;DP=140;FS=1.075;MLEAC=2;MLEAF=0.500;MQ=60.08;MQRankSum=-1.609;QD=0.31;ReadPosRankSum=0.473;SOR=0.706;ANN=CT|downstream_gene_variant|MODIFIER|G6M90_00g113420|gene-G6M90_00g113420|transcript|rna-gnl|ncbi|G6M90_00g113420.m01_mrna|protein_coding||c.*2515_*2516insT|||||2516|,CT|downstream_gene_variant|MODIFIER|LAE1_8|gene-G6M90_00g113430|tra…	140	0/1:65,11:76:39:39,0,1242	0/1:35,8:43:42:42,0,648	0/1	0.855263	0.144737	76	0/1	0.813953	0.186047	43
CP058932.1	108890	GT	G	98.43	AC=2;AF=0.500;AN=4;BaseQRankSum=-0.170;ClippingRankSum=-0.148;DP=126;FS=3.656;MLEAC=2;MLEAF=0.500;MQ=60.00;MQRankSum=0.203;QD=0.78;ReadPosRankSum=-0.214;SOR=1.276;ANN=G|upstream_gene_variant|MODIFIER|tcpG|gene-G6M90_00g000320|transcript|rna-gnl|ncbi|G6M90_00g000320.m01_mrna|protein_coding||c.-3719delA|||||3719|,G|upstream_gene_variant|MODIFIER|tcpA|gene-G6M90_00g000330|transcript|rna-gnl|ncbi|G6M…	126	0/1:57,16:73:99:116,0,1135	0/1:22,5:27:20:20,0,472	0/1	0.780822	0.219178	73	0/1	0.814815	0.185185	27
CP058933.1	6384080	G	GA	45.15	AC=1;AF=0.250;AN=4;BaseQRankSum=0.966;ClippingRankSum=-0.826;DP=208;FS=0.000;MLEAC=1;MLEAF=0.250;MQ=60.05;MQRankSum=-0.731;QD=0.61;ReadPosRankSum=1.157;SOR=0.700;ANN=GA|upstream_gene_variant|MODIFIER|G6M90_00g048860|gene-G6M90_00g048860|transcript|rna-gnl|ncbi|G6M90_00g048860.m01_mrna|protein_coding||c.-4037_-4036insT|||||4037|,GA|upstream_gene_variant|MODIFIER|rsd1|gene-G6M90_00g048870|transcrip…	208	0/0:92,3:95:99:0,203,2160	0/1:44,10:54:84:84,0,941	0/0	0.968421	0.0315789	95	0/1	0.814815	0.185185	54
CP058938.1	186348	T	TA	69.15	AC=1;AF=0.250;AN=4;BaseQRankSum=0.203;ClippingRankSum=1.140;DP=151;FS=1.137;MLEAC=1;MLEAF=0.250;MQ=60.00;MQRankSum=-0.177;QD=1.05;ReadPosRankSum=-1.216;SOR=1.008;ANN=TA|upstream_gene_variant|MODIFIER|asnS|gene-G6M90_00g106250|transcript|rna-gnl|ncbi|G6M90_00g106250.m01_mrna|protein_coding||c.-17_-16insA|||||16|,TA|upstream_gene_variant|MODIFIER|G6M90_00g106260|gene-G6M90_00g106260|transcript|rna-…	151	0/0:72,3:75:99:0,143,1846	0/1:44,10:54:99:108,0,957	0/0	0.96	0.04	75	0/1	0.814815	0.185185	54
CP058932.1	4813579	G	GT	110.4	AC=1;AF=0.250;AN=4;BaseQRankSum=-2.911;ClippingRankSum=-0.731;DP=184;FS=0.000;MLEAC=1;MLEAF=0.250;MQ=60.00;MQRankSum=0.060;QD=1.51;ReadPosRankSum=-0.776;SOR=0.657;ANN=GT|upstream_gene_variant|MODIFIER|MRPL17|gene-G6M90_00g014340|transcript|rna-gnl|ncbi|G6M90_00g014340.m01_mrna|protein_coding||c.-4653_-4652insA|||||4653|,GT|upstream_gene_variant|MODIFIER|G6M90_00g014350|gene-G6M90_00g014350|transc…	184	0/0:91,8:99:99:0,117,1897	0/1:53,12:65:99:105,0,1081	0/0	0.919192	0.0808081	99	0/1	0.815385	0.184615	65
CP058934.1	3649034	G	GT	44.15	AC=1;AF=0.250;AN=4;BaseQRankSum=-1.415;ClippingRankSum=-0.275;DP=119;FS=0.000;MLEAC=1;MLEAF=0.250;MQ=60.00;MQRankSum=0.039;QD=1.03;ReadPosRankSum=-1.386;SOR=0.556;ANN=GT|upstream_gene_variant|MODIFIER|G6M90_00g063520|gene-G6M90_00g063520|transcript|rna-gnl|ncbi|G6M90_00g063520.m01_mrna|protein_coding||c.-2817_-2816insA|||||2817|,GT|upstream_gene_variant|MODIFIER|G6M90_00g063540|gene-G6M90_00g0635…	119	0/0:61,6:67:50:0,50,1532	0/1:31,7:38:83:83,0,746	0/0	0.910448	0.0895522	67	0/1	0.815789	0.184211	38
CP058933.1	1455301	GGA	G	268.4	AC=2;AF=0.500;AN=4;BaseQRankSum=-3.003;ClippingRankSum=-0.408;DP=225;FS=4.565;MLEAC=2;MLEAF=0.500;MQ=60.05;MQRankSum=0.374;QD=1.19;ReadPosRankSum=0.014;SOR=0.862;ANN=G|upstream_gene_variant|MODIFIER|trf1|gene-G6M90_00g034130|transcript|rna-gnl|ncbi|G6M90_00g034130.m01_mrna|protein_coding||c.-2673_-2672delTC|||||2672|,G|upstream_gene_variant|MODIFIER|EPD1|gene-G6M90_00g034140|transcript|rna-gnl|nc…	225	0/1:66,18:84:99:223,0,1896	0/1:67,15:82:83:83,0,1940	0/1	0.785714	0.214286	84	0/1	0.817073	0.182927	82
CP058936.1	3373319	G	GT	91.15	AC=1;AF=0.250;AN=4;BaseQRankSum=-0.783;ClippingRankSum=0.762;DP=205;FS=0.000;MLEAC=1;MLEAF=0.250;MQ=60.05;MQRankSum=0.104;QD=1.00;ReadPosRankSum=2.052;SOR=0.763;ANN=GT|downstream_gene_variant|MODIFIER|G6M90_00g090890|gene-G6M90_00g090890|transcript|rna-gnl|ncbi|G6M90_00g090890.m01_mrna|protein_coding||c.*3127_*3128insA|||||3127|,GT|intergenic_region|MODIFIER|mug72-G6M90_00g090890|gene-G6M90_00g09…	205	0/0:80,8:88:80:0,80,1784	0/1:67,15:82:99:130,0,1536	0/0	0.909091	0.0909091	88	0/1	0.817073	0.182927	82
CP058932.1	3687242	G	GA	78.4	AC=2;AF=0.500;AN=4;BaseQRankSum=-1.430;ClippingRankSum=-0.433;DP=167;FS=0.000;MLEAC=2;MLEAF=0.500;MQ=60.06;MQRankSum=1.777;QD=0.47;ReadPosRankSum=0.416;SOR=0.766;ANN=GA|upstream_gene_variant|MODIFIER|gcs-1|gene-G6M90_00g011240|transcript|rna-gnl|ncbi|G6M90_00g011240.m01_mrna|protein_coding||c.-4163_-4162insA|||||4162|,GA|downstream_gene_variant|MODIFIER|G6M90_00g011200|gene-G6M90_00g011200|transc…	167	0/1:70,13:83:73:73,0,1404	0/1:36,8:44:40:40,0,607	0/1	0.843373	0.156627	83	0/1	0.818182	0.181818	44
CP058932.1	3984826	AG	A	60.4	AC=2;AF=0.500;AN=4;BaseQRankSum=1.473;ClippingRankSum=0.255;DP=52;FS=0.000;MLEAC=2;MLEAF=0.500;MQ=60.00;MQRankSum=-1.159;QD=1.16;ReadPosRankSum=-1.155;SOR=0.732;ANN=A|downstream_gene_variant|MODIFIER|PR1_0|gene-G6M90_00g012050|transcript|rna-gnl|ncbi|G6M90_00g012050.m01_mrna|protein_coding||c.*3211delG|||||3211|,A|downstream_gene_variant|MODIFIER|URA6|gene-G6M90_00g012060|transcript|rna-gnl|ncbi|…	52	0/1:9,4:13:58:58,0,199	0/1:18,4:22:40:40,0,449	0/1	0.692308	0.307692	13	0/1	0.818182	0.181818	22
CP058932.1	5845495	AC	A	156.41	AC=2;AF=0.500;AN=4;BaseQRankSum=0.315;ClippingRankSum=-0.793;DP=83;FS=3.297;MLEAC=2;MLEAF=0.500;MQ=60.00;MQRankSum=-1.151;QD=1.88;ReadPosRankSum=0.691;SOR=0.275;ANN=A|upstream_gene_variant|MODIFIER|G6M90_00g017540|gene-G6M90_00g017540|transcript|rna-gnl|ncbi|G6M90_00g017540.m01_mrna|protein_coding||c.-3108delG|||||3108|,A|downstream_gene_variant|MODIFIER|G6M90_00g017550|gene-G6M90_00g017550|trans…	83	0/1:36,12:48:99:170,0,767	0/1:18,4:22:24:24,0,400	0/1	0.75	0.25	48	0/1	0.818182	0.181818	22
CP058932.1	8357174	TG	T	210.4	AC=2;AF=0.500;AN=4;BaseQRankSum=-0.895;ClippingRankSum=2.201;DP=182;FS=0.856;MLEAC=2;MLEAF=0.500;MQ=60.00;MQRankSum=-0.761;QD=1.16;ReadPosRankSum=0.666;SOR=0.587;ANN=T|upstream_gene_variant|MODIFIER|MPDU1|gene-G6M90_00g025460|transcript|rna-gnl|ncbi|G6M90_00g025460.m01_mrna|protein_coding||c.-1243delC|||||1243|,T|upstream_gene_variant|MODIFIER|G6M90_00g025470|gene-G6M90_00g025470|transcript|rna-g…	182	0/1:73,13:86:73:73,0,1627	0/1:54,12:66:99:175,0,1133	0/1	0.848837	0.151163	86	0/1	0.818182	0.181818	66
CP058935.1	1799482	C	CA	126.4	AC=2;AF=0.500;AN=4;BaseQRankSum=-1.359;ClippingRankSum=1.748;DP=185;FS=0.000;MLEAC=2;MLEAF=0.500;MQ=60.00;MQRankSum=0.134;QD=0.68;ReadPosRankSum=-2.243;SOR=0.748;ANN=CA|upstream_gene_variant|MODIFIER|wos2|gene-G6M90_00g071990|transcript|rna-gnl|ncbi|G6M90_00g071990.m01_mrna|protein_coding||c.-1530_-1529insT|||||1530|,CA|downstream_gene_variant|MODIFIER|mlo3|gene-G6M90_00g071980|transcript|rna-gnl…	185	0/1:67,12:79:71:71,0,1574	0/1:54,12:66:93:93,0,1272	0/1	0.848101	0.151899	79	0/1	0.818182	0.181818	66
CP058935.1	2327189	C	CA	73.4	AC=2;AF=0.500;AN=4;BaseQRankSum=-0.423;ClippingRankSum=-0.873;DP=211;FS=0.000;MLEAC=2;MLEAF=0.500;MQ=60.10;MQRankSum=-0.741;QD=0.35;ReadPosRankSum=-0.439;SOR=0.762;ANN=CA|upstream_gene_variant|MODIFIER|panC|gene-G6M90_00g073650|transcript|rna-gnl|ncbi|G6M90_00g073650.m01_mrna|protein_coding||c.-4550_-4549insT|||||4550|,CA|upstream_gene_variant|MODIFIER|G6M90_00g073660|gene-G6M90_00g073660|transcr…	211	0/1:100,19:119:69:69,0,1921	0/1:45,10:55:42:42,0,852	0/1	0.840336	0.159664	119	0/1	0.818182	0.181818	55
CP058935.1	3966857	C	CA	107.15	AC=1;AF=0.250;AN=4;BaseQRankSum=-0.583;ClippingRankSum=1.838;DP=198;FS=1.950;MLEAC=1;MLEAF=0.250;MQ=60.00;MQRankSum=-1.216;QD=1.19;ReadPosRankSum=-2.293;SOR=0.847;ANN=CA|upstream_gene_variant|MODIFIER|aurF_3|gene-G6M90_00g078910|transcript|rna-gnl|ncbi|G6M90_00g078910.m01_mrna|protein_coding||c.-4634_-4633insT|||||4634|,CA|upstream_gene_variant|MODIFIER|fgaOx3_2|gene-G6M90_00g078920|transcript|rn…	198	0/0:78,6:84:99:0,109,2015	0/1:63,14:77:99:146,0,1480	0/0	0.928571	0.0714286	84	0/1	0.818182	0.181818	77
CP058937.1	303661	CT	C	36.37	AC=1;AF=0.250;AN=4;BaseQRankSum=0.136;ClippingRankSum=0.104;DP=133;FS=0.000;MLEAC=1;MLEAF=0.250;MQ=60.00;MQRankSum=0.247;QD=0.41;ReadPosRankSum=-0.219;SOR=0.824;ANN=C|upstream_gene_variant|MODIFIER|UGE5|gene-G6M90_00g094320|transcript|rna-gnl|ncbi|G6M90_00g094320.m01_mrna|protein_coding||c.-1547delT|||||1547|,C|upstream_gene_variant|MODIFIER|SR4_1|gene-G6M90_00g094330|transcript|rna-gnl|ncbi|G6M9…	133	0/1:41,12:53:73:73,0,615	0/0:27,6:33:3:0,3,507	0/1	0.773585	0.226415	53	0/0	0.818182	0.181818	33
CP058937.1	2170872	G	GT	150.4	AC=2;AF=0.500;AN=4;BaseQRankSum=-0.122;ClippingRankSum=-0.780;DP=221;FS=1.596;MLEAC=2;MLEAF=0.500;MQ=60.00;MQRankSum=0.801;QD=0.68;ReadPosRankSum=-0.539;SOR=0.896;ANN=GT|upstream_gene_variant|MODIFIER|G6M90_00g100050|gene-G6M90_00g100050|transcript|rna-gnl|ncbi|G6M90_00g100050.m01_mrna|protein_coding||c.-3321_-3320insA|||||3321|,GT|downstream_gene_variant|MODIFIER|KIN7D|gene-G6M90_00g100060|trans…	221	0/1:83,18:101:99:122,0,1558	0/1:63,14:77:66:66,0,1267	0/1	0.821782	0.178218	101	0/1	0.818182	0.181818	77
CP058938.1	2338559	CT	C	101.4	AC=2;AF=0.500;AN=4;BaseQRankSum=-1.172;ClippingRankSum=-1.180;DP=154;FS=2.158;MLEAC=2;MLEAF=0.500;MQ=60.00;MQRankSum=0.188;QD=0.66;ReadPosRankSum=1.724;SOR=0.983;ANN=C|upstream_gene_variant|MODIFIER|G6M90_00g112440|gene-G6M90_00g112440|transcript|rna-gnl|ncbi|G6M90_00g112440.m01_mrna|protein_coding||c.-2871delA|||||2871|,C|upstream_gene_variant|MODIFIER|G6M90_00g112450|gene-G6M90_00g112450|transc…	154	0/1:53,12:65:71:71,0,1033	0/1:54,12:66:68:68,0,1066	0/1	0.815385	0.184615	65	0/1	0.818182	0.181818	66
CP058937.1	3429178	C	CA	150.4	AC=2;AF=0.500;AN=4;BaseQRankSum=-1.724;ClippingRankSum=0.339;DP=188;FS=0.890;MLEAC=1;MLEAF=0.250;MQ=60.06;MQRankSum=0.057;QD=0.80;ReadPosRankSum=1.052;SOR=0.750;ANN=CA|upstream_gene_variant|MODIFIER|treB|gene-G6M90_00g103760|transcript|rna-gnl|ncbi|G6M90_00g103760.m01_mrna|protein_coding||c.-2129_-2128insT|||||2129|,CA|upstream_gene_variant|MODIFIER|G6M90_00g103770|gene-G6M90_00g103770|transcript…	188	0/1:57,15:72:92:92,0,1058	0/1:59,13:72:79:79,0,1255	0/1	0.791667	0.208333	72	0/1	0.819444	0.180556	72
CP058933.1	3448105	CA	C	141.4	AC=2;AF=0.500;AN=4;BaseQRankSum=-0.939;ClippingRankSum=-1.727;DP=164;FS=3.401;MLEAC=2;MLEAF=0.500;MQ=60.00;MQRankSum=-1.157;QD=0.86;ReadPosRankSum=0.587;SOR=0.379;ANN=C|upstream_gene_variant|MODIFIER|vip1|gene-G6M90_00g039860|transcript|rna-gnl|ncbi|G6M90_00g039860.m01_mrna|protein_coding||c.-2794delA|||||2794|,C|downstream_gene_variant|MODIFIER|G6M90_00g039830|gene-G6M90_00g039830|transcript|rna…	164	0/1:60,17:77:99:139,0,967	0/1:50,11:61:39:39,0,782	0/1	0.779221	0.220779	77	0/1	0.819672	0.180328	61
CP058938.1	191718	C	CA	53.15	AC=1;AF=0.250;AN=4;BaseQRankSum=-1.761;ClippingRankSum=-0.615;DP=180;FS=1.964;MLEAC=1;MLEAF=0.250;MQ=60.06;MQRankSum=-0.279;QD=0.76;ReadPosRankSum=1.134;SOR=0.620;ANN=CA|downstream_gene_variant|MODIFIER|asnS|gene-G6M90_00g106250|transcript|rna-gnl|ncbi|G6M90_00g106250.m01_mrna|protein_coding||c.*4193_*4194insA|||||4194|,CA|downstream_gene_variant|MODIFIER|G6M90_00g106260|gene-G6M90_00g106260|tran…	180	0/0:80,10:90:64:0,64,1716	0/1:50,11:61:92:92,0,1014	0/0	0.888889	0.111111	90	0/1	0.819672	0.180328	61
CP058932.1	4018852	AG	A	235.4	AC=2;AF=0.500;AN=4;BaseQRankSum=-0.855;ClippingRankSum=0.094;DP=170;FS=1.790;MLEAC=2;MLEAF=0.500;MQ=60.06;MQRankSum=0.558;QD=1.38;ReadPosRankSum=0.146;SOR=0.975;ANN=A|upstream_gene_variant|MODIFIER|G6M90_00g012120|gene-G6M90_00g012120|transcript|rna-gnl|ncbi|G6M90_00g012120.m01_mrna|protein_coding||c.-3271delC|||||3271|,A|upstream_gene_variant|MODIFIER|HMG20A|gene-G6M90_00g012130|transcript|rna-g…	170	0/1:54,14:68:99:186,0,1244	0/1:64,14:78:87:87,0,1377	0/1	0.794118	0.205882	68	0/1	0.820513	0.179487	78
CP058936.1	3368909	C	CA	35.4	AC=2;AF=0.500;AN=4;BaseQRankSum=-1.773;ClippingRankSum=-0.134;DP=156;FS=4.103;MLEAC=2;MLEAF=0.500;MQ=60.00;MQRankSum=1.157;QD=0.23;ReadPosRankSum=0.621;SOR=0.307;ANN=CA|upstream_gene_variant|MODIFIER|mug72|gene-G6M90_00g090880|transcript|rna-gnl|ncbi|G6M90_00g090880.m01_mrna|protein_coding||c.-1354_-1353insT|||||1354|,CA|intergenic_region|MODIFIER|mug72-G6M90_00g090890|gene-G6M90_00g090880-gene-G…	156	0/1:68,11:79:37:37,0,1434	0/1:32,7:39:36:36,0,667	0/1	0.860759	0.139241	79	0/1	0.820513	0.179487	39
CP058932.1	9165181	A	AT	189.4	AC=2;AF=0.500;AN=4;BaseQRankSum=-1.723;ClippingRankSum=0.315;DP=199;FS=2.664;MLEAC=2;MLEAF=0.500;MQ=60.16;MQRankSum=0.320;QD=0.95;ReadPosRankSum=-1.058;SOR=0.465;ANN=AT|upstream_gene_variant|MODIFIER|G6M90_00g028290|gene-G6M90_00g028290|transcript|rna-gnl|ncbi|G6M90_00g028290.m01_mrna|protein_coding||c.-804_-803insA|||||804|,AT|upstream_gene_variant|MODIFIER|klp5|gene-G6M90_00g028300|transcript|r…	199	0/1:74,18:92:99:145,0,1402	0/1:55,12:67:82:82,0,1011	0/1	0.804348	0.195652	92	0/1	0.820896	0.179104	67
CP058937.1	1592566	AG	A	82.43	AC=2;AF=0.500;AN=4;BaseQRankSum=-0.507;ClippingRankSum=1.350;DP=148;FS=16.751;MLEAC=2;MLEAF=0.500;MQ=60.00;MQRankSum=-0.938;QD=0.56;ReadPosRankSum=-1.359;SOR=0.082;ANN=A|upstream_gene_variant|MODIFIER|epp-1|gene-G6M90_00g098390|transcript|rna-gnl|ncbi|G6M90_00g098390.m01_mrna|protein_coding||c.-4805delC|||||4805|,A|downstream_gene_variant|MODIFIER|G6M90_00g098400|gene-G6M90_00g098400|transcript|r…	148	0/1:58,8:66:1:1,0,1379	0/1:46,10:56:99:117,0,1077	0/1	0.878788	0.121212	66	0/1	0.821429	0.178571	56
CP058933.1	3549398	CT	C	166.45	AC=1;AF=0.250;AN=4;BaseQRankSum=-2.826;ClippingRankSum=1.767;DP=165;FS=0.936;MLEAC=1;MLEAF=0.250;MQ=60.00;MQRankSum=0.751;QD=1.51;ReadPosRankSum=-0.200;SOR=0.832;ANN=C|upstream_gene_variant|MODIFIER|RAP1GDS1|gene-G6M90_00g040270|transcript|rna-gnl|ncbi|G6M90_00g040270.m01_mrna|protein_coding||c.-4457delA|||||4457|,C|upstream_gene_variant|MODIFIER|BPL1|gene-G6M90_00g040290|transcript|rna-gnl|ncbi|…	165	0/1:75,21:96:99:186,0,1537	0/0:37,8:45:9:0,9,831	0/1	0.78125	0.21875	96	0/0	0.822222	0.177778	45
CP058932.1	4699400	TA	T	131.4	AC=2;AF=0.500;AN=4;BaseQRankSum=-0.371;ClippingRankSum=1.041;DP=159;FS=0.000;MLEAC=2;MLEAF=0.500;MQ=60.00;MQRankSum=0.081;QD=0.83;ReadPosRankSum=1.678;SOR=0.739;ANN=T|upstream_gene_variant|MODIFIER|rhp23|gene-G6M90_00g014000|transcript|rna-gnl|ncbi|G6M90_00g014000.m01_mrna|protein_coding||c.-3034delT|||||3034|,T|upstream_gene_variant|MODIFIER|G6M90_00g014010|gene-G6M90_00g014010|transcript|rna-gn…	159	0/1:54,13:67:99:111,0,1086	0/1:51,11:62:58:58,0,1036	0/1	0.80597	0.19403	67	0/1	0.822581	0.177419	62
CP058932.1	7138494	CT	C	52.15	AC=1;AF=0.250;AN=4;BaseQRankSum=-0.632;ClippingRankSum=-0.126;DP=193;FS=0.918;MLEAC=1;MLEAF=0.250;MQ=60.00;MQRankSum=-1.666;QD=0.78;ReadPosRankSum=0.175;SOR=0.743;ANN=C|upstream_gene_variant|MODIFIER|G6M90_00g021750|gene-G6M90_00g021750|transcript|rna-gnl|ncbi|G6M90_00g021750.m01_mrna|protein_coding||c.-3876delT|||||3876|,C|downstream_gene_variant|MODIFIER|Ppp4r3b|gene-G6M90_00g021730|transcript|…	193	0/0:102,10:112:51:0,51,2418	0/1:51,11:62:91:91,0,1161	0/0	0.910714	0.0892857	112	0/1	0.822581	0.177419	62
CP058932.1	6250305	GA	G	123.4	AC=1;AF=0.250;AN=4;BaseQRankSum=-0.238;ClippingRankSum=0.615;DP=204;FS=2.085;MLEAC=1;MLEAF=0.250;MQ=60.11;MQRankSum=-0.355;QD=1.45;ReadPosRankSum=0.269;SOR=0.853;ANN=G|upstream_gene_variant|MODIFIER|AP3B1|gene-G6M90_00g018910|transcript|rna-gnl|ncbi|G6M90_00g018910.m01_mrna|protein_coding||c.-1352delT|||||1352|,G|downstream_gene_variant|MODIFIER|himE_1|gene-G6M90_00g018900|transcript|rna-gnl|ncbi…	204	0/0:93,8:101:99:0,124,2082	0/1:56,12:68:99:114,0,1176	0/0	0.920792	0.0792079	101	0/1	0.823529	0.176471	68
CP058933.1	3219267	C	CA	43.15	AC=1;AF=0.250;AN=4;BaseQRankSum=-0.077;ClippingRankSum=-0.775;DP=186;FS=3.639;MLEAC=1;MLEAF=0.250;MQ=60.06;MQRankSum=0.775;QD=0.65;ReadPosRankSum=-1.606;SOR=1.310;ANN=CA|downstream_gene_variant|MODIFIER|fap2_0|gene-G6M90_00g039220|transcript|rna-gnl|ncbi|G6M90_00g039220.m01_mrna|protein_coding||c.*1897_*1898insA|||||1898|,CA|downstream_gene_variant|MODIFIER|MET10|gene-G6M90_00g039230|transcript|r…	186	0/0:77,9:86:35:0,35,1629	0/1:42,9:51:82:82,0,898	0/0	0.895349	0.104651	86	0/1	0.823529	0.176471	51
CP058935.1	393175	GAT	G	287.15	AC=1;AF=0.250;AN=4;BaseQRankSum=-1.276;ClippingRankSum=0.263;DP=224;FS=0.000;MLEAC=1;MLEAF=0.250;MQ=60.05;MQRankSum=0.765;QD=3.83;ReadPosRankSum=-0.797;SOR=0.607;ANN=G|upstream_gene_variant|MODIFIER|brf1|gene-G6M90_00g067890|transcript|rna-gnl|ncbi|G6M90_00g067890.m01_mrna|protein_coding||c.-116_-115delAT|||||116|,G|downstream_gene_variant|MODIFIER|ethA_1|gene-G6M90_00g067870|transcript|rna-gnl|n…	224	0/0:141,0:141:99:0,424,6458	0/1:56,12:68:99:326,0,2387	0/0	1	0	141	0/1	0.823529	0.176471	68
CP058935.1	1831959	C	CA	55.4	AC=2;AF=0.500;AN=4;BaseQRankSum=1.080;ClippingRankSum=1.470;DP=183;FS=4.863;MLEAC=2;MLEAF=0.500;MQ=60.00;MQRankSum=-1.538;QD=0.30;ReadPosRankSum=-0.820;SOR=1.277;ANN=CA|upstream_gene_variant|MODIFIER|DEG1|gene-G6M90_00g072050|transcript|rna-gnl|ncbi|G6M90_00g072050.m01_mrna|protein_coding||c.-3442_-3441insT|||||3442|,CA|upstream_gene_variant|MODIFIER|CRCP|gene-G6M90_00g072070|transcript|rna-gnl|n…	183	0/1:68,14:82:64:64,0,1250	0/1:42,9:51:29:29,0,736	0/1	0.829268	0.170732	82	0/1	0.823529	0.176471	51
CP058936.1	1304511	C	CA	107.4	AC=2;AF=0.500;AN=4;BaseQRankSum=-0.928;ClippingRankSum=-0.439;DP=220;FS=0.828;MLEAC=2;MLEAF=0.500;MQ=60.00;MQRankSum=0.415;QD=0.49;ReadPosRankSum=-1.274;SOR=0.579;ANN=CA|upstream_gene_variant|MODIFIER|MOB2_0|gene-G6M90_00g084900|transcript|rna-gnl|ncbi|G6M90_00g084900.m01_mrna|protein_coding||c.-1474_-1473insT|||||1474|,CA|upstream_gene_variant|MODIFIER|G6M90_00g084910|gene-G6M90_00g084910|transc…	220	0/1:93,17:110:45:45,0,1962	0/1:56,12:68:99:100,0,1256	0/1	0.845455	0.154545	110	0/1	0.823529	0.176471	68
CP058938.1	1520744	GAC	G	277.4	AC=2;AF=0.500;AN=4;BaseQRankSum=-0.921;ClippingRankSum=0.497;DP=242;FS=4.848;MLEAC=1;MLEAF=0.250;MQ=60.00;MQRankSum=-0.023;QD=1.15;ReadPosRankSum=-0.418;SOR=0.881;ANN=G|upstream_gene_variant|MODIFIER|G6M90_00g110030|gene-G6M90_00g110030|transcript|rna-gnl|ncbi|G6M90_00g110030.m01_mrna|protein_coding||c.-1875_-1874delGT|||||1874|,G|upstream_gene_variant|MODIFIER|cog8|gene-G6M90_00g110040|transcrip…	242	0/1:67,14:81:60:60,0,1910	0/1:75,16:91:99:194,0,2150	0/1	0.82716	0.17284	81	0/1	0.824176	0.175824	91
CP058933.1	4173618	C	CA	164.32	AC=1;AF=0.250;AN=4;BaseQRankSum=-1.372;ClippingRankSum=0.355;DP=181;FS=0.854;MLEAC=1;MLEAF=0.250;MQ=60.00;MQRankSum=-1.092;QD=1.52;ReadPosRankSum=1.250;SOR=0.587;ANN=CA|upstream_gene_variant|MODIFIER|G6M90_00g042010|gene-G6M90_00g042010|transcript|rna-gnl|ncbi|G6M90_00g042010.m01_mrna|protein_coding||c.-4222_-4221insT|||||4222|,CA|upstream_gene_variant|MODIFIER|rad9_1|gene-G6M90_00g042030|transcr…	181	0/1:66,19:85:99:196,0,1148	0/0:47,10:57:1:0,1,847	0/1	0.776471	0.223529	85	0/0	0.824561	0.175439	57
CP058937.1	3028939	A	AT	39.44	AC=2;AF=0.500;AN=4;BaseQRankSum=-1.592;ClippingRankSum=0.434;DP=165;FS=4.686;MLEAC=2;MLEAF=0.500;MQ=60.00;MQRankSum=2.929;QD=0.24;ReadPosRankSum=-0.473;SOR=1.071;ANN=AT|upstream_gene_variant|MODIFIER|pta1|gene-G6M90_00g102550|transcript|rna-gnl|ncbi|G6M90_00g102550.m01_mrna|protein_coding||c.-4656_-4655insA|||||4656|,AT|upstream_gene_variant|MODIFIER|G6M90_00g102570|gene-G6M90_00g102570|transcrip…	165	0/1:70,10:80:19:19,0,1458	0/1:47,10:57:58:58,0,1026	0/1	0.875	0.125	80	0/1	0.824561	0.175439	57
CP058935.1	4596143	C	CA	35.44	AC=2;AF=0.500;AN=4;BaseQRankSum=-1.922;ClippingRankSum=-0.128;DP=153;FS=1.069;MLEAC=2;MLEAF=0.500;MQ=60.00;MQRankSum=0.770;QD=0.23;ReadPosRankSum=-0.400;SOR=0.951;ANN=CA|upstream_gene_variant|MODIFIER|CAT1|gene-G6M90_00g080690|transcript|rna-gnl|ncbi|G6M90_00g080690.m01_mrna|protein_coding||c.-4892_-4891insT|||||4892|,CA|upstream_gene_variant|MODIFIER|roqT_1|gene-G6M90_00g080710|transcript|rna-gn…	153	0/1:56,9:65:19:19,0,1215	0/1:52,11:63:54:54,0,1065	0/1	0.861538	0.138462	65	0/1	0.825397	0.174603	63
CP058937.1	2657794	C	CT	51.15	AC=1;AF=0.250;AN=4;BaseQRankSum=-2.238;ClippingRankSum=2.090;DP=168;FS=0.000;MLEAC=1;MLEAF=0.250;MQ=60.00;MQRankSum=0.138;QD=0.70;ReadPosRankSum=-0.780;SOR=0.629;ANN=CT|upstream_gene_variant|MODIFIER|G6M90_00g101410|gene-G6M90_00g101410|transcript|rna-gnl|ncbi|G6M90_00g101410.m01_mrna|protein_coding||c.-4301_-4300insT|||||4300|,CT|upstream_gene_variant|MODIFIER|G6M90_00g101420|gene-G6M90_00g10142…	168	0/0:74,7:81:55:0,55,1802	0/1:52,11:63:90:90,0,1189	0/0	0.91358	0.0864198	81	0/1	0.825397	0.174603	63
CP058932.1	3078076	G	GT	68.4	AC=2;AF=0.500;AN=4;BaseQRankSum=-1.042;ClippingRankSum=-0.142;DP=187;FS=0.000;MLEAC=2;MLEAF=0.500;MQ=59.99;MQRankSum=-0.208;QD=0.37;ReadPosRankSum=-0.970;SOR=0.788;ANN=GT|downstream_gene_variant|MODIFIER|G6M90_00g009420|gene-G6M90_00g009420|transcript|rna-gnl|ncbi|G6M90_00g009420.m01_mrna|protein_coding||c.*891_*892insT|||||892|,GT|intergenic_region|MODIFIER|G6M90_00g009420-G6M90_00g009430|gene-G…	187	0/1:82,12:94:43:43,0,1681	0/1:38,8:46:63:63,0,745	0/1	0.87234	0.12766	94	0/1	0.826087	0.173913	46
CP058933.1	2369403	GC	G	82.4	AC=2;AF=0.500;AN=4;BaseQRankSum=-2.012;ClippingRankSum=-0.780;DP=110;FS=9.624;MLEAC=2;MLEAF=0.500;MQ=60.10;MQRankSum=0.016;QD=0.75;ReadPosRankSum=0.016;SOR=0.076;ANN=G|downstream_gene_variant|MODIFIER|kin1|gene-G6M90_00g036770|transcript|rna-gnl|ncbi|G6M90_00g036770.m01_mrna|protein_coding||c.*4466delC|||||4466|,G|downstream_gene_variant|MODIFIER|rcd1|gene-G6M90_00g036780|transcript|rna-gnl|ncbi|…	110	0/1:29,5:34:39:39,0,638	0/1:38,8:46:81:81,0,816	0/1	0.852941	0.147059	34	0/1	0.826087	0.173913	46
CP058934.1	946201	AG	A	198.4	AC=2;AF=0.500;AN=4;BaseQRankSum=0.666;ClippingRankSum=0.071;DP=152;FS=0.000;MLEAC=1;MLEAF=0.250;MQ=60.07;MQRankSum=-0.335;QD=1.31;ReadPosRankSum=1.666;SOR=0.575;ANN=A|upstream_gene_variant|MODIFIER|G6M90_00g055440|gene-G6M90_00g055440|transcript|rna-gnl|ncbi|G6M90_00g055440.m01_mrna|protein_coding||c.-4997delC|||||4997|,A|upstream_gene_variant|MODIFIER|G6M90_00g055450|gene-G6M90_00g055450|transcr…	152	0/1:55,8:63:35:35,0,1187	0/1:57,12:69:99:130,0,1274	0/1	0.873016	0.126984	63	0/1	0.826087	0.173913	69
CP058934.1	4408869	C	CT	59.83	AC=1;AF=0.250;AN=4;BaseQRankSum=-2.719;ClippingRankSum=1.388;DP=183;FS=7.692;MLEAC=2;MLEAF=0.500;MQ=60.00;MQRankSum=0.073;QD=0.75;ReadPosRankSum=-1.021;SOR=1.269;ANN=CT|upstream_gene_variant|MODIFIER|amdS_1|gene-G6M90_00g065910|transcript|rna-gnl|ncbi|G6M90_00g065910.m01_mrna|protein_coding||c.-3493_-3492insA|||||3493|,CT|upstream_gene_variant|MODIFIER|G6M90_00g065920|gene-G6M90_00g065920|transcr…	183	0/0:79,10:89:0:0,0,1686	0/1:57,12:69:95:95,0,1240	0/0	0.88764	0.11236	89	0/1	0.826087	0.173913	69
CP058933.1	4498434	GCA	G	139.53	AC=2;AF=0.500;AN=4;BaseQRankSum=-1.006;ClippingRankSum=0.737;DP=204;FS=1.985;MLEAC=2;MLEAF=0.500;MQ=59.81;MQRankSum=0.645;QD=0.68;ReadPosRankSum=-1.712;SOR=0.983;ANN=G|downstream_gene_variant|MODIFIER|EIF2A|gene-G6M90_00g043100|transcript|rna-gnl|ncbi|G6M90_00g043100.m01_mrna|protein_coding||c.*2258_*2259delCA|||||2258|,G|downstream_gene_variant|MODIFIER|G6M90_tRNA00000041|gene-G6M90_tRNA00000041…	204	0/1:70,11:81:4:4,0,2009	0/1:62,13:75:99:172,0,1712	0/1	0.864198	0.135802	81	0/1	0.826667	0.173333	75
CP058933.1	6454085	G	GT	96.15	AC=1;AF=0.250;AN=4;BaseQRankSum=-0.730;ClippingRankSum=-0.002;DP=207;FS=2.198;MLEAC=1;MLEAF=0.250;MQ=60.00;MQRankSum=-0.276;QD=1.17;ReadPosRankSum=0.777;SOR=1.073;ANN=GT|splice_region_variant&intron_variant|LOW|G6M90_00g049100|gene-G6M90_00g049100|transcript|rna-gnl|ncbi|G6M90_00g049100.m01_mrna|protein_coding|5/5|c.1296+5_1296+6insT||||||,GT|upstream_gene_variant|MODIFIER|SEC65|gene-G6M90_00g049…	207	0/0:113,3:116:99:0,262,3001	0/1:62,13:75:99:135,0,1541	0/0	0.974138	0.0258621	116	0/1	0.826667	0.173333	75
CP058932.1	3286270	C	CA	102.4	AC=2;AF=0.500;AN=4;BaseQRankSum=-0.218;ClippingRankSum=1.026;DP=208;FS=2.262;MLEAC=2;MLEAF=0.500;MQ=60.00;MQRankSum=0.301;QD=0.49;ReadPosRankSum=1.249;SOR=0.383;ANN=CA|upstream_gene_variant|MODIFIER|YVH1|gene-G6M90_00g010050|transcript|rna-gnl|ncbi|G6M90_00g010050.m01_mrna|protein_coding||c.-1178_-1177insT|||||1178|,CA|downstream_gene_variant|MODIFIER|G6M90_00g010060|gene-G6M90_00g010060|transcri…	208	0/1:76,18:94:86:86,0,1444	0/1:43,9:52:54:54,0,736	0/1	0.808511	0.191489	94	0/1	0.826923	0.173077	52
CP058932.1	5489411	C	CA	61.41	AC=2;AF=0.500;AN=4;BaseQRankSum=-1.681;ClippingRankSum=0.521;DP=179;FS=2.668;MLEAC=2;MLEAF=0.500;MQ=60.00;MQRankSum=1.219;QD=0.34;ReadPosRankSum=0.972;SOR=1.102;ANN=CA|upstream_gene_variant|MODIFIER|G6M90_00g016430|gene-G6M90_00g016430|transcript|rna-gnl|ncbi|G6M90_00g016430.m01_mrna|protein_coding||c.-2077_-2076insT|||||2077|,CA|upstream_gene_variant|MODIFIER|swnK_0|gene-G6M90_00g016440|transcri…	179	0/1:67,16:83:73:73,0,1199	0/1:43,9:52:26:26,0,754	0/1	0.807229	0.192771	83	0/1	0.826923	0.173077	52
CP058933.1	2652535	AT	A	106.4	AC=1;AF=0.250;AN=4;BaseQRankSum=-1.582;ClippingRankSum=1.643;DP=186;FS=2.121;MLEAC=1;MLEAF=0.250;MQ=60.06;MQRankSum=-1.418;QD=1.83;ReadPosRankSum=-0.055;SOR=0.414;ANN=A|downstream_gene_variant|MODIFIER|MTDH|gene-G6M90_00g037640|transcript|rna-gnl|ncbi|G6M90_00g037640.m01_mrna|protein_coding||c.*311delT|||||311|,A|downstream_gene_variant|MODIFIER|MST20|gene-G6M90_00g037650|transcript|rna-gnl|ncbi|…	186	0/0:95,10:105:76:0,76,2022	0/1:43,9:52:78:78,0,850	0/0	0.904762	0.0952381	105	0/1	0.826923	0.173077	52
CP058938.1	2484282	GT	G	100.4	AC=1;AF=0.250;AN=4;BaseQRankSum=0.179;ClippingRankSum=0.152;DP=164;FS=2.589;MLEAC=1;MLEAF=0.250;MQ=57.19;MQRankSum=-1.468;QD=1.32;ReadPosRankSum=-0.594;SOR=0.328;ANN=G|upstream_gene_variant|MODIFIER|G6M90_00g112960|gene-G6M90_00g112960|transcript|rna-gnl|ncbi|G6M90_00g112960.m01_mrna|protein_coding||c.-69delT|||||69|,G|upstream_gene_variant|MODIFIER|G6M90_00g112970|gene-G6M90_00g112970|transcript…	164	0/0:64,6:70:99:0,115,1314	0/1:48,10:58:99:99,0,926	0/0	0.914286	0.0857143	70	0/1	0.827586	0.172414	58
CP058932.1	4906674	CA	C	34.15	AC=1;AF=0.250;AN=4;BaseQRankSum=1.429;ClippingRankSum=-0.881;DP=211;FS=0.000;MLEAC=1;MLEAF=0.250;MQ=60.00;MQRankSum=-0.470;QD=0.42;ReadPosRankSum=2.064;SOR=0.707;ANN=C|upstream_gene_variant|MODIFIER|BUD4|gene-G6M90_00g014650|transcript|rna-gnl|ncbi|G6M90_00g014650.m01_mrna|protein_coding||c.-1758delT|||||1758|,C|downstream_gene_variant|MODIFIER|his-7|gene-G6M90_00g014660|transcript|rna-gnl|ncbi|G…	211	0/0:104,12:116:87:0,87,2293	0/1:58,12:70:73:73,0,1288	0/0	0.896552	0.103448	116	0/1	0.828571	0.171429	70
CP058932.1	6131874	AAG	A	168.15	AC=1;AF=0.250;AN=4;BaseQRankSum=-0.055;ClippingRankSum=-0.146;DP=227;FS=0.000;MLEAC=1;MLEAF=0.250;MQ=60.00;MQRankSum=0.497;QD=2.05;ReadPosRankSum=0.896;SOR=0.648;ANN=A|upstream_gene_variant|MODIFIER|DNJC7|gene-G6M90_00g018570|transcript|rna-gnl|ncbi|G6M90_00g018570.m01_mrna|protein_coding||c.-1007_-1006delAG|||||1007|,A|downstream_gene_variant|MODIFIER|rlc1|gene-G6M90_00g018560|transcript|rna-gnl…	227	0/0:123,4:127:99:0,231,4154	0/1:58,12:70:99:207,0,1792	0/0	0.968504	0.0314961	127	0/1	0.828571	0.171429	70
CP058932.1	5218165	C	CT	42.45	AC=2;AF=0.500;AN=4;BaseQRankSum=-0.471;ClippingRankSum=-0.036;DP=149;FS=0.000;MLEAC=2;MLEAF=0.500;MQ=60.00;MQRankSum=-0.511;QD=0.28;ReadPosRankSum=1.066;SOR=0.685;ANN=CT|downstream_gene_variant|MODIFIER|atnC_2|gene-G6M90_00g015640|transcript|rna-gnl|ncbi|G6M90_00g015640.m01_mrna|protein_coding||c.*1332_*1333insA|||||1332|,CT|downstream_gene_variant|MODIFIER|ustQ_0|gene-G6M90_00g015650|transcript|…	149	0/1:72,11:83:18:18,0,1487	0/1:34,7:41:62:62,0,674	0/1	0.86747	0.13253	83	0/1	0.829268	0.170732	41
CP058933.1	6294545	C	CA	53.15	AC=1;AF=0.250;AN=4;BaseQRankSum=-0.121;ClippingRankSum=-0.042;DP=191;FS=0.000;MLEAC=1;MLEAF=0.250;MQ=60.17;MQRankSum=0.503;QD=0.59;ReadPosRankSum=0.280;SOR=0.676;ANN=CA|upstream_gene_variant|MODIFIER|G6M90_00g048650|gene-G6M90_00g048650|transcript|rna-gnl|ncbi|G6M90_00g048650.m01_mrna|protein_coding||c.-4566_-4565insA|||||4565|,CA|downstream_gene_variant|MODIFIER|G6M90_00g048640|gene-G6M90_00g048…	191	0/0:85,9:94:43:0,43,1936	0/1:68,14:82:92:92,0,1506	0/0	0.904255	0.0957447	94	0/1	0.829268	0.170732	82
CP058936.1	1950870	C	CT	41.37	AC=1;AF=0.250;AN=4;BaseQRankSum=-2.363;ClippingRankSum=0.083;DP=156;FS=1.016;MLEAC=1;MLEAF=0.250;MQ=60.07;MQRankSum=1.182;QD=0.64;ReadPosRankSum=0.432;SOR=0.466;ANN=CT|upstream_gene_variant|MODIFIER|FUM17|gene-G6M90_00g086820|transcript|rna-gnl|ncbi|G6M90_00g086820.m01_mrna|protein_coding||c.-1198_-1197insT|||||1197|,CT|downstream_gene_variant|MODIFIER|prr-4|gene-G6M90_00g086810|transcript|rna-gn…	156	0/0:65,8:73:3:0,3,1501	0/1:44,9:53:78:78,0,1048	0/0	0.890411	0.109589	73	0/1	0.830189	0.169811	53
CP058933.1	2911941	AC	A	65.15	AC=1;AF=0.250;AN=4;BaseQRankSum=-0.951;ClippingRankSum=-0.604;DP=149;FS=1.052;MLEAC=1;MLEAF=0.250;MQ=60.00;MQRankSum=-0.195;QD=0.87;ReadPosRankSum=-0.222;SOR=0.874;ANN=A|downstream_gene_variant|MODIFIER|STK32A|gene-G6M90_00g038370|transcript|rna-gnl|ncbi|G6M90_00g038370.m01_mrna|protein_coding||c.*698delC|||||698|,A|downstream_gene_variant|MODIFIER|napA_0|gene-G6M90_00g038380|transcript|rna-gnl|n…	149	0/0:64,5:69:82:0,82,1578	0/1:49,10:59:99:104,0,1160	0/0	0.927536	0.0724638	69	0/1	0.830508	0.169492	59
CP058932.1	4014526	CT	C	75.41	AC=1;AF=0.250;AN=4;BaseQRankSum=-2.151;ClippingRankSum=-1.042;DP=211;FS=0.000;MLEAC=1;MLEAF=0.250;MQ=60.05;MQRankSum=0.032;QD=0.89;ReadPosRankSum=-0.153;SOR=0.641;ANN=C|downstream_gene_variant|MODIFIER|NIK1|gene-G6M90_00g012110|transcript|rna-gnl|ncbi|G6M90_00g012110.m01_mrna|protein_coding||c.*323delT|||||323|,C|downstream_gene_variant|MODIFIER|G6M90_00g012120|gene-G6M90_00g012120|transcript|rna…	211	0/0:101,10:111:97:0,97,2115	0/1:59,12:71:88:88,0,1234	0/0	0.90991	0.0900901	111	0/1	0.830986	0.169014	71
CP058933.1	3729211	CT	C	151.4	AC=2;AF=0.500;AN=4;BaseQRankSum=-1.114;ClippingRankSum=1.924;DP=168;FS=1.866;MLEAC=2;MLEAF=0.500;MQ=60.00;MQRankSum=-0.881;QD=0.90;ReadPosRankSum=1.183;SOR=0.669;ANN=C|upstream_gene_variant|MODIFIER|SIP5|gene-G6M90_00g040790|transcript|rna-gnl|ncbi|G6M90_00g040790.m01_mrna|protein_coding||c.-2694delA|||||2694|,C|downstream_gene_variant|MODIFIER|G6M90_00g040800|gene-G6M90_00g040800|transcript|rna-…	168	0/1:59,11:70:81:81,0,1270	0/1:59,12:71:99:108,0,1201	0/1	0.842857	0.157143	70	0/1	0.830986	0.169014	71
CP058933.1	5035661	C	CT	188.4	AC=2;AF=0.500;AN=4;BaseQRankSum=-0.167;ClippingRankSum=0.534;DP=236;FS=3.781;MLEAC=2;MLEAF=0.500;MQ=60.00;MQRankSum=0.779;QD=0.80;ReadPosRankSum=-1.382;SOR=0.899;ANN=CT|upstream_gene_variant|MODIFIER|LYS4_1|gene-G6M90_00g044710|transcript|rna-gnl|ncbi|G6M90_00g044710.m01_mrna|protein_coding||c.-771_-770insA|||||771|,CT|upstream_gene_variant|MODIFIER|apsB|gene-G6M90_00g044730|transcript|rna-gnl|nc…	236	0/1:87,21:108:99:148,0,1702	0/1:64,13:77:78:78,0,1170	0/1	0.805556	0.194444	108	0/1	0.831169	0.168831	77
CP058937.1	1504913	G	GT	69.15	AC=1;AF=0.250;AN=4;BaseQRankSum=-0.812;ClippingRankSum=0.502;DP=210;FS=4.222;MLEAC=1;MLEAF=0.250;MQ=60.00;MQRankSum=0.059;QD=0.80;ReadPosRankSum=0.134;SOR=0.853;ANN=GT|upstream_gene_variant|MODIFIER|atp-1|gene-G6M90_00g098100|transcript|rna-gnl|ncbi|G6M90_00g098100.m01_mrna|protein_coding||c.-4308_-4307insA|||||4308|,GT|upstream_gene_variant|MODIFIER|G6M90_00g098110|gene-G6M90_00g098110|transcrip…	210	0/0:97,10:107:56:0,56,2274	0/1:64,13:77:99:108,0,1432	0/0	0.906542	0.0934579	107	0/1	0.831169	0.168831	77
CP058932.1	387322	G	GA	111.4	AC=2;AF=0.500;AN=4;BaseQRankSum=-1.064;ClippingRankSum=-1.037;DP=158;FS=3.258;MLEAC=2;MLEAF=0.500;MQ=60.21;MQRankSum=-0.277;QD=0.71;ReadPosRankSum=-0.851;SOR=0.352;ANN=GA|upstream_gene_variant|MODIFIER|G6M90_00g001250|gene-G6M90_00g001250|transcript|rna-gnl|ncbi|G6M90_00g001250.m01_mrna|protein_coding||c.-2456_-2455insT|||||2456|,GA|upstream_gene_variant|MODIFIER|ncb2|gene-G6M90_00g001260|transcr…	158	0/1:67,14:81:97:97,0,1297	0/1:40,8:48:52:52,0,752	0/1	0.82716	0.17284	81	0/1	0.833333	0.166667	48
CP058932.1	2308537	C	CT	315.4	AC=2;AF=0.500;AN=4;BaseQRankSum=-1.525;ClippingRankSum=0.919;DP=153;FS=1.664;MLEAC=2;MLEAF=0.500;MQ=60.14;MQRankSum=0.546;QD=2.06;ReadPosRankSum=-0.122;SOR=0.512;ANN=CT|upstream_gene_variant|MODIFIER|G6M90_00g007160|gene-G6M90_00g007160|transcript|rna-gnl|ncbi|G6M90_00g007160.m01_mrna|protein_coding||c.-1829_-1828insA|||||1829|,CT|downstream_gene_variant|MODIFIER|G6M90_00g007150|gene-G6M90_00g007…	153	0/1:61,24:85:99:314,0,1160	0/1:40,8:48:39:39,0,780	0/1	0.717647	0.282353	85	0/1	0.833333	0.166667	48
CP058932.1	3285991	G	GA	42.15	AC=1;AF=0.250;AN=4;BaseQRankSum=-0.329;ClippingRankSum=-0.064;DP=194;FS=2.309;MLEAC=1;MLEAF=0.250;MQ=60.06;MQRankSum=0.226;QD=0.50;ReadPosRankSum=-1.772;SOR=1.102;ANN=GA|upstream_gene_variant|MODIFIER|YVH1|gene-G6M90_00g010050|transcript|rna-gnl|ncbi|G6M90_00g010050.m01_mrna|protein_coding||c.-899_-898insT|||||899|,GA|downstream_gene_variant|MODIFIER|G6M90_00g010060|gene-G6M90_00g010060|transcrip…	194	0/0:79,8:87:91:0,91,1841	0/1:60,12:72:81:81,0,1353	0/0	0.908046	0.091954	87	0/1	0.833333	0.166667	72
CP058932.1	5012795	A	AG	63.15	AC=1;AF=0.250;AN=4;BaseQRankSum=-2.380;ClippingRankSum=1.550;DP=172;FS=1.077;MLEAC=1;MLEAF=0.250;MQ=60.00;MQRankSum=0.432;QD=0.77;ReadPosRankSum=0.880;SOR=0.957;ANN=AG|upstream_gene_variant|MODIFIER|rbg-5|gene-G6M90_00g015000|transcript|rna-gnl|ncbi|G6M90_00g015000.m01_mrna|protein_coding||c.-2522_-2521insC|||||2522|,AG|upstream_gene_variant|MODIFIER|G6M90_00g015020|gene-G6M90_00g015020|transcrip…	172	0/0:82,2:84:99:0,196,2082	0/1:60,12:72:99:102,0,1413	0/0	0.97619	0.0238095	84	0/1	0.833333	0.166667	72
CP058935.1	512774	A	T	33.47	AC=2;AF=0.500;AN=4;BaseQRankSum=-0.950;ClippingRankSum=0.950;DP=20;FS=20.443;MLEAC=2;MLEAF=0.500;MQ=58.11;MQRankSum=-0.050;QD=1.67;ReadPosRankSum=0.050;SOR=3.223;ANN=T|downstream_gene_variant|MODIFIER|G6M90_00g068280|gene-G6M90_00g068280|transcript|rna-gnl|ncbi|G6M90_00g068280.m01_mrna|protein_coding||c.*4252A>T|||||4252|,T|downstream_gene_variant|MODIFIER|G6M90_00g068290|gene-G6M90_00g068290|tra…	20	0/1:10,3:13:59:59,0,359	0/1:5,1:6:1:1,0,220	0/1	0.769231	0.230769	13	0/1	0.833333	0.166667	6
CP058935.1	4424731	A	T	34.44	AC=2;AF=0.500;AN=4;BaseQRankSum=-1.449;ClippingRankSum=-0.315;DP=19;FS=0.000;MLEAC=2;MLEAF=0.500;MQ=60.00;MQRankSum=-1.575;QD=1.81;ReadPosRankSum=-2.331;SOR=0.593;ANN=T|upstream_gene_variant|MODIFIER|G6M90_00g080230|gene-G6M90_00g080230|transcript|rna-gnl|ncbi|G6M90_00g080230.m01_mrna|protein_coding||c.-2105T>A|||||2105|,T|downstream_gene_variant|MODIFIER|G6M90_00g080240|gene-G6M90_00g080240|tran…	19	0/1:9,2:11:36:36,0,2714	0/1:5,1:6:27:27,0,1461	0/1	0.818182	0.181818	11	0/1	0.833333	0.166667	6
CP058938.1	375742	G	GT	160.56	AC=2;AF=0.500;AN=4;BaseQRankSum=1.314;ClippingRankSum=-0.253;DP=130;FS=0.000;MLEAC=2;MLEAF=0.500;MQ=60.00;MQRankSum=0.213;QD=1.24;ReadPosRankSum=-2.386;SOR=0.663;ANN=GT|upstream_gene_variant|MODIFIER|G6M90_00g106750|gene-G6M90_00g106750|transcript|rna-gnl|ncbi|G6M90_00g106750.m01_mrna|protein_coding||c.-3801_-3800insA|||||3801|,GT|upstream_gene_variant|MODIFIER|G6M90_00g106770|gene-G6M90_00g10677…	130	0/1:44,19:63:99:185,0,755	0/1:35,7:42:13:13,0,635	0/1	0.698413	0.301587	63	0/1	0.833333	0.166667	42
CP058933.1	6696308	C	CA	73.15	AC=1;AF=0.250;AN=4;BaseQRankSum=0.102;ClippingRankSum=0.171;DP=220;FS=4.621;MLEAC=1;MLEAF=0.250;MQ=60.05;MQRankSum=-1.300;QD=0.80;ReadPosRankSum=-0.854;SOR=1.227;ANN=CA|upstream_gene_variant|MODIFIER|G6M90_00g049860|gene-G6M90_00g049860|transcript|rna-gnl|ncbi|G6M90_00g049860.m01_mrna|protein_coding||c.-4900_-4899insT|||||4900|,CA|upstream_gene_variant|MODIFIER|POLI|gene-G6M90_00g049900|transcrip…	220	0/0:108,6:114:99:0,174,2884	0/1:66,13:79:99:112,0,1628	0/0	0.947368	0.0526316	114	0/1	0.835443	0.164557	79
CP058934.1	1392931	C	CA	205.4	AC=2;AF=0.500;AN=4;BaseQRankSum=0.576;ClippingRankSum=0.113;DP=224;FS=0.894;MLEAC=1;MLEAF=0.250;MQ=60.14;MQRankSum=1.370;QD=0.92;ReadPosRankSum=-0.623;SOR=0.870;ANN=CA|upstream_gene_variant|MODIFIER|G6M90_00g056850|gene-G6M90_00g056850|transcript|rna-gnl|ncbi|G6M90_00g056850.m01_mrna|protein_coding||c.-4083_-4082insT|||||4083|,CA|upstream_gene_variant|MODIFIER|IRS4|gene-G6M90_00g056880|transcript…	224	0/1:84,26:110:99:117,0,1629	0/1:56,11:67:69:69,0,1110	0/1	0.763636	0.236364	110	0/1	0.835821	0.164179	67
CP058933.1	1331189	AT	A	46.26	AC=1;AF=0.250;AN=4;BaseQRankSum=1.215;ClippingRankSum=0.671;DP=191;FS=2.005;MLEAC=1;MLEAF=0.250;MQ=60.00;MQRankSum=0.493;QD=0.69;ReadPosRankSum=1.387;SOR=0.964;ANN=A|upstream_gene_variant|MODIFIER|CYP10|gene-G6M90_00g033810|transcript|rna-gnl|ncbi|G6M90_00g033810.m01_mrna|protein_coding||c.-102delA|||||102|,A|upstream_gene_variant|MODIFIER|G6M90_tRNA00000051|gene-G6M90_tRNA00000051|transcript|rna…	191	0/0:99,9:108:80:0,80,2149	0/1:51,10:61:85:85,0,1115	0/0	0.916667	0.0833333	108	0/1	0.836066	0.163934	61
CP058933.1	2001356	C	CA	104.4	AC=2;AF=0.500;AN=4;BaseQRankSum=0.534;ClippingRankSum=-1.269;DP=178;FS=5.142;MLEAC=2;MLEAF=0.500;MQ=60.12;MQRankSum=-0.360;QD=0.59;ReadPosRankSum=-1.435;SOR=1.426;ANN=CA|upstream_gene_variant|MODIFIER|G6M90_00g035560|gene-G6M90_00g035560|transcript|rna-gnl|ncbi|G6M90_00g035560.m01_mrna|protein_coding||c.-3909_-3908insT|||||3909|,CA|upstream_gene_variant|MODIFIER|HET-E1_5|gene-G6M90_00g035570|tran…	178	0/1:69,15:84:99:104,0,1319	0/1:41,8:49:38:38,0,735	0/1	0.821429	0.178571	84	0/1	0.836735	0.163265	49
CP058935.1	3850229	G	GT	40.15	AC=1;AF=0.250;AN=4;BaseQRankSum=0.102;ClippingRankSum=-1.337;DP=215;FS=4.424;MLEAC=1;MLEAF=0.250;MQ=60.05;MQRankSum=-1.103;QD=0.44;ReadPosRankSum=0.574;SOR=1.192;ANN=GT|upstream_gene_variant|MODIFIER|bzz1|gene-G6M90_00g078530|transcript|rna-gnl|ncbi|G6M90_00g078530.m01_mrna|protein_coding||c.-4492_-4491insA|||||4492|,GT|upstream_gene_variant|MODIFIER|G6M90_00g078540|gene-G6M90_00g078540|transcrip…	215	0/0:89,9:98:69:0,69,2205	0/1:62,12:74:79:79,0,1468	0/0	0.908163	0.0918367	98	0/1	0.837838	0.162162	74
CP058937.1	2682646	TA	T	59.15	AC=1;AF=0.250;AN=4;BaseQRankSum=-0.434;ClippingRankSum=-1.058;DP=187;FS=5.203;MLEAC=1;MLEAF=0.250;MQ=60.00;MQRankSum=0.036;QD=0.64;ReadPosRankSum=-0.521;SOR=1.354;ANN=T|upstream_gene_variant|MODIFIER|G6M90_00g101460|gene-G6M90_00g101460|transcript|rna-gnl|ncbi|G6M90_00g101460.m01_mrna|protein_coding||c.-395delT|||||395|,T|upstream_gene_variant|MODIFIER|MOB2_1|gene-G6M90_00g101480|transcript|rna-g…	187	0/0:78,7:85:99:0,99,1746	0/1:62,12:74:98:98,0,1342	0/0	0.917647	0.0823529	85	0/1	0.837838	0.162162	74
CP058938.1	1623404	G	GT	62.15	AC=1;AF=0.250;AN=4;BaseQRankSum=-1.736;ClippingRankSum=0.628;DP=221;FS=0.000;MLEAC=1;MLEAF=0.250;MQ=60.10;MQRankSum=0.773;QD=0.56;ReadPosRankSum=-1.796;SOR=0.712;ANN=GT|upstream_gene_variant|MODIFIER|MIOX1|gene-G6M90_00g110440|transcript|rna-gnl|ncbi|G6M90_00g110440.m01_mrna|protein_coding||c.-4518_-4517insA|||||4518|,GT|upstream_gene_variant|MODIFIER|hmt1|gene-G6M90_00g110450|transcript|rna-gnl|…	221	0/0:77,10:87:68:0,68,1705	0/1:83,16:99:99:101,0,1746	0/0	0.885057	0.114943	87	0/1	0.838384	0.161616	99
CP058932.1	4468213	G	GA	213.4	AC=2;AF=0.500;AN=4;BaseQRankSum=0.048;ClippingRankSum=0.180;DP=192;FS=3.025;MLEAC=2;MLEAF=0.500;MQ=60.06;MQRankSum=0.402;QD=1.11;ReadPosRankSum=1.464;SOR=0.587;ANN=GA|upstream_gene_variant|MODIFIER|PEX3|gene-G6M90_00g013400|transcript|rna-gnl|ncbi|G6M90_00g013400.m01_mrna|protein_coding||c.-1414_-1413insT|||||1414|,GA|downstream_gene_variant|MODIFIER|bet5|gene-G6M90_00g013390|transcript|rna-gnl|n…	192	0/1:72,23:95:99:199,0,1522	0/1:52,10:62:52:52,0,1051	0/1	0.757895	0.242105	95	0/1	0.83871	0.16129	62
CP058933.1	2485916	TC	T	94.4	AC=2;AF=0.500;AN=4;BaseQRankSum=-0.728;ClippingRankSum=-0.307;DP=145;FS=0.989;MLEAC=2;MLEAF=0.500;MQ=60.00;MQRankSum=-0.152;QD=0.65;ReadPosRankSum=0.432;SOR=0.867;ANN=T|upstream_gene_variant|MODIFIER|G6M90_00g037150|gene-G6M90_00g037150|transcript|rna-gnl|ncbi|G6M90_00g037150.m01_mrna|protein_coding||c.-1951delG|||||1951|,T|upstream_gene_variant|MODIFIER|G6M90_00g037160|gene-G6M90_00g037160|trans…	145	0/1:57,9:66:40:40,0,1231	0/1:52,10:62:92:92,0,1207	0/1	0.863636	0.136364	66	0/1	0.83871	0.16129	62
CP058933.1	6954390	C	CA	39.15	AC=1;AF=0.250;AN=4;BaseQRankSum=-2.068;ClippingRankSum=-0.165;DP=166;FS=0.000;MLEAC=1;MLEAF=0.250;MQ=60.07;MQRankSum=-1.067;QD=0.60;ReadPosRankSum=0.650;SOR=0.818;ANN=CA|upstream_gene_variant|MODIFIER|mtr_2|gene-G6M90_00g050840|transcript|rna-gnl|ncbi|G6M90_00g050840.m01_mrna|protein_coding||c.-1063_-1062insT|||||1063|,CA|upstream_gene_variant|MODIFIER|G6M90_00g050860|gene-G6M90_00g050860|transcr…	166	0/0:87,6:93:99:0,110,2259	0/1:52,10:62:78:78,0,1322	0/0	0.935484	0.0645161	93	0/1	0.83871	0.16129	62
CP058938.1	1270042	AC	A	127.4	AC=2;AF=0.500;AN=4;BaseQRankSum=1.199;ClippingRankSum=0.862;DP=158;FS=2.140;MLEAC=1;MLEAF=0.250;MQ=60.14;MQRankSum=0.147;QD=0.81;ReadPosRankSum=0.618;SOR=1.002;ANN=A|upstream_gene_variant|MODIFIER|G6M90_00g109330|gene-G6M90_00g109330|transcript|rna-gnl|ncbi|G6M90_00g109330.m01_mrna|protein_coding||c.-4506delG|||||4506|,A|upstream_gene_variant|MODIFIER|G6M90_00g109340|gene-G6M90_00g109340|transcri…	158	0/1:54,14:68:99:113,0,1181	0/1:52,10:62:32:32,0,1063	0/1	0.794118	0.205882	68	0/1	0.83871	0.16129	62
CP058933.1	4129783	C	CT	138.4	AC=2;AF=0.500;AN=4;BaseQRankSum=-1.446;ClippingRankSum=-0.928;DP=229;FS=0.000;MLEAC=2;MLEAF=0.500;MQ=60.05;MQRankSum=1.125;QD=0.60;ReadPosRankSum=-0.889;SOR=0.764;ANN=CT|upstream_gene_variant|MODIFIER|DBP2|gene-G6M90_00g041870|transcript|rna-gnl|ncbi|G6M90_00g041870.m01_mrna|protein_coding||c.-511_-510insA|||||511|,CT|upstream_gene_variant|MODIFIER|G6M90_00g041890|gene-G6M90_00g041890|transcript|…	229	0/1:104,19:123:99:121,0,2225	0/1:63,12:75:55:55,0,1444	0/1	0.845528	0.154472	123	0/1	0.84	0.16	75
CP058935.1	3260737	C	CA	203.4	AC=2;AF=0.500;AN=4;BaseQRankSum=-1.802;ClippingRankSum=0.832;DP=198;FS=0.000;MLEAC=2;MLEAF=0.500;MQ=60.00;MQRankSum=-0.975;QD=1.03;ReadPosRankSum=2.201;SOR=0.619;ANN=CA|upstream_gene_variant|MODIFIER|G6M90_00g076620|gene-G6M90_00g076620|transcript|rna-gnl|ncbi|G6M90_00g076620.m01_mrna|protein_coding||c.-1180_-1179insT|||||1180|,CA|downstream_gene_variant|MODIFIER|DCW1_5|gene-G6M90_00g076600|trans…	198	0/1:96,21:117:99:183,0,1975	0/1:42,8:50:58:58,0,910	0/1	0.820513	0.179487	117	0/1	0.84	0.16	50
CP058937.1	2949487	T	TG	37.15	AC=1;AF=0.250;AN=4;BaseQRankSum=-0.243;ClippingRankSum=0.706;DP=136;FS=0.000;MLEAC=1;MLEAF=0.250;MQ=60.00;MQRankSum=0.785;QD=0.66;ReadPosRankSum=-1.734;SOR=0.887;ANN=TG|upstream_gene_variant|MODIFIER|G6M90_00g102350|gene-G6M90_00g102350|transcript|rna-gnl|ncbi|G6M90_00g102350.m01_mrna|protein_coding||c.-3873_-3872insC|||||3873|,TG|intergenic_region|MODIFIER|G6M90_00g102350-eth-1|gene-G6M90_00g102…	136	0/0:67,0:67:99:0,200,1856	0/1:42,8:50:76:76,0,984	0/0	1	0	67	0/1	0.84	0.16	50
CP058934.1	2885893	CA	C	68.4	AC=2;AF=0.500;AN=4;BaseQRankSum=2.194;ClippingRankSum=-0.870;DP=169;FS=0.000;MLEAC=2;MLEAF=0.500;MQ=60.00;MQRankSum=-0.419;QD=0.40;ReadPosRankSum=1.334;SOR=0.760;ANN=C|upstream_gene_variant|MODIFIER|rec8|gene-G6M90_00g061120|transcript|rna-gnl|ncbi|G6M90_00g061120.m01_mrna|protein_coding||c.-4194delT|||||4194|,C|upstream_gene_variant|MODIFIER|ade7|gene-G6M90_00g061140|transcript|rna-gnl|ncbi|G6M9…	169	0/1:66,14:80:77:77,0,1264	0/1:53,10:63:29:29,0,1064	0/1	0.825	0.175	80	0/1	0.84127	0.15873	63
CP058936.1	2138035	GA	G	39.15	AC=1;AF=0.250;AN=4;BaseQRankSum=1.467;ClippingRankSum=0.115;DP=189;FS=2.614;MLEAC=1;MLEAF=0.250;MQ=60.00;MQRankSum=-0.447;QD=0.52;ReadPosRankSum=1.400;SOR=1.198;ANN=G|upstream_gene_variant|MODIFIER|mii|gene-G6M90_00g087360|transcript|rna-gnl|ncbi|G6M90_00g087360.m01_mrna|protein_coding||c.-4885delT|||||4885|,G|upstream_gene_variant|MODIFIER|G6M90_00g087380|gene-G6M90_00g087380|transcript|rna-gnl|…	189	0/0:94,2:96:99:0,232,2290	0/1:53,10:63:78:78,0,1134	0/0	0.979167	0.0208333	96	0/1	0.84127	0.15873	63
CP058933.1	2261634	T	TA	60.15	AC=1;AF=0.250;AN=4;BaseQRankSum=-0.758;ClippingRankSum=-0.213;DP=211;FS=1.935;MLEAC=1;MLEAF=0.250;MQ=60.05;MQRankSum=-0.519;QD=0.66;ReadPosRankSum=-0.228;SOR=0.979;ANN=TA|upstream_gene_variant|MODIFIER|GPI18|gene-G6M90_00g036400|transcript|rna-gnl|ncbi|G6M90_00g036400.m01_mrna|protein_coding||c.-3073_-3072insT|||||3073|,TA|upstream_gene_variant|MODIFIER|G6M90_00g036430|gene-G6M90_00g036430|transc…	211	0/0:76,8:84:72:0,72,1748	0/1:69,13:82:99:99,0,1495	0/0	0.904762	0.0952381	84	0/1	0.841463	0.158537	82
CP058935.1	2293235	G	GA	37.15	AC=1;AF=0.250;AN=4;BaseQRankSum=1.579;ClippingRankSum=0.503;DP=161;FS=9.057;MLEAC=1;MLEAF=0.250;MQ=60.00;MQRankSum=-0.226;QD=0.50;ReadPosRankSum=-0.962;SOR=2.072;ANN=GA|upstream_gene_variant|MODIFIER|macrod2|gene-G6M90_00g073570|transcript|rna-gnl|ncbi|G6M90_00g073570.m01_mrna|protein_coding||c.-4966_-4965insT|||||4966|,GA|upstream_gene_variant|MODIFIER|TEF3|gene-G6M90_00g073590|transcript|rna-gn…	161	0/0:70,2:72:99:0,161,1819	0/1:54,10:64:76:76,0,1295	0/0	0.972222	0.0277778	72	0/1	0.84375	0.15625	64
CP058932.1	4642150	TAC	T	159.4	AC=2;AF=0.500;AN=4;BaseQRankSum=0.217;ClippingRankSum=-0.039;DP=164;FS=8.401;MLEAC=2;MLEAF=0.500;MQ=59.85;MQRankSum=2.099;QD=0.97;ReadPosRankSum=-0.596;SOR=1.182;ANN=T|upstream_gene_variant|MODIFIER|G6M90_00g013860|gene-G6M90_00g013860|transcript|rna-gnl|ncbi|G6M90_00g013860.m01_mrna|protein_coding||c.-2333_-2332delGT|||||2332|,T|upstream_gene_variant|MODIFIER|G6M90_00g013870|gene-G6M90_00g013870…	164	0/1:52,11:63:99:114,0,1384	0/1:33,6:39:83:83,0,914	0/1	0.825397	0.174603	63	0/1	0.846154	0.153846	39
CP058934.1	407607	GC	G	60.15	AC=1;AF=0.250;AN=4;BaseQRankSum=-1.548;ClippingRankSum=-0.564;DP=86;FS=0.000;MLEAC=1;MLEAF=0.250;MQ=59.47;MQRankSum=-1.548;QD=2.31;ReadPosRankSum=-1.815;SOR=0.482;ANN=G|intergenic_region|MODIFIER|G6M90_00g053680-Tf2-12_9|gene-G6M90_00g053680-gene-G6M90_00g053690|intergenic_region|gene-G6M90_00g053680-gene-G6M90_00g053690|||n.407608delC||||||	86	0/0:60,0:60:99:0,181,3992	0/1:22,4:26:99:99,0,1318	0/0	1	0	60	0/1	0.846154	0.153846	26
CP058934.1	4548796	T	TAAAATTAAAAATAATAAA	33.15	AC=1;AF=0.250;AN=4;BaseQRankSum=0.256;ClippingRankSum=-1.134;DP=34;FS=0.000;MLEAC=1;MLEAF=0.250;MQ=59.28;MQRankSum=-1.500;QD=2.55;ReadPosRankSum=-1.866;SOR=0.324;ANN=TAAAATTAAAAATAATAAA|upstream_gene_variant|MODIFIER|G6M90_00g066350|gene-G6M90_00g066350|transcript|rna-gnl|ncbi|G6M90_00g066350.m01_mrna|protein_coding||c.-1620_-1619insAAAATTAAAAATAATAAA|||||1619|,TAAAATTAAAAATAATAAA|downstream_gene…	34	0/0:21,0:21:63:0,63,5115	0/1:11,2:13:72:72,0,2680	0/0	1	0	21	0/1	0.846154	0.153846	13
CP058934.1	4736100	A	C	31.19	AC=1;AF=0.250;AN=4;BaseQRankSum=-1.362;ClippingRankSum=-0.272;DP=77;FS=0.000;MLEAC=1;MLEAF=0.250;MQ=60.00;MQRankSum=-1.069;QD=1.20;ReadPosRankSum=-3.415;SOR=0.987;ANN=C|intergenic_region|MODIFIER|G6M90_00g066650-G6M90_00g066660|gene-G6M90_00g066650-gene-G6M90_00g066660|intergenic_region|gene-G6M90_00g066650-gene-G6M90_00g066660|||n.4736100A>C||||||	77	0/0:49,1:50:99:0,112,8077	0/1:22,4:26:61:61,0,3398	0/0	0.98	0.02	50	0/1	0.846154	0.153846	26
CP058935.1	3040778	C	CA	64.15	AC=1;AF=0.250;AN=4;BaseQRankSum=-2.705;ClippingRankSum=-0.234;DP=219;FS=1.836;MLEAC=1;MLEAF=0.250;MQ=60.00;MQRankSum=-0.584;QD=0.73;ReadPosRankSum=-1.073;SOR=0.835;ANN=CA|upstream_gene_variant|MODIFIER|G6M90_00g076020|gene-G6M90_00g076020|transcript|rna-gnl|ncbi|G6M90_00g076020.m01_mrna|protein_coding||c.-4222_-4221insT|||||4222|,CA|downstream_gene_variant|MODIFIER|G6M90_00g076030|gene-G6M90_00g0…	219	0/0:101,10:111:52:0,52,2466	0/1:66,12:78:99:103,0,1582	0/0	0.90991	0.0900901	111	0/1	0.846154	0.153846	78
CP058936.1	2759352	T	TA	85.52	AC=2;AF=0.500;AN=4;BaseQRankSum=-0.598;ClippingRankSum=-0.577;DP=66;FS=0.000;MLEAC=2;MLEAF=0.500;MQ=59.94;MQRankSum=-0.041;QD=1.30;ReadPosRankSum=-2.165;SOR=0.720;ANN=TA|intergenic_region|MODIFIER|lok-G6M90_00g089080|gene-G6M90_00g089070-gene-G6M90_00g089080|intergenic_region|gene-G6M90_00g089070-gene-G6M90_00g089080|||n.2759352_2759353insA||||||	66	0/1:34,9:43:99:109,0,770	0/1:11,2:13:14:14,0,254	0/1	0.790698	0.209302	43	0/1	0.846154	0.153846	13
CP058936.1	2859771	CT	C	128.4	AC=2;AF=0.500;AN=4;BaseQRankSum=-1.823;ClippingRankSum=0.619;DP=170;FS=1.980;MLEAC=2;MLEAF=0.500;MQ=60.00;MQRankSum=0.354;QD=0.76;ReadPosRankSum=-0.712;SOR=0.848;ANN=C|upstream_gene_variant|MODIFIER|ATG3|gene-G6M90_00g089270|transcript|rna-gnl|ncbi|G6M90_00g089270.m01_mrna|protein_coding||c.-4451delA|||||4451|,C|upstream_gene_variant|MODIFIER|cwc-24|gene-G6M90_00g089280|transcript|rna-gnl|ncbi|G6…	170	0/1:66,14:80:99:100,0,1262	0/1:55,10:65:66:66,0,1096	0/1	0.825	0.175	80	0/1	0.846154	0.153846	65
CP058932.1	7311085	C	CA	61.28	AC=1;AF=0.250;AN=4;BaseQRankSum=-0.374;ClippingRankSum=-1.306;DP=219;FS=0.000;MLEAC=2;MLEAF=0.500;MQ=60.00;MQRankSum=-1.084;QD=0.53;ReadPosRankSum=-0.629;SOR=0.605;ANN=CA|upstream_gene_variant|MODIFIER|G6M90_00g022280|gene-G6M90_00g022280|transcript|rna-gnl|ncbi|G6M90_00g022280.m01_mrna|protein_coding||c.-3018_-3017insT|||||3018|,CA|upstream_gene_variant|MODIFIER|NBP35|gene-G6M90_00g022300|transc…	219	0/0:70,12:82:1:0,1,1479	0/1:83,15:98:97:97,0,1736	0/0	0.853659	0.146341	82	0/1	0.846939	0.153061	98
CP058937.1	1756811	GA	G	95.4	AC=2;AF=0.500;AN=4;BaseQRankSum=-1.277;ClippingRankSum=0.536;DP=202;FS=1.978;MLEAC=2;MLEAF=0.500;MQ=60.05;MQRankSum=-0.379;QD=0.47;ReadPosRankSum=-1.294;SOR=0.949;ANN=G|upstream_gene_variant|MODIFIER|G6M90_00g098840|gene-G6M90_00g098840|transcript|rna-gnl|ncbi|G6M90_00g098840.m01_mrna|protein_coding||c.-4510delT|||||4510|,G|upstream_gene_variant|MODIFIER|mug80_1|gene-G6M90_00g098850|transcript|rn…	202	0/1:77,13:90:96:96,0,1643	0/1:61,11:72:37:37,0,1332	0/1	0.855556	0.144444	90	0/1	0.847222	0.152778	72
CP058937.1	3734457	AGT	A	47.37	AC=1;AF=0.250;AN=4;BaseQRankSum=-1.142;ClippingRankSum=-0.995;DP=181;FS=1.128;MLEAC=1;MLEAF=0.250;MQ=60.00;MQRankSum=-0.408;QD=0.64;ReadPosRankSum=1.505;SOR=1.010;ANN=A|upstream_gene_variant|MODIFIER|G6M90_00g104550|gene-G6M90_00g104550|transcript|rna-gnl|ncbi|G6M90_00g104550.m01_mrna|protein_coding||c.-14_-13delAC|||||13|,A|downstream_gene_variant|MODIFIER|psd3_1|gene-G6M90_00g104540|transcript|…	181	0/0:74,8:82:14:0,14,2378	0/1:50,9:59:86:86,0,1580	0/0	0.902439	0.097561	82	0/1	0.847458	0.152542	59
CP058937.1	2468467	G	GT	30.15	AC=1;AF=0.250;AN=4;BaseQRankSum=-0.332;ClippingRankSum=-0.073;DP=206;FS=4.795;MLEAC=1;MLEAF=0.250;MQ=60.05;MQRankSum=-1.558;QD=0.36;ReadPosRankSum=-1.776;SOR=0.884;ANN=GT|upstream_gene_variant|MODIFIER|FLC2_3|gene-G6M90_00g100910|transcript|rna-gnl|ncbi|G6M90_00g100910.m01_mrna|protein_coding||c.-447_-446insT|||||446|,GT|downstream_gene_variant|MODIFIER|G6M90_00g100900|gene-G6M90_00g100900|transc…	206	0/0:106,9:115:99:0,109,2640	0/1:56,10:66:69:69,0,1321	0/0	0.921739	0.0782609	115	0/1	0.848485	0.151515	66
CP058933.1	5941479	G	GA	112.4	AC=2;AF=0.500;AN=4;BaseQRankSum=-1.853;ClippingRankSum=-0.607;DP=188;FS=3.052;MLEAC=2;MLEAF=0.500;MQ=60.00;MQRankSum=0.269;QD=0.60;ReadPosRankSum=0.643;SOR=0.399;ANN=GA|upstream_gene_variant|MODIFIER|PLGG1|gene-G6M90_00g047440|transcript|rna-gnl|ncbi|G6M90_00g047440.m01_mrna|protein_coding||c.-3806_-3805insT|||||3806|,GA|upstream_gene_variant|MODIFIER|DHH1|gene-G6M90_00g047450|transcript|rna-gnl|…	188	0/1:87,19:106:99:110,0,1918	0/1:45,8:53:40:40,0,951	0/1	0.820755	0.179245	106	0/1	0.849057	0.150943	53
CP058936.1	2838671	C	CA	34.15	AC=1;AF=0.250;AN=4;BaseQRankSum=-2.617;ClippingRankSum=-0.285;DP=235;FS=0.905;MLEAC=1;MLEAF=0.250;MQ=60.00;MQRankSum=-0.148;QD=0.37;ReadPosRankSum=2.231;SOR=0.832;ANN=CA|upstream_gene_variant|MODIFIER|G6M90_00g089240|gene-G6M90_00g089240|transcript|rna-gnl|ncbi|G6M90_00g089240.m01_mrna|protein_coding||c.-338_-337insA|||||337|,CA|upstream_gene_variant|MODIFIER|G6M90_00g089250|gene-G6M90_00g089250|…	235	0/0:123,8:131:99:0,178,2966	0/1:62,11:73:73:73,0,1336	0/0	0.938931	0.0610687	131	0/1	0.849315	0.150685	73
CP058937.1	2875671	T	TG	78.4	AC=2;AF=0.500;AN=4;BaseQRankSum=0.753;ClippingRankSum=-0.734;DP=187;FS=4.702;MLEAC=2;MLEAF=0.500;MQ=60.06;MQRankSum=0.367;QD=0.42;ReadPosRankSum=2.105;SOR=1.252;ANN=TG|upstream_gene_variant|MODIFIER|G6M90_00g102120|gene-G6M90_00g102120|transcript|rna-gnl|ncbi|G6M90_00g102120.m01_mrna|protein_coding||c.-4971_-4970insC|||||4971|,TG|upstream_gene_variant|MODIFIER|G6M90_00g102130|gene-G6M90_00g102130…	187	0/1:59,10:69:53:53,0,1381	0/1:62,11:73:63:63,0,1366	0/1	0.855072	0.144928	69	0/1	0.849315	0.150685	73
CP058932.1	6054090	C	CA	86.4	AC=2;AF=0.500;AN=4;BaseQRankSum=-0.942;ClippingRankSum=0.067;DP=164;FS=8.072;MLEAC=2;MLEAF=0.500;MQ=60.00;MQRankSum=-1.095;QD=0.53;ReadPosRankSum=-1.469;SOR=1.354;ANN=CA|upstream_gene_variant|MODIFIER|FSF1|gene-G6M90_00g018260|transcript|rna-gnl|ncbi|G6M90_00g018260.m01_mrna|protein_coding||c.-315_-314insT|||||315|,CA|downstream_gene_variant|MODIFIER|trz1|gene-G6M90_00g018250|transcript|rna-gnl|n…	164	0/1:67,11:78:64:64,0,1520	0/1:51,9:60:60:60,0,1235	0/1	0.858974	0.141026	78	0/1	0.85	0.15	60
CP058933.1	7375896	A	G	45.19	AC=1;AF=0.250;AN=4;BaseQRankSum=-1.446;ClippingRankSum=1.149;DP=75;FS=5.334;MLEAC=1;MLEAF=0.250;MQ=60.00;MQRankSum=-1.446;QD=2.26;ReadPosRankSum=-2.474;SOR=0.934;ANN=G|intron_variant|MODIFIER|G6M90_00g051990|gene-G6M90_00g051990|transcript|rna-gnl|ncbi|G6M90_00g051990.m01_mrna|protein_coding|3/4|c.283+1120A>G||||||	75	0/0:55,0:55:99:0,169,3649	0/1:17,3:20:75:75,0,1103	0/0	1	0	55	0/1	0.85	0.15	20
CP058937.1	1252051	C	CAT	140.6	AC=1;AF=0.250;AN=4;BaseQRankSum=-0.229;ClippingRankSum=-1.498;DP=220;FS=1.033;MLEAC=1;MLEAF=0.250;MQ=60.00;MQRankSum=0.052;QD=1.41;ReadPosRankSum=-0.641;SOR=0.753;ANN=CAT|upstream_gene_variant|MODIFIER|artA|gene-G6M90_00g097270|transcript|rna-gnl|ncbi|G6M90_00g097270.m01_mrna|protein_coding||c.-1690_-1689insAT|||||1689|,CAT|downstream_gene_variant|MODIFIER|G6M90_00g097250|gene-G6M90_00g097250|tra…	220	0/0:80,4:84:99:0,109,2519	0/1:63,11:74:99:166,0,1835	0/0	0.952381	0.047619	84	0/1	0.851351	0.148649	74
CP058932.1	2748078	AAG	A	104.4	AC=2;AF=0.500;AN=4;BaseQRankSum=-0.396;ClippingRankSum=2.287;DP=157;FS=2.386;MLEAC=2;MLEAF=0.500;MQ=59.87;MQRankSum=0.540;QD=0.66;ReadPosRankSum=2.152;SOR=1.083;ANN=A|upstream_gene_variant|MODIFIER|G6M90_00g008390|gene-G6M90_00g008390|transcript|rna-gnl|ncbi|G6M90_00g008390.m01_mrna|protein_coding||c.-202_-201delCT|||||201|,A|downstream_gene_variant|MODIFIER|ptaB|gene-G6M90_00g008380|transcript|r…	157	0/1:54,11:65:99:104,0,1346	0/1:46,8:54:38:38,0,1245	0/1	0.830769	0.169231	65	0/1	0.851852	0.148148	54
CP058933.1	3421757	G	GA	60.4	AC=2;AF=0.500;AN=4;BaseQRankSum=0.851;ClippingRankSum=-0.481;DP=219;FS=0.836;MLEAC=2;MLEAF=0.500;MQ=60.00;MQRankSum=-0.216;QD=0.28;ReadPosRankSum=0.946;SOR=0.819;ANN=GA|upstream_gene_variant|MODIFIER|cyt-2|gene-G6M90_00g039730|transcript|rna-gnl|ncbi|G6M90_00g039730.m01_mrna|protein_coding||c.-3285_-3284insT|||||3285|,GA|downstream_gene_variant|MODIFIER|YPL109C|gene-G6M90_00g039740|transcript|rna…	219	0/1:75,12:87:39:39,0,1525	0/1:69,12:81:59:59,0,1384	0/1	0.862069	0.137931	87	0/1	0.851852	0.148148	81
CP058934.1	407600	T	A	69.19	AC=1;AF=0.250;AN=4;BaseQRankSum=-1.996;ClippingRankSum=0.557;DP=87;FS=0.000;MLEAC=1;MLEAF=0.250;MQ=59.48;MQRankSum=-1.327;QD=2.56;ReadPosRankSum=-0.922;SOR=0.542;ANN=A|intergenic_region|MODIFIER|G6M90_00g053680-Tf2-12_9|gene-G6M90_00g053680-gene-G6M90_00g053690|intergenic_region|gene-G6M90_00g053680-gene-G6M90_00g053690|||n.407600T>A||||||	87	0/0:60,0:60:99:0,184,3941	0/1:23,4:27:99:99,0,1321	0/0	1	0	60	0/1	0.851852	0.148148	27
CP058934.1	3846871	C	CA	90.15	AC=1;AF=0.250;AN=4;BaseQRankSum=-1.994;ClippingRankSum=-0.862;DP=207;FS=0.000;MLEAC=1;MLEAF=0.250;MQ=60.00;MQRankSum=0.404;QD=0.99;ReadPosRankSum=-1.280;SOR=0.680;ANN=CA|upstream_gene_variant|MODIFIER|G6M90_00g064150|gene-G6M90_00g064150|transcript|rna-gnl|ncbi|G6M90_00g064150.m01_mrna|protein_coding||c.-1982_-1981insT|||||1982|,CA|upstream_gene_variant|MODIFIER|mrp7|gene-G6M90_00g064160|transcri…	207	0/0:82,4:86:99:0,147,2180	0/1:69,12:81:99:129,0,1630	0/0	0.953488	0.0465116	86	0/1	0.851852	0.148148	81
CP058937.1	2801683	CT	C	41.43	AC=2;AF=0.500;AN=4;BaseQRankSum=1.157;ClippingRankSum=0.033;DP=128;FS=0.000;MLEAC=2;MLEAF=0.500;MQ=60.00;MQRankSum=0.112;QD=0.32;ReadPosRankSum=0.059;SOR=0.610;ANN=C|downstream_gene_variant|MODIFIER|G6M90_00g101880|gene-G6M90_00g101880|transcript|rna-gnl|ncbi|G6M90_00g101880.m01_mrna|protein_coding||c.*3168delA|||||3168|,C|downstream_gene_variant|MODIFIER|G6M90_00g101890|gene-G6M90_00g101890|tran…	128	0/1:44,16:60:76:76,0,855	0/1:23,4:27:1:1,0,415	0/1	0.733333	0.266667	60	0/1	0.851852	0.148148	27
CP058933.1	2726335	G	GA	73.15	AC=1;AF=0.250;AN=4;BaseQRankSum=-1.654;ClippingRankSum=0.086;DP=181;FS=0.992;MLEAC=1;MLEAF=0.250;MQ=60.00;MQRankSum=-0.025;QD=0.98;ReadPosRankSum=-1.987;SOR=0.877;ANN=GA|upstream_gene_variant|MODIFIER|G6M90_00g037840|gene-G6M90_00g037840|transcript|rna-gnl|ncbi|G6M90_00g037840.m01_mrna|protein_coding||c.-4871_-4870insT|||||4871|,GA|upstream_gene_variant|MODIFIER|G6M90_00g037850|gene-G6M90_00g0378…	181	0/0:90,6:96:99:0,183,2432	0/1:58,10:68:99:112,0,1393	0/0	0.9375	0.0625	96	0/1	0.852941	0.147059	68
CP058932.1	4486650	CA	C	110.4	AC=2;AF=0.500;AN=4;BaseQRankSum=1.477;ClippingRankSum=-0.428;DP=120;FS=4.285;MLEAC=1;MLEAF=0.250;MQ=60.09;MQRankSum=0.718;QD=0.92;ReadPosRankSum=-0.621;SOR=0.290;ANN=C|upstream_gene_variant|MODIFIER|G6M90_00g013440|gene-G6M90_00g013440|transcript|rna-gnl|ncbi|G6M90_00g013440.m01_mrna|protein_coding||c.-590delT|||||590|,C|upstream_gene_variant|MODIFIER|CBR1|gene-G6M90_00g013450|transcript|rna-gnl|…	120	0/1:45,14:59:99:101,0,745	0/1:35,6:41:16:16,0,575	0/1	0.762712	0.237288	59	0/1	0.853659	0.146341	41
CP058936.1	2390439	G	GT	43.4	AC=2;AF=0.500;AN=4;BaseQRankSum=-2.746;ClippingRankSum=-0.287;DP=157;FS=2.025;MLEAC=2;MLEAF=0.500;MQ=60.00;MQRankSum=-1.481;QD=0.28;ReadPosRankSum=0.184;SOR=0.784;ANN=GT|upstream_gene_variant|MODIFIER|UBP1_1|gene-G6M90_00g088050|transcript|rna-gnl|ncbi|G6M90_00g088050.m01_mrna|protein_coding||c.-2637_-2636insA|||||2637|,GT|downstream_gene_variant|MODIFIER|LAE1_7|gene-G6M90_00g088060|transcript|rn…	157	0/1:79,14:93:54:54,0,1674	0/1:35,6:41:27:27,0,750	0/1	0.849462	0.150538	93	0/1	0.853659	0.146341	41
CP058937.1	1161043	C	CT	52.4	AC=2;AF=0.500;AN=4;BaseQRankSum=-0.964;ClippingRankSum=0.808;DP=226;FS=2.838;MLEAC=2;MLEAF=0.500;MQ=60.00;MQRankSum=1.058;QD=0.23;ReadPosRankSum=0.035;SOR=0.762;ANN=CT|downstream_gene_variant|MODIFIER|G6M90_00g096980|gene-G6M90_00g096980|transcript|rna-gnl|ncbi|G6M90_00g096980.m01_mrna|protein_coding||c.*3745_*3746insT|||||3746|,CT|downstream_gene_variant|MODIFIER|Khk|gene-G6M90_00g096990|transcr…	226	0/1:100,17:117:52:52,0,2169	0/1:70,12:82:38:38,0,1597	0/1	0.854701	0.145299	117	0/1	0.853659	0.146341	82
CP058933.1	2990791	G	GA	59.15	AC=1;AF=0.250;AN=4;BaseQRankSum=-1.816;ClippingRankSum=0.834;DP=250;FS=1.942;MLEAC=1;MLEAF=0.250;MQ=60.00;MQRankSum=-1.050;QD=0.56;ReadPosRankSum=2.304;SOR=0.812;ANN=GA|upstream_gene_variant|MODIFIER|lsb5|gene-G6M90_00g038610|transcript|rna-gnl|ncbi|G6M90_00g038610.m01_mrna|protein_coding||c.-354_-353insT|||||354|,GA|downstream_gene_variant|MODIFIER|SMF1|gene-G6M90_00g038620|transcript|rna-gnl|nc…	250	0/0:114,7:121:99:0,167,2993	0/1:76,13:89:98:98,0,1847	0/0	0.942149	0.0578512	121	0/1	0.853933	0.146067	89
CP058933.1	4740028	C	CA	38.4	AC=2;AF=0.500;AN=4;BaseQRankSum=-0.075;ClippingRankSum=0.100;DP=222;FS=0.000;MLEAC=2;MLEAF=0.500;MQ=60.05;MQRankSum=-0.447;QD=0.17;ReadPosRankSum=2.616;SOR=0.737;ANN=CA|upstream_gene_variant|MODIFIER|G6M90_00g043850|gene-G6M90_00g043850|transcript|rna-gnl|ncbi|G6M90_00g043850.m01_mrna|protein_coding||c.-4100_-4099insT|||||4100|,CA|downstream_gene_variant|MODIFIER|G6M90_00g043860|gene-G6M90_00g043…	222	0/1:101,17:118:36:36,0,2048	0/1:59,10:69:40:40,0,1157	0/1	0.855932	0.144068	118	0/1	0.855072	0.144928	69
CP058932.1	944615	C	CT	30.41	AC=2;AF=0.500;AN=4;BaseQRankSum=0.615;ClippingRankSum=0.065;DP=224;FS=1.790;MLEAC=2;MLEAF=0.500;MQ=60.05;MQRankSum=-1.655;QD=0.14;ReadPosRankSum=1.543;SOR=0.931;ANN=CT|downstream_gene_variant|MODIFIER|YPS3_0|gene-G6M90_00g002850|transcript|rna-gnl|ncbi|G6M90_00g002850.m01_mrna|protein_coding||c.*1435_*1436insT|||||1436|,CT|downstream_gene_variant|MODIFIER|cna-1|gene-G6M90_00g002860|transcript|rna…	224	0/1:111,16:127:41:41,0,2404	0/1:48,8:56:27:27,0,1054	0/1	0.874016	0.125984	127	0/1	0.857143	0.142857	56
CP058932.1	1855624	C	CT	41.53	AC=2;AF=0.500;AN=4;BaseQRankSum=-1.299;ClippingRankSum=1.651;DP=43;FS=0.000;MLEAC=2;MLEAF=0.500;MQ=59.95;MQRankSum=0.815;QD=0.97;ReadPosRankSum=-0.418;SOR=0.941;ANN=CT|upstream_gene_variant|MODIFIER|Tf2-12_1|gene-G6M90_00g005660|transcript|rna-gnl|ncbi|G6M90_00g005660.m01_mrna|protein_coding||c.-2322_-2321insA|||||2322|,CT|upstream_gene_variant|MODIFIER|G6M90_00g005670|gene-G6M90_00g005670|transc…	43	0/1:22,6:28:74:74,0,462	0/1:6,1:7:4:4,0,136	0/1	0.785714	0.214286	28	0/1	0.857143	0.142857	7
CP058932.1	3134510	T	TCCCCCCCCCCCCCCCCCCCCCCCCCCCCC	142.4	AC=2;AF=0.500;AN=4;BaseQRankSum=-0.774;ClippingRankSum=0.363;DP=75;FS=78.254;MLEAC=2;MLEAF=0.500;MQ=60.00;MQRankSum=-0.314;QD=1.90;ReadPosRankSum=-4.184;SOR=4.605;ANN=TCCCCCCCCCCCCCCCCCCCCCCCCCCCCC|upstream_gene_variant|MODIFIER|patB_0|gene-G6M90_00g009590|transcript|rna-gnl|ncbi|G6M90_00g009590.m01_mrna|protein_coding||c.-3720_-3719insGGGGGGGGGGGGGGGGGGGGGGGGGGGGG|||||3720|,TCCCCCCCCCCCCCCCCCCCC…	75	0/1:25,6:31:99:111,0,1257	0/1:18,3:21:69:69,0,799	0/1	0.806452	0.193548	31	0/1	0.857143	0.142857	21
CP058933.1	3888937	CCT	C	43.15	AC=1;AF=0.250;AN=4;BaseQRankSum=-0.664;ClippingRankSum=0.321;DP=205;FS=2.606;MLEAC=1;MLEAF=0.250;MQ=60.05;MQRankSum=1.137;QD=0.49;ReadPosRankSum=-0.949;SOR=1.247;ANN=C|upstream_gene_variant|MODIFIER|G6M90_00g041300|gene-G6M90_00g041300|transcript|rna-gnl|ncbi|G6M90_00g041300.m01_mrna|protein_coding||c.-2881_-2880delAG|||||2880|,C|upstream_gene_variant|MODIFIER|G6M90_00g041310|gene-G6M90_00g041310…	205	0/0:93,6:99:99:0,124,3056	0/1:66,11:77:82:82,0,2019	0/0	0.939394	0.0606061	99	0/1	0.857143	0.142857	77
CP058933.1	7261533	T	A	44.19	AC=1;AF=0.250;AN=4;BaseQRankSum=-1.868;ClippingRankSum=0.477;DP=81;FS=0.000;MLEAC=1;MLEAF=0.250;MQ=59.92;MQRankSum=-0.239;QD=1.26;ReadPosRankSum=-3.677;SOR=1.003;ANN=A|intergenic_region|MODIFIER|HMGCL-G6M90_00g051710|gene-G6M90_00g051700-gene-G6M90_00g051710|intergenic_region|gene-G6M90_00g051700-gene-G6M90_00g051710|||n.7261533T>A||||||	81	0/0:45,0:45:99:0,139,3031	0/1:30,5:35:74:74,0,1927	0/0	1	0	45	0/1	0.857143	0.142857	35
CP058933.1	7375906	C	CGGGAG	33.15	AC=1;AF=0.250;AN=4;BaseQRankSum=-0.658;ClippingRankSum=-0.329;DP=80;FS=5.280;MLEAC=1;MLEAF=0.250;MQ=60.00;MQRankSum=-1.570;QD=1.58;ReadPosRankSum=-1.514;SOR=0.937;ANN=CGGGAG|intron_variant|MODIFIER|G6M90_00g051990|gene-G6M90_00g051990|transcript|rna-gnl|ncbi|G6M90_00g051990.m01_mrna|protein_coding|3/4|c.283+1130_283+1131insGGGAG||||||	80	0/0:59,0:59:99:0,181,3866	0/1:18,3:21:72:72,0,1106	0/0	1	0	59	0/1	0.857143	0.142857	21
CP058934.1	407615	A	AG	54.15	AC=1;AF=0.250;AN=4;BaseQRankSum=-2.143;ClippingRankSum=-0.113;DP=86;FS=0.000;MLEAC=1;MLEAF=0.250;MQ=59.45;MQRankSum=-1.466;QD=1.93;ReadPosRankSum=-2.840;SOR=0.482;ANN=AG|intergenic_region|MODIFIER|G6M90_00g053680-Tf2-12_9|gene-G6M90_00g053680-gene-G6M90_00g053690|intergenic_region|gene-G6M90_00g053680-gene-G6M90_00g053690|||n.407615_407616insG||||||	86	0/0:58,0:58:99:0,178,3947	0/1:24,4:28:93:93,0,1347	0/0	1	0	58	0/1	0.857143	0.142857	28
CP058934.1	1024109	AG	A	64.4	AC=2;AF=0.500;AN=4;BaseQRankSum=-0.034;ClippingRankSum=-0.959;DP=152;FS=7.452;MLEAC=2;MLEAF=0.500;MQ=60.00;MQRankSum=-0.618;QD=0.42;ReadPosRankSum=-1.297;SOR=0.661;ANN=A|upstream_gene_variant|MODIFIER|G6M90_00g055700|gene-G6M90_00g055700|transcript|rna-gnl|ncbi|G6M90_00g055700.m01_mrna|protein_coding||c.-4174delC|||||4174|,A|downstream_gene_variant|MODIFIER|G6M90_00g055710|gene-G6M90_00g055710|tr…	152	0/1:58,10:68:44:44,0,1471	0/1:48,8:56:58:58,0,1223	0/1	0.852941	0.147059	68	0/1	0.857143	0.142857	56
CP058934.1	3847120	G	GT	141.4	AC=2;AF=0.500;AN=4;BaseQRankSum=-1.252;ClippingRankSum=0.188;DP=161;FS=0.887;MLEAC=2;MLEAF=0.500;MQ=60.00;MQRankSum=-1.108;QD=0.88;ReadPosRankSum=0.326;SOR=0.828;ANN=GT|upstream_gene_variant|MODIFIER|G6M90_00g064150|gene-G6M90_00g064150|transcript|rna-gnl|ncbi|G6M90_00g064150.m01_mrna|protein_coding||c.-2231_-2230insA|||||2231|,GT|upstream_gene_variant|MODIFIER|mrp7|gene-G6M90_00g064160|transcrip…	161	0/1:80,15:95:99:137,0,1981	0/1:36,6:42:42:42,0,898	0/1	0.842105	0.157895	95	0/1	0.857143	0.142857	42
CP058935.1	2799106	C	CA	263.4	AC=2;AF=0.500;AN=4;BaseQRankSum=-1.079;ClippingRankSum=-0.375;DP=227;FS=3.781;MLEAC=2;MLEAF=0.500;MQ=60.00;MQRankSum=0.449;QD=1.16;ReadPosRankSum=-0.561;SOR=1.127;ANN=CA|upstream_gene_variant|MODIFIER|ckn1|gene-G6M90_00g075220|transcript|rna-gnl|ncbi|G6M90_00g075220.m01_mrna|protein_coding||c.-4522_-4521insT|||||4522|,CA|downstream_gene_variant|MODIFIER|G6M90_00g075230|gene-G6M90_00g075230|transc…	227	0/1:75,22:97:99:233,0,1528	0/1:78,13:91:68:68,0,1701	0/1	0.773196	0.226804	97	0/1	0.857143	0.142857	91
CP058937.1	304448	G	GT	43.79	AC=2;AF=0.500;AN=4;BaseQRankSum=-0.654;ClippingRankSum=-0.575;DP=138;FS=0.000;MLEAC=2;MLEAF=0.500;MQ=60.08;MQRankSum=0.040;QD=0.32;ReadPosRankSum=-1.918;SOR=0.756;ANN=GT|upstream_gene_variant|MODIFIER|G6M90_00g094310|gene-G6M90_00g094310|transcript|rna-gnl|ncbi|G6M90_00g094310.m01_mrna|protein_coding||c.-520_-519insA|||||520|,GT|upstream_gene_variant|MODIFIER|UGE5|gene-G6M90_00g094320|transcript|…	138	0/1:63,12:75:72:72,0,1211	0/1:36,6:42:9:9,0,699	0/1	0.84	0.16	75	0/1	0.857143	0.142857	42
CP058937.1	1585066	G	GT	44.4	AC=2;AF=0.500;AN=4;BaseQRankSum=-0.599;ClippingRankSum=-0.292;DP=198;FS=2.735;MLEAC=2;MLEAF=0.500;MQ=59.96;MQRankSum=-0.429;QD=0.22;ReadPosRankSum=-1.763;SOR=0.752;ANN=GT|upstream_gene_variant|MODIFIER|G6M90_00g098360|gene-G6M90_00g098360|transcript|rna-gnl|ncbi|G6M90_00g098360.m01_mrna|protein_coding||c.-3120_-3119insA|||||3120|,GT|upstream_gene_variant|MODIFIER|G6M90_00g098380|gene-G6M90_00g098…	198	0/1:79,13:92:28:28,0,1756	0/1:79,13:92:54:54,0,1774	0/1	0.858696	0.141304	92	0/1	0.858696	0.141304	92
CP058933.1	3203669	AAG	A	98.22	AC=1;AF=0.250;AN=4;BaseQRankSum=-1.129;ClippingRankSum=-0.532;DP=227;FS=0.978;MLEAC=1;MLEAF=0.250;MQ=60.00;MQRankSum=-0.181;QD=0.93;ReadPosRankSum=2.779;SOR=0.711;ANN=A|upstream_gene_variant|MODIFIER|G6M90_00g039200|gene-G6M90_00g039200|transcript|rna-gnl|ncbi|G6M90_00g039200.m01_mrna|protein_coding||c.-1650_-1649delCT|||||1649|,A|upstream_gene_variant|MODIFIER|G6M90_00g039210|gene-G6M90_00g03921…	227	0/0:86,9:95:19:0,19,2607	0/1:67,11:78:99:137,0,1946	0/0	0.905263	0.0947368	95	0/1	0.858974	0.141026	78
CP058933.1	786167	C	CA	239.4	AC=2;AF=0.500;AN=4;BaseQRankSum=-1.779;ClippingRankSum=-0.287;DP=192;FS=0.845;MLEAC=1;MLEAF=0.250;MQ=60.11;MQRankSum=-0.026;QD=1.25;ReadPosRankSum=0.417;SOR=0.530;ANN=CA|upstream_gene_variant|MODIFIER|G6M90_00g032160|gene-G6M90_00g032160|transcript|rna-gnl|ncbi|G6M90_00g032160.m01_mrna|protein_coding||c.-3385_-3384insT|||||3385|,CA|upstream_gene_variant|MODIFIER|G6M90_00g032170|gene-G6M90_00g0321…	192	0/1:67,22:89:99:225,0,1317	0/1:61,10:71:19:19,0,1186	0/1	0.752809	0.247191	89	0/1	0.859155	0.140845	71
CP058932.1	6621963	GA	G	156.43	AC=2;AF=0.500;AN=4;BaseQRankSum=-0.350;ClippingRankSum=0.931;DP=160;FS=0.000;MLEAC=2;MLEAF=0.500;MQ=60.07;MQRankSum=0.914;QD=0.98;ReadPosRankSum=-0.544;SOR=0.647;ANN=G|upstream_gene_variant|MODIFIER|G6M90_00g020030|gene-G6M90_00g020030|transcript|rna-gnl|ncbi|G6M90_00g020030.m01_mrna|protein_coding||c.-2657delA|||||2657|,G|upstream_gene_variant|MODIFIER|trs31|gene-G6M90_00g020040|transcript|rna-g…	160	0/1:57,19:76:99:174,0,1135	0/1:43,7:50:20:20,0,892	0/1	0.75	0.25	76	0/1	0.86	0.14	50
CP058936.1	1051163	C	CA	148.43	AC=2;AF=0.500;AN=4;BaseQRankSum=-0.995;ClippingRankSum=0.501;DP=135;FS=0.000;MLEAC=2;MLEAF=0.500;MQ=60.00;MQRankSum=0.149;QD=1.10;ReadPosRankSum=0.102;SOR=0.755;ANN=CA|downstream_gene_variant|MODIFIER|G6M90_00g084250|gene-G6M90_00g084250|transcript|rna-gnl|ncbi|G6M90_00g084250.m01_mrna|protein_coding||c.*3544_*3545insA|||||3545|,CA|downstream_gene_variant|MODIFIER|G6M90_00g084260|gene-G6M90_00g08…	135	0/1:56,17:73:99:166,0,1031	0/1:37,6:43:20:20,0,719	0/1	0.767123	0.232877	73	0/1	0.860465	0.139535	43
CP058934.1	2516148	G	GA	78.4	AC=2;AF=0.500;AN=4;BaseQRankSum=-3.252;ClippingRankSum=0.270;DP=208;FS=0.823;MLEAC=2;MLEAF=0.500;MQ=60.05;MQRankSum=-0.795;QD=0.38;ReadPosRankSum=-0.247;SOR=0.828;ANN=GA|frameshift_variant|HIGH|npgA|gene-G6M90_00g060110|transcript|rna-gnl|ncbi|G6M90_00g060110.m01_mrna|protein_coding|2/2|c.862dupA|p.Ser288fs|863/873|863/873|288/290||INFO_REALIGN_3_PRIME,GA|upstream_gene_variant|MODIFIER|G6M90_00g0…	208	0/1:89,15:104:85:85,0,2040	0/1:56,9:65:31:31,0,1294	0/1	0.855769	0.144231	104	0/1	0.861538	0.138462	65
CP058932.1	7445879	CT	C	52.15	AC=1;AF=0.250;AN=4;BaseQRankSum=-0.016;ClippingRankSum=0.319;DP=181;FS=9.935;MLEAC=1;MLEAF=0.250;MQ=60.06;MQRankSum=-0.060;QD=0.71;ReadPosRankSum=-2.035;SOR=0.608;ANN=C|upstream_gene_variant|MODIFIER|G6M90_00g022640|gene-G6M90_00g022640|transcript|rna-gnl|ncbi|G6M90_00g022640.m01_mrna|protein_coding||c.-239delT|||||239|,C|downstream_gene_variant|MODIFIER|hhf1|gene-G6M90_00g022650|transcript|rna-g…	181	0/0:90,8:98:94:0,94,2089	0/1:50,8:58:91:91,0,1087	0/0	0.918367	0.0816327	98	0/1	0.862069	0.137931	58
CP058935.1	3014147	GC	G	68.4	AC=2;AF=0.500;AN=4;BaseQRankSum=-0.723;ClippingRankSum=-0.379;DP=129;FS=7.244;MLEAC=2;MLEAF=0.500;MQ=60.00;MQRankSum=-0.663;QD=0.53;ReadPosRankSum=-1.154;SOR=0.859;ANN=G|upstream_gene_variant|MODIFIER|G6M90_00g075940|gene-G6M90_00g075940|transcript|rna-gnl|ncbi|G6M90_00g075940.m01_mrna|protein_coding||c.-2438delC|||||2438|,G|downstream_gene_variant|MODIFIER|G6M90_00g075930|gene-G6M90_00g075930|tr…	129	0/1:51,9:60:56:56,0,1112	0/1:50,8:58:50:50,0,1135	0/1	0.85	0.15	60	0/1	0.862069	0.137931	58
CP058932.1	867993	CTG	C	251.4	AC=2;AF=0.500;AN=4;BaseQRankSum=-1.638;ClippingRankSum=0.724;DP=219;FS=6.085;MLEAC=2;MLEAF=0.500;MQ=60.05;MQRankSum=0.603;QD=1.15;ReadPosRankSum=-2.861;SOR=0.625;ANN=C|upstream_gene_variant|MODIFIER|G6M90_00g002620|gene-G6M90_00g002620|transcript|rna-gnl|ncbi|G6M90_00g002620.m01_mrna|protein_coding||c.-2339_-2338delTG|||||2339|,C|downstream_gene_variant|MODIFIER|mtfA|gene-G6M90_00g002610|transcri…	219	0/1:79,20:99:99:232,0,2085	0/1:44,7:51:57:57,0,1229	0/1	0.79798	0.20202	99	0/1	0.862745	0.137255	51
CP058934.1	3774693	T	C	70.44	AC=2;AF=0.500;AN=4;BaseQRankSum=-1.500;ClippingRankSum=0.300;DP=71;FS=8.746;MLEAC=2;MLEAF=0.500;MQ=60.00;MQRankSum=-0.991;QD=0.99;ReadPosRankSum=-3.573;SOR=1.795;ANN=C|intergenic_region|MODIFIER|fsdS-cpaO_0|gene-G6M90_00g064010-gene-G6M90_00g064020|intergenic_region|gene-G6M90_00g064010-gene-G6M90_00g064020|||n.3774693T>C||||||	71	0/1:44,5:49:51:51,0,7791	0/1:19,3:22:48:48,0,3476	0/1	0.897959	0.102041	49	0/1	0.863636	0.136364	22
CP058937.1	1390945	C	CA	55.4	AC=2;AF=0.500;AN=4;BaseQRankSum=-2.742;ClippingRankSum=-0.877;DP=198;FS=0.834;MLEAC=2;MLEAF=0.500;MQ=60.00;MQRankSum=-0.085;QD=0.28;ReadPosRankSum=-0.278;SOR=0.796;ANN=CA|upstream_gene_variant|MODIFIER|rpb4|gene-G6M90_00g097680|transcript|rna-gnl|ncbi|G6M90_00g097680.m01_mrna|protein_coding||c.-182_-181insT|||||182|,CA|upstream_gene_variant|MODIFIER|trs23|gene-G6M90_00g097690|transcript|rna-gnl|n…	198	0/1:79,12:91:47:47,0,1660	0/1:70,11:81:46:46,0,1648	0/1	0.868132	0.131868	91	0/1	0.864198	0.135802	81
CP058932.1	9329717	G	GA	109.37	AC=1;AF=0.250;AN=4;BaseQRankSum=-1.705;ClippingRankSum=0.349;DP=165;FS=1.871;MLEAC=1;MLEAF=0.250;MQ=60.07;MQRankSum=-1.120;QD=1.29;ReadPosRankSum=0.243;SOR=0.497;ANN=GA|upstream_gene_variant|MODIFIER|mask_1|gene-G6M90_00g028920|transcript|rna-gnl|ncbi|G6M90_00g028920.m01_mrna|protein_coding||c.-4135_-4134insT|||||4135|,GA|upstream_gene_variant|MODIFIER|G6M90_00g028940|gene-G6M90_00g028940|transcr…	165	0/1:54,17:71:99:146,0,852	0/0:51,8:59:27:0,27,901	0/1	0.760563	0.239437	71	0/0	0.864407	0.135593	59
CP058933.1	4386643	AAG	A	49.4	AC=2;AF=0.500;AN=4;BaseQRankSum=1.030;ClippingRankSum=-0.705;DP=207;FS=2.155;MLEAC=2;MLEAF=0.500;MQ=59.92;MQRankSum=-0.570;QD=0.24;ReadPosRankSum=1.321;SOR=1.015;ANN=A|downstream_gene_variant|MODIFIER|MSN5|gene-G6M90_00g042770|transcript|rna-gnl|ncbi|G6M90_00g042770.m01_mrna|protein_coding||c.*287_*288delCT|||||288|,A|intergenic_region|MODIFIER|G6M90_00g042760-MSN5|gene-G6M90_00g042760-gene-G6M90…	207	0/1:72,11:83:41:41,0,1776	0/1:58,9:67:46:46,0,1396	0/1	0.86747	0.13253	83	0/1	0.865672	0.134328	67
CP058936.1	4224871	G	GT	30.15	AC=1;AF=0.250;AN=4;BaseQRankSum=-0.227;ClippingRankSum=0.875;DP=197;FS=0.949;MLEAC=1;MLEAF=0.250;MQ=60.05;MQRankSum=0.859;QD=0.32;ReadPosRankSum=-1.385;SOR=0.815;ANN=GT|upstream_gene_variant|MODIFIER|G6M90_00g093070|gene-G6M90_00g093070|transcript|rna-gnl|ncbi|G6M90_00g093070.m01_mrna|protein_coding||c.-4383_-4382insT|||||4382|,GT|downstream_gene_variant|MODIFIER|G6M90_00g093040|gene-G6M90_00g093…	197	0/0:88,6:94:99:0,137,2306	0/1:71,11:82:69:69,0,1695	0/0	0.93617	0.0638298	94	0/1	0.865854	0.134146	82
CP058935.1	436615	C	CT	123.24	AC=1;AF=0.250;AN=4;BaseQRankSum=0.117;ClippingRankSum=-0.781;DP=180;FS=6.242;MLEAC=1;MLEAF=0.250;MQ=60.06;MQRankSum=-0.708;QD=1.13;ReadPosRankSum=0.586;SOR=1.483;ANN=CT|upstream_gene_variant|MODIFIER|HIR3|gene-G6M90_00g068000|transcript|rna-gnl|ncbi|G6M90_00g068000.m01_mrna|protein_coding||c.-4847_-4846insA|||||4847|,CT|downstream_gene_variant|MODIFIER|G6M90_00g068010|gene-G6M90_00g068010|transcr…	180	0/1:79,17:96:99:162,0,1705	0/0:52,8:60:18:0,18,1213	0/1	0.822917	0.177083	96	0/0	0.866667	0.133333	60
CP058936.1	3650115	G	GA	55.4	AC=2;AF=0.500;AN=4;BaseQRankSum=-0.351;ClippingRankSum=0.729;DP=207;FS=4.272;MLEAC=2;MLEAF=0.500;MQ=60.05;MQRankSum=-0.580;QD=0.27;ReadPosRankSum=0.724;SOR=1.171;ANN=GA|upstream_gene_variant|MODIFIER|pim1_1|gene-G6M90_00g091550|transcript|rna-gnl|ncbi|G6M90_00g091550.m01_mrna|protein_coding||c.-743_-742insT|||||743|,GA|upstream_gene_variant|MODIFIER|ark1_1|gene-G6M90_00g091560|transcript|rna-gnl|…	207	0/1:93,14:107:50:50,0,2149	0/1:65,10:75:43:43,0,1509	0/1	0.869159	0.130841	107	0/1	0.866667	0.133333	75
CP058932.1	5127146	C	CA	78.28	AC=1;AF=0.250;AN=4;BaseQRankSum=0.024;ClippingRankSum=0.528;DP=199;FS=0.000;MLEAC=2;MLEAF=0.500;MQ=60.10;MQRankSum=-0.252;QD=0.68;ReadPosRankSum=-0.394;SOR=0.631;ANN=CA|upstream_gene_variant|MODIFIER|G6M90_00g015330|gene-G6M90_00g015330|transcript|rna-gnl|ncbi|G6M90_00g015330.m01_mrna|protein_coding||c.-1944_-1943insT|||||1944|,CA|intergenic_region|MODIFIER|G6M90_00g015330-G6M90_00g015340|gene-G6…	199	0/1:66,15:81:99:114,0,1185	0/0:59,9:68:1:0,1,1174	0/1	0.814815	0.185185	81	0/0	0.867647	0.132353	68
CP058937.1	2350332	GC	G	41.41	AC=2;AF=0.500;AN=4;BaseQRankSum=1.002;ClippingRankSum=-0.334;DP=116;FS=1.263;MLEAC=2;MLEAF=0.500;MQ=60.00;MQRankSum=-0.631;QD=0.36;ReadPosRankSum=2.350;SOR=0.389;ANN=G|upstream_gene_variant|MODIFIER|G6M90_00g100530|gene-G6M90_00g100530|transcript|rna-gnl|ncbi|G6M90_00g100530.m01_mrna|protein_coding||c.-208delC|||||208|,G|upstream_gene_variant|MODIFIER|Poll|gene-G6M90_00g100540|transcript|rna-gnl|…	116	0/1:43,8:51:54:54,0,932	0/1:33,5:38:25:25,0,769	0/1	0.843137	0.156863	51	0/1	0.868421	0.131579	38
CP058937.1	2698780	CTG	C	100.42	AC=2;AF=0.500;AN=4;BaseQRankSum=0.262;ClippingRankSum=-0.413;DP=215;FS=1.016;MLEAC=2;MLEAF=0.500;MQ=60.00;MQRankSum=-0.466;QD=0.47;ReadPosRankSum=0.148;SOR=0.896;ANN=C|upstream_gene_variant|MODIFIER|mft1|gene-G6M90_00g101520|transcript|rna-gnl|ncbi|G6M90_00g101520.m01_mrna|protein_coding||c.-4218_-4217delTG|||||4218|,C|downstream_gene_variant|MODIFIER|G6M90_00g101490|gene-G6M90_00g101490|transcri…	215	0/1:58,13:71:99:116,0,1345	0/1:53,8:61:22:22,0,1283	0/1	0.816901	0.183099	71	0/1	0.868852	0.131148	61
CP058932.1	149887	GTA	G	65.46	AC=2;AF=0.500;AN=4;BaseQRankSum=-1.415;ClippingRankSum=1.516;DP=147;FS=1.171;MLEAC=2;MLEAF=0.500;MQ=60.00;MQRankSum=0.388;QD=0.45;ReadPosRankSum=-0.035;SOR=0.487;ANN=G|upstream_gene_variant|MODIFIER|G6M90_00g000460|gene-G6M90_00g000460|transcript|rna-gnl|ncbi|G6M90_00g000460.m01_mrna|protein_coding||c.-4348_-4347delTA|||||4347|,G|upstream_gene_variant|MODIFIER|stcE|gene-G6M90_00g000480|transcript…	147	0/1:63,6:69:17:17,0,1960	0/1:40,6:46:86:86,0,1213	0/1	0.913043	0.0869565	69	0/1	0.869565	0.130435	46
CP058934.1	1278919	T	TA	100.37	AC=1;AF=0.250;AN=4;BaseQRankSum=-0.853;ClippingRankSum=-0.884;DP=115;FS=2.407;MLEAC=1;MLEAF=0.250;MQ=60.00;MQRankSum=0.957;QD=1.13;ReadPosRankSum=-2.053;SOR=0.412;ANN=TA|downstream_gene_variant|MODIFIER|ria1|gene-G6M90_00g056510|transcript|rna-gnl|ncbi|G6M90_00g056510.m01_mrna|protein_coding||c.*1592_*1593insA|||||1593|,TA|downstream_gene_variant|MODIFIER|G6M90_00g056520|gene-G6M90_00g056520|tran…	115	0/1:57,15:72:99:137,0,1093	0/0:20,3:23:3:0,3,377	0/1	0.791667	0.208333	72	0/0	0.869565	0.130435	23
CP058935.1	158613	T	A	33.19	AC=1;AF=0.250;AN=4;BaseQRankSum=-1.200;ClippingRankSum=0.306;DP=87;FS=2.134;MLEAC=1;MLEAF=0.250;MQ=59.64;MQRankSum=-0.165;QD=1.44;ReadPosRankSum=-0.894;SOR=1.137;ANN=A|downstream_gene_variant|MODIFIER|G6M90_00g067190|gene-G6M90_00g067190|transcript|rna-gnl|ncbi|G6M90_00g067190.m01_mrna|protein_coding||c.*1992A>T|||||1992|,A|downstream_gene_variant|MODIFIER|hchA|gene-G6M90_00g067200|transcript|rna…	87	0/0:63,0:63:99:0,192,7542	0/1:20,3:23:63:63,0,2804	0/0	1	0	63	0/1	0.869565	0.130435	23
CP058935.1	158614	T	C	33.19	AC=1;AF=0.250;AN=4;BaseQRankSum=-1.036;ClippingRankSum=-0.362;DP=85;FS=2.256;MLEAC=1;MLEAF=0.250;MQ=59.64;MQRankSum=1.446;QD=1.44;ReadPosRankSum=-1.036;SOR=1.086;ANN=C|downstream_gene_variant|MODIFIER|G6M90_00g067190|gene-G6M90_00g067190|transcript|rna-gnl|ncbi|G6M90_00g067190.m01_mrna|protein_coding||c.*1991A>G|||||1991|,C|downstream_gene_variant|MODIFIER|hchA|gene-G6M90_00g067200|transcript|rna…	85	0/0:61,0:61:99:0,201,7753	0/1:20,3:23:63:63,0,2804	0/0	1	0	61	0/1	0.869565	0.130435	23
CP058938.1	750255	C	CA	186.4	AC=1;AF=0.250;AN=4;BaseQRankSum=-0.606;ClippingRankSum=-1.064;DP=162;FS=0.000;MLEAC=1;MLEAF=0.250;MQ=60.13;MQRankSum=0.387;QD=1.78;ReadPosRankSum=-0.124;SOR=0.615;ANN=CA|upstream_gene_variant|MODIFIER|gdh|gene-G6M90_00g107800|transcript|rna-gnl|ncbi|G6M90_00g107800.m01_mrna|protein_coding||c.-1915_-1914insT|||||1915|,CA|upstream_gene_variant|MODIFIER|G6M90_00g107820|gene-G6M90_00g107820|transcrip…	162	0/1:64,19:83:99:185,0,1307	0/0:40,6:46:4:0,4,839	0/1	0.771084	0.228916	83	0/0	0.869565	0.130435	46
CP058937.1	1093281	AC	A	40.4	AC=2;AF=0.500;AN=4;BaseQRankSum=-0.009;ClippingRankSum=-0.373;DP=157;FS=4.989;MLEAC=2;MLEAF=0.500;MQ=60.00;MQRankSum=0.191;QD=0.26;ReadPosRankSum=2.197;SOR=0.708;ANN=A|upstream_gene_variant|MODIFIER|CLB4|gene-G6M90_00g096770|transcript|rna-gnl|ncbi|G6M90_00g096770.m01_mrna|protein_coding||c.-3749delG|||||3749|,A|upstream_gene_variant|MODIFIER|G6M90_00g096780|gene-G6M90_00g096780|transcript|rna-gn…	157	0/1:60,9:69:37:37,0,1528	0/1:61,9:70:41:41,0,1447	0/1	0.869565	0.130435	69	0/1	0.871429	0.128571	70
CP058933.1	4018783	CT	C	31.42	AC=2;AF=0.500;AN=4;BaseQRankSum=-0.793;ClippingRankSum=-0.409;DP=193;FS=0.858;MLEAC=2;MLEAF=0.500;MQ=60.00;MQRankSum=0.248;QD=0.16;ReadPosRankSum=0.326;SOR=0.865;ANN=C|upstream_gene_variant|MODIFIER|STE50|gene-G6M90_00g041650|transcript|rna-gnl|ncbi|G6M90_00g041650.m01_mrna|protein_coding||c.-2783delA|||||2783|,C|downstream_gene_variant|MODIFIER|lcb2|gene-G6M90_00g041660|transcript|rna-gnl|ncbi|G…	193	0/1:88,13:101:23:23,0,1871	0/1:68,10:78:46:46,0,1515	0/1	0.871287	0.128713	101	0/1	0.871795	0.128205	78
CP058935.1	1603665	TTC	T	52.15	AC=1;AF=0.250;AN=4;BaseQRankSum=-0.751;ClippingRankSum=-0.134;DP=199;FS=1.174;MLEAC=1;MLEAF=0.250;MQ=60.00;MQRankSum=-1.136;QD=0.55;ReadPosRankSum=2.152;SOR=0.858;ANN=T|upstream_gene_variant|MODIFIER|DOCK1|gene-G6M90_00g071280|transcript|rna-gnl|ncbi|G6M90_00g071280.m01_mrna|protein_coding||c.-2669_-2668delGA|||||2668|,T|upstream_gene_variant|MODIFIER|G6M90_00g071290|gene-G6M90_00g071290|transcri…	199	0/0:75,5:80:99:0,140,2428	0/1:68,10:78:91:91,0,2019	0/0	0.9375	0.0625	80	0/1	0.871795	0.128205	78
CP058933.1	4024183	C	CT	49.4	AC=2;AF=0.500;AN=4;BaseQRankSum=0.209;ClippingRankSum=-1.532;DP=220;FS=1.686;MLEAC=2;MLEAF=0.500;MQ=60.00;MQRankSum=0.173;QD=0.22;ReadPosRankSum=0.018;SOR=0.533;ANN=CT|upstream_gene_variant|MODIFIER|lcb2|gene-G6M90_00g041660|transcript|rna-gnl|ncbi|G6M90_00g041660.m01_mrna|protein_coding||c.-1762_-1761insA|||||1762|,CT|upstream_gene_variant|MODIFIER|vrtB_0|gene-G6M90_00g041670|transcript|rna-gnl|…	220	0/1:87,14:101:49:49,0,1899	0/1:82,12:94:38:38,0,1794	0/1	0.861386	0.138614	101	0/1	0.87234	0.12766	94
CP058937.1	2284629	G	GT	74.17	AC=1;AF=0.250;AN=4;BaseQRankSum=-1.293;ClippingRankSum=-0.460;DP=162;FS=1.927;MLEAC=1;MLEAF=0.250;MQ=60.00;MQRankSum=-0.583;QD=0.73;ReadPosRankSum=-0.861;SOR=0.665;ANN=GT|upstream_gene_variant|MODIFIER|G6M90_00g100400|gene-G6M90_00g100400|transcript|rna-gnl|ncbi|G6M90_00g100400.m01_mrna|protein_coding||c.-415_-414insT|||||414|,GT|downstream_gene_variant|MODIFIER|G6M90_00g100390|gene-G6M90_00g1003…	162	0/1:72,14:86:99:112,0,1595	0/0:48,7:55:7:0,7,1053	0/1	0.837209	0.162791	86	0/0	0.872727	0.127273	55
CP058936.1	4054975	C	CA	38	AC=2;AF=0.500;AN=4;BaseQRankSum=-0.490;ClippingRankSum=1.129;DP=207;FS=1.923;MLEAC=2;MLEAF=0.500;MQ=60.05;MQRankSum=-0.050;QD=0.18;ReadPosRankSum=-2.430;SOR=1.018;ANN=CA|upstream_gene_variant|MODIFIER|FMN1_1|gene-G6M90_00g092620|transcript|rna-gnl|ncbi|G6M90_00g092620.m01_mrna|protein_coding||c.-530_-529insA|||||529|,CA|downstream_gene_variant|MODIFIER|G6M90_00g092610|gene-G6M90_00g092610|transcr…	207	0/1:87,16:103:68:68,0,1646	0/1:55,8:63:7:7,0,1049	0/1	0.84466	0.15534	103	0/1	0.873016	0.126984	63
CP058932.1	2788632	T	TA	179.15	AC=1;AF=0.250;AN=4;BaseQRankSum=-0.013;ClippingRankSum=-0.480;DP=188;FS=1.780;MLEAC=1;MLEAF=0.250;MQ=60.00;MQRankSum=0.236;QD=1.69;ReadPosRankSum=0.278;SOR=0.955;ANN=TA|upstream_gene_variant|MODIFIER|SAL1|gene-G6M90_00g008510|transcript|rna-gnl|ncbi|G6M90_00g008510.m01_mrna|protein_coding||c.-2875_-2874insA|||||2874|,TA|downstream_gene_variant|MODIFIER|G6M90_00g008490|gene-G6M90_00g008490|transcr…	188	0/1:73,20:93:99:218,0,1336	0/0:63,9:72:34:0,34,1270	0/1	0.784946	0.215054	93	0/0	0.875	0.125	72
CP058932.1	2822531	G	GA	127.98	AC=1;AF=0.250;AN=4;BaseQRankSum=-0.120;ClippingRankSum=-0.880;DP=180;FS=0.000;MLEAC=1;MLEAF=0.250;MQ=60.00;MQRankSum=-0.430;QD=1.16;ReadPosRankSum=-1.608;SOR=0.804;ANN=GA|upstream_gene_variant|MODIFIER|iki3|gene-G6M90_00g008610|transcript|rna-gnl|ncbi|G6M90_00g008610.m01_mrna|protein_coding||c.-3926_-3925insA|||||3925|,GA|downstream_gene_variant|MODIFIER|G6M90_00g008600|gene-G6M90_00g008600|trans…	180	0/1:59,19:78:99:166,0,1084	0/0:49,7:56:8:0,8,959	0/1	0.75641	0.24359	78	0/0	0.875	0.125	56
CP058935.1	1655924	GAT	G	94.15	AC=1;AF=0.250;AN=4;BaseQRankSum=0.882;ClippingRankSum=-0.772;DP=204;FS=1.061;MLEAC=1;MLEAF=0.250;MQ=60.00;MQRankSum=-0.371;QD=0.98;ReadPosRankSum=1.205;SOR=0.831;ANN=G|upstream_gene_variant|MODIFIER|G6M90_00g071540|gene-G6M90_00g071540|transcript|rna-gnl|ncbi|G6M90_00g071540.m01_mrna|protein_coding||c.-1636_-1635delAT|||||1636|,G|upstream_gene_variant|MODIFIER|G6M90_00g071560|gene-G6M90_00g071560…	204	0/0:80,7:87:86:0,86,2595	0/1:71,10:81:99:133,0,2256	0/0	0.91954	0.0804598	87	0/1	0.876543	0.123457	81
CP058932.1	8772507	T	TA	218.4	AC=1;AF=0.250;AN=4;BaseQRankSum=-1.793;ClippingRankSum=-0.120;DP=215;FS=1.686;MLEAC=1;MLEAF=0.250;MQ=60.00;MQRankSum=0.097;QD=1.73;ReadPosRankSum=0.180;SOR=0.484;ANN=TA|upstream_gene_variant|MODIFIER|nudC|gene-G6M90_00g026870|transcript|rna-gnl|ncbi|G6M90_00g026870.m01_mrna|protein_coding||c.-1925_-1924insT|||||1925|,TA|upstream_gene_variant|MODIFIER|Dars2|gene-G6M90_00g026900|transcript|rna-gnl|…	215	0/1:79,20:99:99:182,0,1593	0/0:64,9:73:6:0,6,1173	0/1	0.79798	0.20202	99	0/0	0.876712	0.123288	73
CP058935.1	3942634	GAT	G	162.52	AC=2;AF=0.500;AN=4;BaseQRankSum=-1.173;ClippingRankSum=-0.589;DP=156;FS=1.164;MLEAC=2;MLEAF=0.500;MQ=60.00;MQRankSum=-0.089;QD=1.04;ReadPosRankSum=0.982;SOR=0.710;ANN=G|upstream_gene_variant|MODIFIER|G6M90_00g078850|gene-G6M90_00g078850|transcript|rna-gnl|ncbi|G6M90_00g078850.m01_mrna|protein_coding||c.-3803_-3802delAT|||||3802|,G|downstream_gene_variant|MODIFIER|G6M90_tRNA00000082|gene-G6M90_tRN…	156	0/1:40,11:51:99:186,0,1161	0/1:43,6:49:14:14,0,1295	0/1	0.784314	0.215686	51	0/1	0.877551	0.122449	49
CP058932.1	5733700	A	ACATTTTTTTTTT	31.15	AC=1;AF=0.250;AN=4;BaseQRankSum=-2.454;ClippingRankSum=0.335;DP=77;FS=36.057;MLEAC=1;MLEAF=0.250;MQ=60.42;MQRankSum=-0.076;QD=0.84;ReadPosRankSum=-4.032;SOR=3.893;ANN=ACATTTTTTTTTT|upstream_gene_variant|MODIFIER|CTB6|gene-G6M90_00g017160|transcript|rna-gnl|ncbi|G6M90_00g017160.m01_mrna|protein_coding||c.-2965_-2964insAAAAAAAAAATG|||||2965|,ACATTTTTTTTTT|upstream_gene_variant|MODIFIER|hsp30_0|gene…	77	0/0:33,2:35:57:0,57,1297	0/1:29,4:33:70:70,0,1161	0/0	0.942857	0.0571429	35	0/1	0.878788	0.121212	33
CP058938.1	822749	C	CA	40.53	AC=2;AF=0.500;AN=4;BaseQRankSum=-1.103;ClippingRankSum=0.999;DP=191;FS=5.002;MLEAC=2;MLEAF=0.500;MQ=60.00;MQRankSum=0.647;QD=0.21;ReadPosRankSum=-0.062;SOR=0.276;ANN=CA|upstream_gene_variant|MODIFIER|BGBP_1|gene-G6M90_00g107990|transcript|rna-gnl|ncbi|G6M90_00g107990.m01_mrna|protein_coding||c.-190_-189insT|||||190|,CA|upstream_gene_variant|MODIFIER|G6M90_00g108000|gene-G6M90_00g108000|transcript…	191	0/1:72,13:85:64:64,0,1506	0/1:58,8:66:14:14,0,1193	0/1	0.847059	0.152941	85	0/1	0.878788	0.121212	66
CP058932.1	8748356	C	CA	45.4	AC=1;AF=0.250;AN=4;BaseQRankSum=-1.951;ClippingRankSum=0.354;DP=169;FS=0.000;MLEAC=1;MLEAF=0.250;MQ=60.13;MQRankSum=0.891;QD=0.46;ReadPosRankSum=-1.391;SOR=0.770;ANN=CA|upstream_gene_variant|MODIFIER|TRYP_1|gene-G6M90_00g026760|transcript|rna-gnl|ncbi|G6M90_00g026760.m01_mrna|protein_coding||c.-4977_-4976insT|||||4977|,CA|upstream_gene_variant|MODIFIER|patB_1|gene-G6M90_00g026780|transcript|rna-g…	169	0/1:73,15:88:83:83,0,1522	0/0:51,7:58:6:0,6,1099	0/1	0.829545	0.170455	88	0/0	0.87931	0.12069	58
CP058935.1	2306268	TTC	T	46.15	AC=1;AF=0.250;AN=4;BaseQRankSum=-0.183;ClippingRankSum=-0.521;DP=170;FS=0.000;MLEAC=1;MLEAF=0.250;MQ=60.06;MQRankSum=-0.392;QD=0.76;ReadPosRankSum=1.162;SOR=0.680;ANN=T|upstream_gene_variant|MODIFIER|G6M90_00g073610|gene-G6M90_00g073610|transcript|rna-gnl|ncbi|G6M90_00g073610.m01_mrna|protein_coding||c.-755_-754delTC|||||755|,T|downstream_gene_variant|MODIFIER|mpd2|gene-G6M90_00g073620|transcript…	170	0/0:96,3:99:99:0,184,3451	0/1:51,7:58:85:85,0,1692	0/0	0.969697	0.030303	99	0/1	0.87931	0.12069	58
CP058932.1	4165007	TTG	T	203.4	AC=2;AF=0.500;AN=4;BaseQRankSum=-0.049;ClippingRankSum=0.592;DP=197;FS=0.000;MLEAC=2;MLEAF=0.500;MQ=60.00;MQRankSum=0.650;QD=1.03;ReadPosRankSum=0.931;SOR=0.649;ANN=T|upstream_gene_variant|MODIFIER|mug71|gene-G6M90_00g012570|transcript|rna-gnl|ncbi|G6M90_00g012570.m01_mrna|protein_coding||c.-3485_-3484delTG|||||3485|,T|downstream_gene_variant|MODIFIER|sebA|gene-G6M90_00g012560|transcript|rna-gnl|…	197	0/1:74,15:89:99:190,0,2157	0/1:44,6:50:51:51,0,1251	0/1	0.831461	0.168539	89	0/1	0.88	0.12	50
CP058936.1	3034638	G	GC	389.4	AC=2;AF=0.500;AN=4;BaseQRankSum=2.582;ClippingRankSum=2.161;DP=216;FS=96.914;MLEAC=2;MLEAF=0.500;MQ=60.00;MQRankSum=-0.141;QD=1.80;ReadPosRankSum=1.089;SOR=6.665;ANN=GC|frameshift_variant|HIGH|G6M90_00g089890|gene-G6M90_00g089890|transcript|rna-gnl|ncbi|G6M90_00g089890.m01_mrna|protein_coding|1/1|c.1001dupC|p.Tyr335fs|1002/1329|1002/1329|334/442||INFO_REALIGN_3_PRIME,GC|upstream_gene_variant|MODI…	216	0/1:87,15:102:99:272,0,3755	0/1:88,12:100:99:155,0,4053	0/1	0.852941	0.147059	102	0/1	0.88	0.12	100
CP058936.1	197390	TTG	T	41.4	AC=2;AF=0.500;AN=4;BaseQRankSum=-1.580;ClippingRankSum=-1.183;DP=195;FS=0.000;MLEAC=2;MLEAF=0.500;MQ=60.00;MQRankSum=0.410;QD=0.21;ReadPosRankSum=1.026;SOR=0.815;ANN=T|upstream_gene_variant|MODIFIER|mdlY|gene-G6M90_00g081340|transcript|rna-gnl|ncbi|G6M90_00g081340.m01_mrna|protein_coding||c.-1121_-1120delCA|||||1120|,T|upstream_gene_variant|MODIFIER|Sugct_1|gene-G6M90_00g081370|transcript|rna-gnl…	195	0/1:76,9:85:47:47,0,2127	0/1:59,8:67:32:32,0,1701	0/1	0.894118	0.105882	85	0/1	0.880597	0.119403	67
CP058932.1	1635404	G	GT	64.18	AC=1;AF=0.250;AN=4;BaseQRankSum=-0.764;ClippingRankSum=-1.604;DP=223;FS=2.039;MLEAC=1;MLEAF=0.250;MQ=60.15;MQRankSum=-0.558;QD=0.54;ReadPosRankSum=-0.119;SOR=0.998;ANN=GT|upstream_gene_variant|MODIFIER|tropD|gene-G6M90_00g005000|transcript|rna-gnl|ncbi|G6M90_00g005000.m01_mrna|protein_coding||c.-3026_-3025insA|||||3026|,GT|upstream_gene_variant|MODIFIER|ctnR_0|gene-G6M90_00g005010|transcript|rna-…	223	0/1:76,17:93:99:103,0,1525	0/0:74,10:84:59:0,59,1491	0/1	0.817204	0.182796	93	0/0	0.880952	0.119048	84
CP058938.1	1632984	GCA	G	90.4	AC=2;AF=0.500;AN=4;BaseQRankSum=0.910;ClippingRankSum=0.689;DP=229;FS=0.932;MLEAC=2;MLEAF=0.500;MQ=60.00;MQRankSum=0.797;QD=0.39;ReadPosRankSum=1.825;SOR=0.703;ANN=G|upstream_gene_variant|MODIFIER|G6M90_00g110460|gene-G6M90_00g110460|transcript|rna-gnl|ncbi|G6M90_00g110460.m01_mrna|protein_coding||c.-3164_-3163delTG|||||3163|,G|upstream_gene_variant|MODIFIER|G6M90_00g110470|gene-G6M90_00g110470|t…	229	0/1:74,9:83:42:42,0,2137	0/1:74,10:84:86:86,0,2150	0/1	0.891566	0.108434	83	0/1	0.880952	0.119048	84
CP058932.1	3581070	C	CT	256.8	AC=1;AF=0.250;AN=4;BaseQRankSum=-2.848;ClippingRankSum=-0.917;DP=187;FS=0.000;MLEAC=1;MLEAF=0.250;MQ=60.17;MQRankSum=-0.660;QD=2.14;ReadPosRankSum=0.682;SOR=0.631;ANN=CT|upstream_gene_variant|MODIFIER|Pex19|gene-G6M90_00g010890|transcript|rna-gnl|ncbi|G6M90_00g010890.m01_mrna|protein_coding||c.-2797_-2796insA|||||2797|,CT|upstream_gene_variant|MODIFIER|G6M90_00g010910|gene-G6M90_00g010910|transcr…	187	0/1:65,25:90:99:293,0,1345	0/0:52,7:59:2:0,2,1137	0/1	0.722222	0.277778	90	0/0	0.881356	0.118644	59
CP058937.1	3724997	G	GA	173.17	AC=1;AF=0.250;AN=4;BaseQRankSum=-0.595;ClippingRankSum=0.176;DP=190;FS=0.792;MLEAC=1;MLEAF=0.250;MQ=60.06;MQRankSum=-0.679;QD=1.48;ReadPosRankSum=-1.224;SOR=0.733;ANN=GA|upstream_gene_variant|MODIFIER|psd3_1|gene-G6M90_00g104540|transcript|rna-gnl|ncbi|G6M90_00g104540.m01_mrna|protein_coding||c.-4900_-4899insA|||||4899|,GA|downstream_gene_variant|MODIFIER|G6M90_00g104530|gene-G6M90_00g104530|tran…	190	0/1:74,20:94:99:211,0,1468	0/0:52,7:59:7:0,7,1039	0/1	0.787234	0.212766	94	0/0	0.881356	0.118644	59
CP058933.1	2763210	C	CA	89.4	AC=1;AF=0.250;AN=4;BaseQRankSum=0.220;ClippingRankSum=0.589;DP=130;FS=0.000;MLEAC=1;MLEAF=0.250;MQ=60.08;MQRankSum=0.113;QD=0.97;ReadPosRankSum=-2.566;SOR=0.836;ANN=CA|downstream_gene_variant|MODIFIER|het-6_5|gene-G6M90_00g037990|transcript|rna-gnl|ncbi|G6M90_00g037990.m01_mrna|protein_coding||c.*3463_*3464insT|||||3463|,CA|intergenic_region|MODIFIER|G6M90_00g037980-het-6_5|gene-G6M90_00g037980-g…	130	0/1:55,11:66:91:91,0,1138	0/0:30,4:34:26:0,26,595	0/1	0.833333	0.166667	66	0/0	0.882353	0.117647	34
CP058933.1	3858961	G	GT	89.33	AC=1;AF=0.250;AN=4;BaseQRankSum=-0.393;ClippingRankSum=-0.812;DP=222;FS=1.810;MLEAC=1;MLEAF=0.250;MQ=60.00;MQRankSum=0.216;QD=0.65;ReadPosRankSum=-0.640;SOR=0.770;ANN=GT|downstream_gene_variant|MODIFIER|MRPL10|gene-G6M90_00g041210|transcript|rna-gnl|ncbi|G6M90_00g041210.m01_mrna|protein_coding||c.*3446_*3447insT|||||3447|,GT|downstream_gene_variant|MODIFIER|G6M90_00g041230|gene-G6M90_00g041230|tr…	222	0/1:94,20:114:99:128,0,1952	0/0:60,8:68:15:0,15,1282	0/1	0.824561	0.175439	114	0/0	0.882353	0.117647	68
CP058935.1	1505146	C	CA	30.41	AC=1;AF=0.250;AN=4;BaseQRankSum=0.572;ClippingRankSum=-1.340;DP=151;FS=3.617;MLEAC=1;MLEAF=0.250;MQ=60.14;MQRankSum=-0.489;QD=0.28;ReadPosRankSum=-0.622;SOR=1.232;ANN=CA|upstream_gene_variant|MODIFIER|G6M90_00g070960|gene-G6M90_00g070960|transcript|rna-gnl|ncbi|G6M90_00g070960.m01_mrna|protein_coding||c.-2886_-2885insT|||||2886|,CA|upstream_gene_variant|MODIFIER|hoxX|gene-G6M90_00g070970|transcri…	151	0/1:78,13:91:68:68,0,1695	0/0:30,4:34:6:0,6,674	0/1	0.857143	0.142857	91	0/0	0.882353	0.117647	34
CP058936.1	3034650	G	A	362.44	AC=2;AF=0.500;AN=4;BaseQRankSum=-2.722;ClippingRankSum=-1.008;DP=210;FS=88.655;MLEAC=2;MLEAF=0.500;MQ=60.00;MQRankSum=1.698;QD=1.73;ReadPosRankSum=2.955;SOR=6.592;ANN=A|missense_variant|MODERATE|G6M90_00g089890|gene-G6M90_00g089890|transcript|rna-gnl|ncbi|G6M90_00g089890.m01_mrna|protein_coding|1/1|c.1012G>A|p.Glu338Lys|1012/1329|1012/1329|338/442||,A|upstream_gene_variant|MODIFIER|CSM1|gene-G6M9…	210	0/1:90,14:104:99:254,0,4020	0/1:90,12:102:99:137,0,4306	0/1	0.865385	0.134615	104	0/1	0.882353	0.117647	102
CP058936.1	3034653	G	A	389.44	AC=2;AF=0.500;AN=4;BaseQRankSum=-3.956;ClippingRankSum=-0.013;DP=208;FS=90.811;MLEAC=2;MLEAF=0.500;MQ=60.00;MQRankSum=0.320;QD=1.87;ReadPosRankSum=2.933;SOR=6.592;ANN=A|missense_variant|MODERATE|G6M90_00g089890|gene-G6M90_00g089890|transcript|rna-gnl|ncbi|G6M90_00g089890.m01_mrna|protein_coding|1/1|c.1015G>A|p.Ala339Thr|1015/1329|1015/1329|339/442||,A|upstream_gene_variant|MODIFIER|CSM1|gene-G6M9…	208	0/1:86,14:100:99:269,0,3775	0/1:91,12:103:99:149,0,4138	0/1	0.86	0.14	100	0/1	0.883495	0.116505	103
CP058933.1	5326432	C	CA	51.37	AC=1;AF=0.250;AN=4;BaseQRankSum=-0.347;ClippingRankSum=-1.554;DP=145;FS=3.793;MLEAC=1;MLEAF=0.250;MQ=60.15;MQRankSum=1.126;QD=0.60;ReadPosRankSum=0.423;SOR=1.231;ANN=CA|upstream_gene_variant|MODIFIER|G6M90_00g045620|gene-G6M90_00g045620|transcript|rna-gnl|ncbi|G6M90_00g045620.m01_mrna|protein_coding||c.-2981_-2980insA|||||2980|,CA|upstream_gene_variant|MODIFIER|RPL27|gene-G6M90_00g045640|transcri…	145	0/1:57,13:70:88:88,0,1094	0/0:38,5:43:3:0,3,799	0/1	0.814286	0.185714	70	0/0	0.883721	0.116279	43
CP058937.1	4081800	C	CCT	45.15	AC=1;AF=0.250;AN=4;BaseQRankSum=-1.065;ClippingRankSum=-0.073;DP=148;FS=10.778;MLEAC=1;MLEAF=0.250;MQ=63.35;MQRankSum=-1.055;QD=0.53;ReadPosRankSum=-2.623;SOR=2.235;ANN=CCT|upstream_gene_variant|MODIFIER|SUR1_1|gene-G6M90_00g105610|transcript|rna-gnl|ncbi|G6M90_00g105610.m01_mrna|protein_coding||c.-3778_-3777insAG|||||3778|,CCT|upstream_gene_variant|MODIFIER|Pigl|gene-G6M90_00g105620|transcript|r…	148	0/1:42,13:55:84:84,0,794	0/0:38,5:43:54:0,54,800	0/1	0.763636	0.236364	55	0/0	0.883721	0.116279	43
CP058932.1	2173335	AAG	A	103.4	AC=2;AF=0.500;AN=4;BaseQRankSum=-1.386;ClippingRankSum=0.080;DP=193;FS=1.023;MLEAC=2;MLEAF=0.500;MQ=60.06;MQRankSum=-1.092;QD=0.54;ReadPosRankSum=-0.080;SOR=0.935;ANN=A|upstream_gene_variant|MODIFIER|G6M90_00g006720|gene-G6M90_00g006720|transcript|rna-gnl|ncbi|G6M90_00g006720.m01_mrna|protein_coding||c.-284_-283delCT|||||283|,A|upstream_gene_variant|MODIFIER|G6M90_00g006740|gene-G6M90_00g006740|t…	193	0/1:74,12:86:62:62,0,2248	0/1:61,8:69:79:79,0,1962	0/1	0.860465	0.139535	86	0/1	0.884058	0.115942	69
CP058934.1	3297071	TG	T	46.88	AC=2;AF=0.500;AN=4;BaseQRankSum=1.359;ClippingRankSum=-0.740;DP=99;FS=3.024;MLEAC=2;MLEAF=0.500;MQ=60.00;MQRankSum=0.725;QD=0.47;ReadPosRankSum=0.876;SOR=1.168;ANN=T|upstream_gene_variant|MODIFIER|G6M90_00g062370|gene-G6M90_00g062370|transcript|rna-gnl|ncbi|G6M90_00g062370.m01_mrna|protein_coding||c.-822delC|||||822|,T|intergenic_region|MODIFIER|G6M90_00g062370-G6M90_00g062380|gene-G6M90_00g06237…	99	0/1:45,10:55:76:76,0,1072	0/1:23,3:26:8:8,0,503	0/1	0.818182	0.181818	55	0/1	0.884615	0.115385	26
CP058936.1	3034646	G	A	371.44	AC=2;AF=0.500;AN=4;BaseQRankSum=-2.862;ClippingRankSum=-1.234;DP=212;FS=93.668;MLEAC=2;MLEAF=0.500;MQ=60.00;MQRankSum=0.511;QD=1.75;ReadPosRankSum=2.712;SOR=6.665;ANN=A|synonymous_variant|LOW|G6M90_00g089890|gene-G6M90_00g089890|transcript|rna-gnl|ncbi|G6M90_00g089890.m01_mrna|protein_coding|1/1|c.1008G>A|p.Leu336Leu|1008/1329|1008/1329|336/442||,A|upstream_gene_variant|MODIFIER|CSM1|gene-G6M90_0…	212	0/1:88,15:103:99:260,0,3931	0/1:93,12:105:99:140,0,4270	0/1	0.854369	0.145631	103	0/1	0.885714	0.114286	105
CP058932.1	951390	C	CT	121.15	AC=1;AF=0.250;AN=4;BaseQRankSum=0.809;ClippingRankSum=-0.654;DP=225;FS=1.710;MLEAC=1;MLEAF=0.250;MQ=60.00;MQRankSum=-0.222;QD=0.90;ReadPosRankSum=0.953;SOR=0.913;ANN=CT|upstream_gene_variant|MODIFIER|cna-1|gene-G6M90_00g002860|transcript|rna-gnl|ncbi|G6M90_00g002860.m01_mrna|protein_coding||c.-4372_-4371insA|||||4372|,CT|upstream_gene_variant|MODIFIER|lxr3|gene-G6M90_00g002870|transcript|rna-gnl|…	225	0/1:103,22:125:99:160,0,2166	0/0:71,9:80:33:0,33,1547	0/1	0.824	0.176	125	0/0	0.8875	0.1125	80
CP058932.1	7501886	CA	C	152.15	AC=1;AF=0.250;AN=4;BaseQRankSum=0.462;ClippingRankSum=-1.121;DP=193;FS=2.919;MLEAC=1;MLEAF=0.250;MQ=60.11;MQRankSum=0.367;QD=1.54;ReadPosRankSum=-0.419;SOR=1.102;ANN=C|upstream_gene_variant|MODIFIER|TRM1|gene-G6M90_00g022860|transcript|rna-gnl|ncbi|G6M90_00g022860.m01_mrna|protein_coding||c.-4372delA|||||4372|,C|downstream_gene_variant|MODIFIER|SPO7|gene-G6M90_00g022810|transcript|rna-gnl|ncbi|G6…	193	0/1:64,18:82:99:191,0,1276	0/0:72,9:81:56:0,56,1674	0/1	0.780488	0.219512	82	0/0	0.888889	0.111111	81
CP058932.1	8309269	GACT	G	49.15	AC=1;AF=0.250;AN=4;BaseQRankSum=0.952;ClippingRankSum=-0.611;DP=212;FS=0.000;MLEAC=1;MLEAF=0.250;MQ=59.92;MQRankSum=0.688;QD=0.46;ReadPosRankSum=-1.305;SOR=0.846;ANN=G|upstream_gene_variant|MODIFIER|KHA1|gene-G6M90_00g025320|transcript|rna-gnl|ncbi|G6M90_00g025320.m01_mrna|protein_coding||c.-1062_-1060delAGT|||||1060|,G|upstream_gene_variant|MODIFIER|G6M90_00g025330|gene-G6M90_00g025330|transcrip…	212	0/0:61,2:63:94:0,94,2317	0/1:56,7:63:88:88,0,2020	0/0	0.968254	0.031746	63	0/1	0.888889	0.111111	63
CP058934.1	414105	A	T	43.49	AC=2;AF=0.500;AN=4;BaseQRankSum=-1.759;ClippingRankSum=-1.055;DP=21;FS=0.000;MLEAC=2;MLEAF=0.500;MQ=55.59;MQRankSum=-1.256;QD=2.07;ReadPosRankSum=-0.151;SOR=0.223;ANN=T|intergenic_region|MODIFIER|G6M90_00g053680-Tf2-12_9|gene-G6M90_00g053680-gene-G6M90_00g053690|intergenic_region|gene-G6M90_00g053680-gene-G6M90_00g053690|||n.414105A>T||||||	21	0/1:10,2:12:54:54,0,1113	0/1:8,1:9:18:18,0,868	0/1	0.833333	0.166667	12	0/1	0.888889	0.111111	9
CP058934.1	414108	A	T	43.49	AC=2;AF=0.500;AN=4;BaseQRankSum=-1.164;ClippingRankSum=-0.106;DP=20;FS=2.935;MLEAC=2;MLEAF=0.500;MQ=55.36;MQRankSum=-1.588;QD=2.17;ReadPosRankSum=0.318;SOR=0.148;ANN=T|intergenic_region|MODIFIER|G6M90_00g053680-Tf2-12_9|gene-G6M90_00g053680-gene-G6M90_00g053690|intergenic_region|gene-G6M90_00g053680-gene-G6M90_00g053690|||n.414108A>T||||||	20	0/1:9,2:11:54:54,0,1113	0/1:8,1:9:18:18,0,868	0/1	0.818182	0.181818	11	0/1	0.888889	0.111111	9
CP058934.1	414122	A	T	46.49	AC=2;AF=0.500;AN=4;BaseQRankSum=-1.376;ClippingRankSum=-0.423;DP=20;FS=2.935;MLEAC=2;MLEAF=0.500;MQ=55.36;MQRankSum=-1.482;QD=2.32;ReadPosRankSum=-2.752;SOR=0.148;ANN=T|intergenic_region|MODIFIER|G6M90_00g053680-Tf2-12_9|gene-G6M90_00g053680-gene-G6M90_00g053690|intergenic_region|gene-G6M90_00g053680-gene-G6M90_00g053690|||n.414122A>T||||||	20	0/1:9,2:11:57:57,0,1091	0/1:8,1:9:18:18,0,868	0/1	0.818182	0.181818	11	0/1	0.888889	0.111111	9
CP058932.1	4908059	C	CT	38.69	AC=1;AF=0.250;AN=4;BaseQRankSum=-1.840;ClippingRankSum=-0.848;DP=188;FS=4.661;MLEAC=1;MLEAF=0.250;MQ=60.00;MQRankSum=0.418;QD=0.40;ReadPosRankSum=0.441;SOR=0.495;ANN=CT|upstream_gene_variant|MODIFIER|BUD4|gene-G6M90_00g014650|transcript|rna-gnl|ncbi|G6M90_00g014650.m01_mrna|protein_coding||c.-3143_-3142insA|||||3143|,CT|upstream_gene_variant|MODIFIER|his-7|gene-G6M90_00g014660|transcript|rna-gnl|…	188	0/1:70,15:85:77:77,0,1435	0/0:73,9:82:18:0,18,1484	0/1	0.823529	0.176471	85	0/0	0.890244	0.109756	82
CP058932.1	6178918	CAT	C	96.4	AC=2;AF=0.500;AN=4;BaseQRankSum=0.845;ClippingRankSum=0.057;DP=198;FS=2.132;MLEAC=2;MLEAF=0.500;MQ=60.05;MQRankSum=0.552;QD=0.49;ReadPosRankSum=1.329;SOR=0.659;ANN=C|downstream_gene_variant|MODIFIER|G6M90_00g018690|gene-G6M90_00g018690|transcript|rna-gnl|ncbi|G6M90_00g018690.m01_mrna|protein_coding||c.*853_*854delAT|||||853|,C|downstream_gene_variant|MODIFIER|G6M90_00g018700|gene-G6M90_00g018700|…	198	0/1:89,10:99:60:60,0,2895	0/1:57,7:64:74:74,0,1811	0/1	0.89899	0.10101	99	0/1	0.890625	0.109375	64
CP058934.1	2353625	C	CT	126.17	AC=1;AF=0.250;AN=4;BaseQRankSum=0.319;ClippingRankSum=-0.164;DP=168;FS=0.858;MLEAC=1;MLEAF=0.250;MQ=60.00;MQRankSum=-0.342;QD=1.24;ReadPosRankSum=-1.367;SOR=0.832;ANN=CT|upstream_gene_variant|MODIFIER|met-6_1|gene-G6M90_00g059720|transcript|rna-gnl|ncbi|G6M90_00g059720.m01_mrna|protein_coding||c.-2854_-2853insA|||||2854|,CT|upstream_gene_variant|MODIFIER|SAC1|gene-G6M90_00g059740|transcript|rna-g…	168	0/1:67,18:85:99:165,0,1359	0/0:49,6:55:24:0,24,1030	0/1	0.788235	0.211765	85	0/0	0.890909	0.109091	55
CP058933.1	6678077	G	GC	74.71	AC=1;AF=0.250;AN=4;BaseQRankSum=-1.450;ClippingRankSum=0.697;DP=134;FS=0.000;MLEAC=1;MLEAF=0.250;MQ=60.00;MQRankSum=0.202;QD=0.92;ReadPosRankSum=-1.101;SOR=0.635;ANN=GC|upstream_gene_variant|MODIFIER|ssn6|gene-G6M90_00g049830|transcript|rna-gnl|ncbi|G6M90_00g049830.m01_mrna|protein_coding||c.-2539_-2538insC|||||2538|,GC|downstream_gene_variant|MODIFIER|RBL19|gene-G6M90_00g049820|transcript|rna-gn…	134	0/1:58,12:70:99:102,0,1149	0/0:41,5:46:7:0,7,853	0/1	0.828571	0.171429	70	0/0	0.891304	0.108696	46
CP058933.1	5270824	G	GTA	41.15	AC=1;AF=0.250;AN=4;BaseQRankSum=-2.251;ClippingRankSum=-1.921;DP=215;FS=4.309;MLEAC=1;MLEAF=0.250;MQ=60.00;MQRankSum=0.139;QD=0.40;ReadPosRankSum=0.597;SOR=1.445;ANN=GTA|upstream_gene_variant|MODIFIER|HGT1|gene-G6M90_00g045360|transcript|rna-gnl|ncbi|G6M90_00g045360.m01_mrna|protein_coding||c.-168_-167insTA|||||167|,GTA|upstream_gene_variant|MODIFIER|G6M90_00g045370|gene-G6M90_00g045370|transcrip…	215	0/0:84,3:87:99:0,151,2816	0/1:74,9:83:80:80,0,2264	0/0	0.965517	0.0344828	87	0/1	0.891566	0.108434	83
CP058932.1	7410544	C	CA	80.15	AC=1;AF=0.250;AN=4;BaseQRankSum=-1.657;ClippingRankSum=1.301;DP=217;FS=0.901;MLEAC=1;MLEAF=0.250;MQ=60.05;MQRankSum=0.034;QD=0.62;ReadPosRankSum=-0.448;SOR=0.858;ANN=CA|upstream_gene_variant|MODIFIER|trm4b|gene-G6M90_00g022570|transcript|rna-gnl|ncbi|G6M90_00g022570.m01_mrna|protein_coding||c.-58_-57insT|||||58|,CA|upstream_gene_variant|MODIFIER|VIP1|gene-G6M90_00g022590|transcript|rna-gnl|ncbi|G…	217	0/1:86,18:104:99:119,0,1861	0/0:66,8:74:58:0,58,1479	0/1	0.826923	0.173077	104	0/0	0.891892	0.108108	74
CP058933.1	977580	A	AC	37.15	AC=1;AF=0.250;AN=4;BaseQRankSum=-0.031;ClippingRankSum=0.571;DP=167;FS=9.833;MLEAC=1;MLEAF=0.250;MQ=60.00;MQRankSum=0.225;QD=0.49;ReadPosRankSum=-3.530;SOR=2.233;ANN=AC|upstream_gene_variant|MODIFIER|FLOT1|gene-G6M90_00g032810|transcript|rna-gnl|ncbi|G6M90_00g032810.m01_mrna|protein_coding||c.-2678_-2677insG|||||2678|,AC|upstream_gene_variant|MODIFIER|G6M90_00g032830|gene-G6M90_00g032830|transcri…	167	0/0:87,2:89:99:0,218,31416	0/1:66,8:74:76:76,0,22314	0/0	0.977528	0.0224719	89	0/1	0.891892	0.108108	74
CP058932.1	200262	T	TTG	33.15	AC=1;AF=0.250;AN=4;BaseQRankSum=0.252;ClippingRankSum=-1.147;DP=186;FS=1.382;MLEAC=1;MLEAF=0.250;MQ=60.00;MQRankSum=-0.600;QD=0.47;ReadPosRankSum=-3.484;SOR=0.992;ANN=TTG|upstream_gene_variant|MODIFIER|G6M90_00g000630|gene-G6M90_00g000630|transcript|rna-gnl|ncbi|G6M90_00g000630.m01_mrna|protein_coding||c.-50_-49insTG|||||49|,TTG|downstream_gene_variant|MODIFIER|bcsA|gene-G6M90_00g000620|transcrip…	186	0/0:110,1:111:99:0,289,5566	0/1:58,7:65:72:72,0,2915	0/0	0.990991	0.00900901	111	0/1	0.892308	0.107692	65
CP058937.1	2292360	TC	T	45.15	AC=1;AF=0.250;AN=4;BaseQRankSum=-1.137;ClippingRankSum=1.215;DP=158;FS=1.000;MLEAC=1;MLEAF=0.250;MQ=60.00;MQRankSum=-0.365;QD=0.51;ReadPosRankSum=-0.159;SOR=0.859;ANN=T|upstream_gene_variant|MODIFIER|G6M90_00g100410|gene-G6M90_00g100410|transcript|rna-gnl|ncbi|G6M90_00g100410.m01_mrna|protein_coding||c.-3077delG|||||3077|,T|upstream_gene_variant|MODIFIER|RTG2_0|gene-G6M90_00g100420|transcript|rna…	158	0/1:72,12:84:84:84,0,1568	0/0:58,7:65:52:0,52,1365	0/1	0.857143	0.142857	84	0/0	0.892308	0.107692	65
CP058932.1	2940359	T	TA	75.15	AC=1;AF=0.250;AN=4;BaseQRankSum=0.188;ClippingRankSum=-0.004;DP=163;FS=2.000;MLEAC=1;MLEAF=0.250;MQ=60.07;MQRankSum=1.809;QD=0.87;ReadPosRankSum=-1.279;SOR=0.637;ANN=TA|upstream_gene_variant|MODIFIER|G6M90_00g009020|gene-G6M90_00g009020|transcript|rna-gnl|ncbi|G6M90_00g009020.m01_mrna|protein_coding||c.-1189_-1188insA|||||1188|,TA|downstream_gene_variant|MODIFIER|DPL1|gene-G6M90_00g009010|transcr…	163	0/1:51,16:67:99:114,0,854	0/0:50,6:56:47:0,47,874	0/1	0.761194	0.238806	67	0/0	0.892857	0.107143	56
CP058935.1	1272101	AAT	A	232.79	AC=2;AF=0.500;AN=4;BaseQRankSum=-1.680;ClippingRankSum=0.331;DP=163;FS=2.141;MLEAC=2;MLEAF=0.500;MQ=60.00;MQRankSum=1.130;QD=1.43;ReadPosRankSum=0.932;SOR=0.998;ANN=A|upstream_gene_variant|MODIFIER|G6M90_00g070430|gene-G6M90_00g070430|transcript|rna-gnl|ncbi|G6M90_00g070430.m01_mrna|protein_coding||c.-69_-68delAT|||||68|,A|downstream_gene_variant|MODIFIER|G6M90_00g070420|gene-G6M90_00g070420|tran…	163	0/1:45,12:57:99:261,0,1327	0/1:50,6:56:9:9,0,1587	0/1	0.789474	0.210526	57	0/1	0.892857	0.107143	56
CP058936.1	1021369	CT	C	168.4	AC=1;AF=0.250;AN=4;BaseQRankSum=-0.637;ClippingRankSum=0.559;DP=184;FS=0.854;MLEAC=1;MLEAF=0.250;MQ=60.00;MQRankSum=0.631;QD=1.49;ReadPosRankSum=1.418;SOR=0.567;ANN=C|upstream_gene_variant|MODIFIER|AAO|gene-G6M90_00g084150|transcript|rna-gnl|ncbi|G6M90_00g084150.m01_mrna|protein_coding||c.-4402delA|||||4402|,C|upstream_gene_variant|MODIFIER|G6M90_00g084160|gene-G6M90_00g084160|transcript|rna-gnl|…	184	0/1:85,16:101:99:107,0,1788	0/0:59,7:66:8:0,8,1174	0/1	0.841584	0.158416	101	0/0	0.893939	0.106061	66
CP058932.1	940857	C	CA	51.15	AC=1;AF=0.250;AN=4;BaseQRankSum=-3.658;ClippingRankSum=0.404;DP=186;FS=1.997;MLEAC=1;MLEAF=0.250;MQ=60.06;MQRankSum=0.161;QD=0.44;ReadPosRankSum=-0.157;SOR=1.025;ANN=CA|upstream_gene_variant|MODIFIER|G6M90_00g002840|gene-G6M90_00g002840|transcript|rna-gnl|ncbi|G6M90_00g002840.m01_mrna|protein_coding||c.-3487_-3486insT|||||3487|,CA|upstream_gene_variant|MODIFIER|YPS3_0|gene-G6M90_00g002850|transcr…	186	0/1:81,14:95:90:90,0,1847	0/0:51,6:57:34:0,34,1240	0/1	0.852632	0.147368	95	0/0	0.894737	0.105263	57
CP058933.1	3348779	C	CT	126.4	AC=1;AF=0.250;AN=4;BaseQRankSum=-1.894;ClippingRankSum=0.863;DP=155;FS=0.000;MLEAC=1;MLEAF=0.250;MQ=60.14;MQRankSum=1.077;QD=1.42;ReadPosRankSum=1.766;SOR=0.657;ANN=CT|upstream_gene_variant|MODIFIER|acu-6|gene-G6M90_00g039540|transcript|rna-gnl|ncbi|G6M90_00g039540.m01_mrna|protein_coding||c.-3945_-3944insA|||||3945|,CT|downstream_gene_variant|MODIFIER|SUP35|gene-G6M90_00g039550|transcript|rna-gn…	155	0/1:60,14:74:99:113,0,1286	0/0:51,6:57:29:0,29,1041	0/1	0.810811	0.189189	74	0/0	0.894737	0.105263	57
CP058935.1	1554784	AACT	A	118.4	AC=2;AF=0.500;AN=4;BaseQRankSum=-2.558;ClippingRankSum=-0.779;DP=208;FS=1.096;MLEAC=2;MLEAF=0.500;MQ=60.00;MQRankSum=0.076;QD=0.57;ReadPosRankSum=-1.069;SOR=0.794;ANN=A|upstream_gene_variant|MODIFIER|G6M90_00g071110|gene-G6M90_00g071110|transcript|rna-gnl|ncbi|G6M90_00g071110.m01_mrna|protein_coding||c.-4544_-4542delAGT|||||4542|,A|upstream_gene_variant|MODIFIER|G6M90_00g071120|gene-G6M90_00g0711…	208	0/1:73,7:80:57:57,0,2985	0/1:51,6:57:99:99,0,2104	0/1	0.9125	0.0875	80	0/1	0.894737	0.105263	57
CP058937.1	1524572	A	C	34.47	AC=2;AF=0.500;AN=4;BaseQRankSum=-1.189;ClippingRankSum=-0.616;DP=54;FS=0.000;MLEAC=2;MLEAF=0.500;MQ=60.00;MQRankSum=-0.530;QD=0.64;ReadPosRankSum=-2.907;SOR=0.473;ANN=C|upstream_gene_variant|MODIFIER|G6M90_00g098190|gene-G6M90_00g098190|transcript|rna-gnl|ncbi|G6M90_00g098190.m01_mrna|protein_coding||c.-4367T>G|||||4367|,C|upstream_gene_variant|MODIFIER|G6M90_00g098200|gene-G6M90_00g098200|transc…	54	0/1:29,4:33:60:60,0,1190	0/1:17,2:19:1:1,0,705	0/1	0.878788	0.121212	33	0/1	0.894737	0.105263	19
CP058933.1	3922051	G	GA	56.29	AC=1;AF=0.250;AN=4;BaseQRankSum=-3.262;ClippingRankSum=0.934;DP=241;FS=0.000;MLEAC=1;MLEAF=0.250;MQ=60.00;MQRankSum=-0.319;QD=0.38;ReadPosRankSum=-0.647;SOR=0.760;ANN=GA|downstream_gene_variant|MODIFIER|chs7_0|gene-G6M90_00g041390|transcript|rna-gnl|ncbi|G6M90_00g041390.m01_mrna|protein_coding||c.*401_*402insT|||||401|,GA|downstream_gene_variant|MODIFIER|mug80_0|gene-G6M90_00g041400|transcript|rn…	241	0/1:113,21:134:95:95,0,2654	0/0:69,8:77:16:0,16,1629	0/1	0.843284	0.156716	134	0/0	0.896104	0.103896	77
CP058934.1	1451080	C	CT	58.15	AC=1;AF=0.250;AN=4;BaseQRankSum=0.178;ClippingRankSum=1.999;DP=190;FS=4.738;MLEAC=1;MLEAF=0.250;MQ=59.91;MQRankSum=0.259;QD=0.55;ReadPosRankSum=-2.162;SOR=1.042;ANN=CT|upstream_gene_variant|MODIFIER|GTT1|gene-G6M90_00g057010|transcript|rna-gnl|ncbi|G6M90_00g057010.m01_mrna|protein_coding||c.-925_-924insT|||||924|,CT|upstream_gene_variant|MODIFIER|G6M90_00g057020|gene-G6M90_00g057020|transcript|rn…	190	0/1:74,18:92:97:97,0,1405	0/0:61,7:68:42:0,42,1269	0/1	0.804348	0.195652	92	0/0	0.897059	0.102941	68
CP058935.1	2466064	CGT	C	51.18	AC=1;AF=0.250;AN=4;BaseQRankSum=-0.063;ClippingRankSum=-0.165;DP=191;FS=1.044;MLEAC=1;MLEAF=0.250;MQ=60.00;MQRankSum=-1.375;QD=0.46;ReadPosRankSum=0.817;SOR=0.861;ANN=C|upstream_gene_variant|MODIFIER|laeA_4|gene-G6M90_00g074190|transcript|rna-gnl|ncbi|G6M90_00g074190.m01_mrna|protein_coding||c.-1926_-1925delGT|||||1926|,C|downstream_gene_variant|MODIFIER|G6M90_00g074180|gene-G6M90_00g074180|trans…	191	0/1:61,11:72:90:90,0,1480	0/0:53,6:59:22:0,22,1358	0/1	0.847222	0.152778	72	0/0	0.898305	0.101695	59
CP058936.1	1970003	C	CT	57.45	AC=1;AF=0.250;AN=4;BaseQRankSum=-0.687;ClippingRankSum=1.466;DP=130;FS=19.827;MLEAC=1;MLEAF=0.250;MQ=60.00;MQRankSum=1.058;QD=0.69;ReadPosRankSum=0.860;SOR=3.138;ANN=CT|upstream_gene_variant|MODIFIER|G6M90_00g086860|gene-G6M90_00g086860|transcript|rna-gnl|ncbi|G6M90_00g086860.m01_mrna|protein_coding||c.-1509_-1508insT|||||1508|,CT|downstream_gene_variant|MODIFIER|G6M90_00g086850|gene-G6M90_00g086…	130	0/1:49,13:62:77:77,0,771	0/0:27,3:30:25:0,25,433	0/1	0.790323	0.209677	62	0/0	0.9	0.1	30
CP058936.1	2744434	T	TA	61.48	AC=1;AF=0.250;AN=4;BaseQRankSum=-0.716;ClippingRankSum=0.534;DP=65;FS=0.000;MLEAC=1;MLEAF=0.250;MQ=59.74;MQRankSum=1.580;QD=1.43;ReadPosRankSum=-0.784;SOR=0.650;ANN=TA|intergenic_region|MODIFIER|lok-G6M90_00g089080|gene-G6M90_00g089070-gene-G6M90_00g089080|intergenic_region|gene-G6M90_00g089070-gene-G6M90_00g089080|||n.2744434_2744435insA||||||	65	0/1:30,8:38:83:83,0,593	0/0:18,2:20:8:0,8,329	0/1	0.789474	0.210526	38	0/0	0.9	0.1	20
CP058936.1	2553639	AAC	A	126	AC=2;AF=0.500;AN=4;BaseQRankSum=-1.981;ClippingRankSum=0.162;DP=207;FS=0.000;MLEAC=2;MLEAF=0.500;MQ=60.00;MQRankSum=0.044;QD=0.61;ReadPosRankSum=-0.645;SOR=0.597;ANN=A|upstream_gene_variant|MODIFIER|hH3v|gene-G6M90_00g088570|transcript|rna-gnl|ncbi|G6M90_00g088570.m01_mrna|protein_coding||c.-129_-128delGT|||||128|,A|upstream_gene_variant|MODIFIER|ADI1|gene-G6M90_00g088580|transcript|rna-gnl|ncbi|…	207	0/1:75,15:90:99:156,0,2211	0/1:64,7:71:7:7,0,1947	0/1	0.833333	0.166667	90	0/1	0.901408	0.0985915	71
CP058932.1	3247172	GA	G	107.33	AC=1;AF=0.250;AN=4;BaseQRankSum=-2.177;ClippingRankSum=-0.530;DP=173;FS=0.906;MLEAC=1;MLEAF=0.250;MQ=60.13;MQRankSum=-0.335;QD=1.08;ReadPosRankSum=-1.741;SOR=0.830;ANN=G|upstream_gene_variant|MODIFIER|G6M90_00g009960|gene-G6M90_00g009960|transcript|rna-gnl|ncbi|G6M90_00g009960.m01_mrna|protein_coding||c.-2835delA|||||2835|,G|upstream_gene_variant|MODIFIER|MRP10|gene-G6M90_00g009970|transcript|rna…	173	0/1:67,17:84:99:146,0,1474	0/0:55,6:61:26:0,26,1198	0/1	0.797619	0.202381	84	0/0	0.901639	0.0983607	61
CP058935.1	4489734	CAT	C	118.4	AC=2;AF=0.500;AN=4;BaseQRankSum=-1.391;ClippingRankSum=-0.915;DP=144;FS=1.125;MLEAC=2;MLEAF=0.500;MQ=60.00;MQRankSum=0.374;QD=0.82;ReadPosRankSum=2.247;SOR=0.873;ANN=C|upstream_gene_variant|MODIFIER|G6M90_00g080370|gene-G6M90_00g080370|transcript|rna-gnl|ncbi|G6M90_00g080370.m01_mrna|protein_coding||c.-3212_-3211delAT|||||3211|,C|upstream_gene_variant|MODIFIER|G6M90_00g080390|gene-G6M90_00g080390…	144	0/1:36,7:43:99:123,0,1035	0/1:55,6:61:33:33,0,1709	0/1	0.837209	0.162791	43	0/1	0.901639	0.0983607	61
CP058936.1	1734790	C	CA	33.16	AC=1;AF=0.250;AN=4;BaseQRankSum=-3.382;ClippingRankSum=-0.689;DP=176;FS=2.095;MLEAC=1;MLEAF=0.250;MQ=60.06;MQRankSum=-0.061;QD=0.32;ReadPosRankSum=-2.366;SOR=0.850;ANN=CA|downstream_gene_variant|MODIFIER|CBF1|gene-G6M90_00g086230|transcript|rna-gnl|ncbi|G6M90_00g086230.m01_mrna|protein_coding||c.*4791_*4792insA|||||4792|,CA|downstream_gene_variant|MODIFIER|G6M90_00g086240|gene-G6M90_00g086240|tra…	176	0/1:71,12:83:72:72,0,1623	0/0:55,6:61:26:0,26,1352	0/1	0.855422	0.144578	83	0/0	0.901639	0.0983607	61
CP058936.1	1539107	GTA	G	74.48	AC=2;AF=0.500;AN=4;BaseQRankSum=-1.900;ClippingRankSum=0.417;DP=167;FS=1.102;MLEAC=2;MLEAF=0.500;MQ=60.06;MQRankSum=0.182;QD=0.45;ReadPosRankSum=-1.274;SOR=0.454;ANN=G|upstream_gene_variant|MODIFIER|treh|gene-G6M90_00g085570|transcript|rna-gnl|ncbi|G6M90_00g085570.m01_mrna|protein_coding||c.-4094_-4093delTA|||||4093|,G|upstream_gene_variant|MODIFIER|G6M90_00g085580|gene-G6M90_00g085580|transcript…	167	0/1:61,9:70:96:96,0,1931	0/1:46,5:51:16:16,0,1468	0/1	0.871429	0.128571	70	0/1	0.901961	0.0980392	51
CP058938.1	24731	ATC	A	128.43	AC=2;AF=0.500;AN=4;BaseQRankSum=-1.450;ClippingRankSum=0.364;DP=173;FS=0.000;MLEAC=2;MLEAF=0.500;MQ=60.00;MQRankSum=-0.007;QD=0.74;ReadPosRankSum=1.928;SOR=0.604;ANN=A|upstream_gene_variant|MODIFIER|G6M90_00g105920|gene-G6M90_00g105920|transcript|rna-gnl|ncbi|G6M90_00g105920.m01_mrna|protein_coding||c.-2987_-2986delTC|||||2987|,A|downstream_gene_variant|MODIFIER|sprC|gene-G6M90_00g105890|transcri…	173	0/1:52,13:65:99:146,0,1508	0/1:65,7:72:20:20,0,1904	0/1	0.8	0.2	65	0/1	0.902778	0.0972222	72
CP058936.1	3241249	G	GA	39.15	AC=1;AF=0.250;AN=4;BaseQRankSum=0.267;ClippingRankSum=-0.147;DP=182;FS=0.902;MLEAC=1;MLEAF=0.250;MQ=60.00;MQRankSum=-0.741;QD=0.37;ReadPosRankSum=-1.365;SOR=0.835;ANN=GA|upstream_gene_variant|MODIFIER|G6M90_00g090520|gene-G6M90_00g090520|transcript|rna-gnl|ncbi|G6M90_00g090520.m01_mrna|protein_coding||c.-3956_-3955insA|||||3955|,GA|downstream_gene_variant|MODIFIER|AREA|gene-G6M90_00g090500|transc…	182	0/1:72,14:86:78:78,0,1435	0/0:57,6:63:40:0,40,1175	0/1	0.837209	0.162791	86	0/0	0.904762	0.0952381	63
CP058932.1	6055184	T	TA	98.15	AC=1;AF=0.250;AN=4;BaseQRankSum=-1.141;ClippingRankSum=1.141;DP=241;FS=0.000;MLEAC=1;MLEAF=0.250;MQ=60.13;MQRankSum=2.510;QD=0.68;ReadPosRankSum=1.400;SOR=0.717;ANN=TA|upstream_gene_variant|MODIFIER|FSF1|gene-G6M90_00g018260|transcript|rna-gnl|ncbi|G6M90_00g018260.m01_mrna|protein_coding||c.-1409_-1408insT|||||1409|,TA|downstream_gene_variant|MODIFIER|trz1|gene-G6M90_00g018250|transcript|rna-gnl|…	241	0/1:105,21:126:99:137,0,2206	0/0:67,7:74:54:0,54,1450	0/1	0.833333	0.166667	126	0/0	0.905405	0.0945946	74
CP058934.1	489271	G	GT	200.15	AC=1;AF=0.250;AN=4;BaseQRankSum=-1.750;ClippingRankSum=0.412;DP=192;FS=10.098;MLEAC=1;MLEAF=0.250;MQ=60.06;MQRankSum=0.009;QD=1.82;ReadPosRankSum=0.580;SOR=0.869;ANN=GT|upstream_gene_variant|MODIFIER|G6M90_00g053770|gene-G6M90_00g053770|transcript|rna-gnl|ncbi|G6M90_00g053770.m01_mrna|protein_coding||c.-4640_-4639insA|||||4640|,GT|downstream_gene_variant|MODIFIER|fcyB_1|gene-G6M90_00g053780|trans…	192	0/1:74,22:96:99:239,0,1475	0/0:67,7:74:56:0,56,1538	0/1	0.770833	0.229167	96	0/0	0.905405	0.0945946	74
CP058936.1	2587833	CTAG	C	31.6	AC=2;AF=0.500;AN=4;BaseQRankSum=-1.961;ClippingRankSum=0.274;DP=181;FS=0.000;MLEAC=2;MLEAF=0.500;MQ=60.00;MQRankSum=-0.409;QD=0.17;ReadPosRankSum=-0.176;SOR=0.619;ANN=C|downstream_gene_variant|MODIFIER|rca-1|gene-G6M90_00g088670|transcript|rna-gnl|ncbi|G6M90_00g088670.m01_mrna|protein_coding||c.*3309_*3311delTAG|||||3309|,C|intergenic_region|MODIFIER|rca-1-G6M90_00g088680|gene-G6M90_00g088670-gen…	181	0/1:66,5:71:12:12,0,2730	0/1:67,7:74:57:57,0,2691	0/1	0.929577	0.0704225	71	0/1	0.905405	0.0945946	74
CP058937.1	890195	C	CA	121.16	AC=1;AF=0.250;AN=4;BaseQRankSum=-1.538;ClippingRankSum=0.101;DP=185;FS=3.059;MLEAC=1;MLEAF=0.250;MQ=60.00;MQRankSum=-0.984;QD=1.06;ReadPosRankSum=0.014;SOR=0.759;ANN=CA|upstream_gene_variant|MODIFIER|G6M90_00g096120|gene-G6M90_00g096120|transcript|rna-gnl|ncbi|G6M90_00g096120.m01_mrna|protein_coding||c.-3956_-3955insT|||||3956|,CA|upstream_gene_variant|MODIFIER|cel3B|gene-G6M90_00g096140|transcri…	185	0/1:79,17:96:99:160,0,1645	0/0:48,5:53:28:0,28,1074	0/1	0.822917	0.177083	96	0/0	0.90566	0.0943396	53
CP058933.1	4289108	GA	G	153.4	AC=1;AF=0.250;AN=4;BaseQRankSum=0.949;ClippingRankSum=1.196;DP=169;FS=2.315;MLEAC=1;MLEAF=0.250;MQ=60.13;MQRankSum=0.093;QD=1.87;ReadPosRankSum=1.478;SOR=1.033;ANN=G|upstream_gene_variant|MODIFIER|KGD2|gene-G6M90_00g042400|transcript|rna-gnl|ncbi|G6M90_00g042400.m01_mrna|protein_coding||c.-3876delT|||||3876|,G|upstream_gene_variant|MODIFIER|HTA1|gene-G6M90_00g042420|transcript|rna-gnl|ncbi|G6M90_…	169	0/1:52,12:64:99:119,0,1056	0/0:58,6:64:61:0,61,1236	0/1	0.8125	0.1875	64	0/0	0.90625	0.09375	64
CP058934.1	565940	C	G	44.15	AC=1;AF=0.250;AN=4;BaseQRankSum=-2.961;ClippingRankSum=-1.060;DP=175;FS=1.711;MLEAC=1;MLEAF=0.250;MQ=60.00;MQRankSum=-0.176;QD=0.58;ReadPosRankSum=-2.362;SOR=0.971;ANN=G|missense_variant|MODERATE|G6M90_00g054060|gene-G6M90_00g054060|transcript|rna-gnl|ncbi|G6M90_00g054060.m01_mrna|protein_coding|1/1|c.731C>G|p.Thr244Arg|731/1740|731/1740|244/579||,G|upstream_gene_variant|MODIFIER|NSP5|gene-G6M90_…	175	0/0:94,2:96:99:0,213,4988	0/1:68,7:75:83:83,0,3363	0/0	0.979167	0.0208333	96	0/1	0.906667	0.0933333	75
CP058934.1	3332604	C	T	1969.45	AC=2;AF=0.500;AN=4;BaseQRankSum=-0.650;ClippingRankSum=1.437;DP=174;FS=0.000;MLEAC=2;MLEAF=0.500;MQ=60.00;MQRankSum=1.052;QD=11.32;ReadPosRankSum=-7.921;SOR=0.643;ANN=T|upstream_gene_variant|MODIFIER|G6M90_00g062460|gene-G6M90_00g062460|transcript|rna-gnl|ncbi|G6M90_00g062460.m01_mrna|protein_coding||c.-2877G>A|||||2877|,T|upstream_gene_variant|MODIFIER|G6M90_00g062470|gene-G6M90_00g062470|transc…	174	0/1:9,56:65:99:1973,0,1213	0/1:78,8:86:25:25,0,33805	0/1	0.138462	0.861538	65	0/1	0.906977	0.0930233	86
CP058933.1	4513098	AT	A	85.15	AC=1;AF=0.250;AN=4;BaseQRankSum=0.910;ClippingRankSum=-0.414;DP=173;FS=3.659;MLEAC=1;MLEAF=0.250;MQ=60.06;MQRankSum=0.879;QD=0.86;ReadPosRankSum=0.169;SOR=0.355;ANN=A|downstream_gene_variant|MODIFIER|grhl2|gene-G6M90_00g043120|transcript|rna-gnl|ncbi|G6M90_00g043120.m01_mrna|protein_coding||c.*520delT|||||520|,A|downstream_gene_variant|MODIFIER|G6M90_00g043130|gene-G6M90_00g043130|transcript|rna-…	173	0/1:66,19:85:99:124,0,1342	0/0:49,5:54:80:0,80,1082	0/1	0.776471	0.223529	85	0/0	0.907407	0.0925926	54
CP058933.1	7110115	G	GT	118.52	AC=1;AF=0.250;AN=4;BaseQRankSum=-1.721;ClippingRankSum=-0.766;DP=86;FS=4.496;MLEAC=1;MLEAF=0.250;MQ=60.00;MQRankSum=-1.345;QD=1.88;ReadPosRankSum=-0.021;SOR=0.266;ANN=GT|upstream_gene_variant|MODIFIER|abp2|gene-G6M90_00g051260|transcript|rna-gnl|ncbi|G6M90_00g051260.m01_mrna|protein_coding||c.-147_-146insA|||||147|,GT|upstream_gene_variant|MODIFIER|aclN_0|gene-G6M90_00g051270|transcript|rna-gnl|n…	86	0/1:47,13:60:99:142,0,967	0/0:20,2:22:13:0,13,414	0/1	0.783333	0.216667	60	0/0	0.909091	0.0909091	22
CP058933.1	5208234	CAG	C	87.83	AC=1;AF=0.250;AN=4;BaseQRankSum=-1.457;ClippingRankSum=0.587;DP=177;FS=1.073;MLEAC=2;MLEAF=0.500;MQ=60.06;MQRankSum=0.803;QD=0.87;ReadPosRankSum=0.848;SOR=0.877;ANN=C|downstream_gene_variant|MODIFIER|G6M90_00g045150|gene-G6M90_00g045150|transcript|rna-gnl|ncbi|G6M90_00g045150.m01_mrna|protein_coding||c.*4751_*4752delAG|||||4751|,C|downstream_gene_variant|MODIFIER|MOD-E|gene-G6M90_00g045160|transc…	177	0/1:61,13:74:99:123,0,1641	0/0:51,5:56:0:0,0,1389	0/1	0.824324	0.175676	74	0/0	0.910714	0.0892857	56
CP058933.1	852908	C	CA	35.15	AC=1;AF=0.250;AN=4;BaseQRankSum=-1.646;ClippingRankSum=-1.005;DP=171;FS=0.000;MLEAC=1;MLEAF=0.250;MQ=60.06;MQRankSum=-1.206;QD=0.34;ReadPosRankSum=-3.590;SOR=0.654;ANN=CA|upstream_gene_variant|MODIFIER|G6M90_tRNA00000053|gene-G6M90_tRNA00000053|transcript|rna-G6M90_tRNA00000053|protein_coding||c.-17_-16insA|||||16|WARNING_TRANSCRIPT_MULTIPLE_STOP_CODONS,CA|upstream_gene_variant|MODIFIER|G6M90_00g…	171	0/1:61,12:73:74:74,0,1353	0/0:52,5:57:39:0,39,1147	0/1	0.835616	0.164384	73	0/0	0.912281	0.0877193	57
CP058936.1	3914677	G	GT	44.15	AC=1;AF=0.250;AN=4;BaseQRankSum=2.003;ClippingRankSum=-0.260;DP=215;FS=1.881;MLEAC=1;MLEAF=0.250;MQ=60.00;MQRankSum=0.321;QD=0.36;ReadPosRankSum=0.598;SOR=0.979;ANN=GT|upstream_gene_variant|MODIFIER|mnl1|gene-G6M90_00g092220|transcript|rna-gnl|ncbi|G6M90_00g092220.m01_mrna|protein_coding||c.-4436_-4435insT|||||4435|,GT|downstream_gene_variant|MODIFIER|tea1|gene-G6M90_00g092210|transcript|rna-gnl|…	215	0/1:82,15:97:83:83,0,1711	0/0:73,7:80:92:0,92,1639	0/1	0.845361	0.154639	97	0/0	0.9125	0.0875	80
CP058933.1	4553571	AT	A	56.15	AC=1;AF=0.250;AN=4;BaseQRankSum=-0.829;ClippingRankSum=-1.331;DP=186;FS=3.236;MLEAC=1;MLEAF=0.250;MQ=60.00;MQRankSum=-0.840;QD=0.51;ReadPosRankSum=0.134;SOR=1.143;ANN=A|upstream_gene_variant|MODIFIER|pri1|gene-G6M90_00g043270|transcript|rna-gnl|ncbi|G6M90_00g043270.m01_mrna|protein_coding||c.-1612delT|||||1612|,A|downstream_gene_variant|MODIFIER|SKN7|gene-G6M90_00g043260|transcript|rna-gnl|ncbi|G…	186	0/1:77,15:92:95:95,0,1647	0/0:63,6:69:49:0,49,1424	0/1	0.836957	0.163043	92	0/0	0.913043	0.0869565	69
CP058934.1	4736102	A	C	31.19	AC=1;AF=0.250;AN=4;BaseQRankSum=2.474;ClippingRankSum=-0.122;DP=76;FS=6.178;MLEAC=1;MLEAF=0.250;MQ=60.00;MQRankSum=-0.771;QD=1.36;ReadPosRankSum=-2.474;SOR=2.833;ANN=C|intergenic_region|MODIFIER|G6M90_00g066650-G6M90_00g066660|gene-G6M90_00g066650-gene-G6M90_00g066660|intergenic_region|gene-G6M90_00g066650-gene-G6M90_00g066660|||n.4736102A>C||||||	76	0/0:51,1:52:99:0,115,8123	0/1:21,2:23:61:61,0,3398	0/0	0.980769	0.0192308	52	0/1	0.913043	0.0869565	23
CP058936.1	1805811	C	CA	126.15	AC=1;AF=0.250;AN=4;BaseQRankSum=-2.264;ClippingRankSum=0.883;DP=204;FS=1.796;MLEAC=1;MLEAF=0.250;MQ=60.05;MQRankSum=0.021;QD=0.99;ReadPosRankSum=-0.967;SOR=0.801;ANN=CA|upstream_gene_variant|MODIFIER|G6M90_00g086390|gene-G6M90_00g086390|transcript|rna-gnl|ncbi|G6M90_00g086390.m01_mrna|protein_coding||c.-2417_-2416insT|||||2417|,CA|upstream_gene_variant|MODIFIER|Cbp20|gene-G6M90_00g086410|transcri…	204	0/1:84,18:102:99:165,0,1763	0/0:63,6:69:49:0,49,1514	0/1	0.823529	0.176471	102	0/0	0.913043	0.0869565	69
CP058934.1	3641052	C	CA	141.33	AC=1;AF=0.250;AN=4;BaseQRankSum=-1.403;ClippingRankSum=0.262;DP=214;FS=0.000;MLEAC=1;MLEAF=0.250;MQ=60.05;MQRankSum=0.962;QD=0.96;ReadPosRankSum=-0.361;SOR=0.677;ANN=CA|upstream_gene_variant|MODIFIER|G6M90_00g063490|gene-G6M90_00g063490|transcript|rna-gnl|ncbi|G6M90_00g063490.m01_mrna|protein_coding||c.-1282_-1281insA|||||1281|,CA|upstream_gene_variant|MODIFIER|G6M90_00g063510|gene-G6M90_00g06351…	214	0/1:92,21:113:99:180,0,1792	0/0:54,5:59:60:0,60,1080	0/1	0.814159	0.185841	113	0/0	0.915254	0.0847458	59
CP058934.1	3774708	G	A	31.49	AC=2;AF=0.500;AN=4;BaseQRankSum=3.199;ClippingRankSum=-0.829;DP=70;FS=4.034;MLEAC=2;MLEAF=0.500;MQ=60.00;MQRankSum=0.598;QD=0.45;ReadPosRankSum=-2.570;SOR=1.200;ANN=A|intergenic_region|MODIFIER|fsdS-cpaO_0|gene-G6M90_00g064010-gene-G6M90_00g064020|intergenic_region|gene-G6M90_00g064010-gene-G6M90_00g064020|||n.3774708G>A||||||	70	0/1:42,4:46:42:42,0,7493	0/1:22,2:24:18:18,0,3577	0/1	0.913043	0.0869565	46	0/1	0.916667	0.0833333	24
CP058937.1	735773	AAG	A	183.4	AC=1;AF=0.250;AN=4;BaseQRankSum=-0.142;ClippingRankSum=0.376;DP=185;FS=2.932;MLEAC=1;MLEAF=0.250;MQ=60.00;MQRankSum=-0.598;QD=1.76;ReadPosRankSum=-1.423;SOR=0.287;ANN=A|upstream_gene_variant|MODIFIER|G6M90_00g095650|gene-G6M90_00g095650|transcript|rna-gnl|ncbi|G6M90_00g095650.m01_mrna|protein_coding||c.-2659_-2658delCT|||||2658|,A|upstream_gene_variant|MODIFIER|SPB1|gene-G6M90_00g095680|transcrip…	185	0/1:40,15:55:99:181,0,872	0/0:44,4:48:51:0,51,1051	0/1	0.727273	0.272727	55	0/0	0.916667	0.0833333	48
CP058934.1	2231308	C	CT	72.15	AC=1;AF=0.250;AN=4;BaseQRankSum=-1.612;ClippingRankSum=0.294;DP=165;FS=0.973;MLEAC=1;MLEAF=0.250;MQ=60.00;MQRankSum=0.624;QD=0.78;ReadPosRankSum=0.357;SOR=0.889;ANN=CT|upstream_gene_variant|MODIFIER|pzh1|gene-G6M90_00g059380|transcript|rna-gnl|ncbi|G6M90_00g059380.m01_mrna|protein_coding||c.-2521_-2520insA|||||2521|,CT|downstream_gene_variant|MODIFIER|G6M90_00g059390|gene-G6M90_00g059390|transcri…	165	0/1:52,13:65:99:111,0,958	0/0:57,5:62:76:0,76,1191	0/1	0.8	0.2	65	0/0	0.919355	0.0806452	62
CP058937.1	3158626	CA	C	31.21	AC=1;AF=0.250;AN=4;BaseQRankSum=0.540;ClippingRankSum=0.337;DP=200;FS=0.000;MLEAC=1;MLEAF=0.250;MQ=60.00;MQRankSum=0.114;QD=0.28;ReadPosRankSum=0.210;SOR=0.769;ANN=C|downstream_gene_variant|MODIFIER|G6M90_00g103020|gene-G6M90_00g103020|transcript|rna-gnl|ncbi|G6M90_00g103020.m01_mrna|protein_coding||c.*1899delT|||||1899|,C|intergenic_region|MODIFIER|rax2-G6M90_00g103020|gene-G6M90_00g103010-gene-…	200	0/1:84,15:99:70:70,0,1872	0/0:69,6:75:99:0,107,1584	0/1	0.848485	0.151515	99	0/0	0.92	0.08	75
CP058933.1	6320032	C	CA	61.15	AC=1;AF=0.250;AN=4;BaseQRankSum=-1.067;ClippingRankSum=0.171;DP=141;FS=0.000;MLEAC=1;MLEAF=0.250;MQ=60.08;MQRankSum=1.166;QD=0.64;ReadPosRankSum=-0.059;SOR=0.683;ANN=CA|upstream_gene_variant|MODIFIER|G6M90_00g048690|gene-G6M90_00g048690|transcript|rna-gnl|ncbi|G6M90_00g048690.m01_mrna|protein_coding||c.-3354_-3353insT|||||3354|,CA|upstream_gene_variant|MODIFIER|G6M90_00g048720|gene-G6M90_00g04872…	141	0/1:71,14:85:99:100,0,1575	0/0:35,3:38:33:0,33,818	0/1	0.835294	0.164706	85	0/0	0.921053	0.0789474	38
CP058932.1	3081113	C	CT	67.15	AC=1;AF=0.250;AN=4;BaseQRankSum=-0.301;ClippingRankSum=0.555;DP=180;FS=2.037;MLEAC=1;MLEAF=0.250;MQ=60.06;MQRankSum=0.791;QD=0.58;ReadPosRankSum=-0.720;SOR=0.972;ANN=CT|downstream_gene_variant|MODIFIER|G6M90_00g009420|gene-G6M90_00g009420|transcript|rna-gnl|ncbi|G6M90_00g009420.m01_mrna|protein_coding||c.*3928_*3929insT|||||3929|,CT|intergenic_region|MODIFIER|G6M90_00g009420-G6M90_00g009430|gene-…	180	0/1:85,15:100:99:106,0,1878	0/0:48,4:52:49:0,49,1226	0/1	0.85	0.15	100	0/0	0.923077	0.0769231	52
CP058932.1	7085829	C	CA	388.15	AC=1;AF=0.250;AN=4;BaseQRankSum=-3.319;ClippingRankSum=-0.234;DP=223;FS=7.080;MLEAC=1;MLEAF=0.250;MQ=60.00;MQRankSum=-0.264;QD=3.18;ReadPosRankSum=0.141;SOR=1.032;ANN=CA|upstream_gene_variant|MODIFIER|G6M90_00g021560|gene-G6M90_00g021560|transcript|rna-gnl|ncbi|G6M90_00g021560.m01_mrna|protein_coding||c.-4726_-4725insA|||||4725|,CA|downstream_gene_variant|MODIFIER|cdc73|gene-G6M90_00g021540|trans…	223	0/1:68,28:96:99:427,0,1429	0/0:72,6:78:97:0,97,1811	0/1	0.708333	0.291667	96	0/0	0.923077	0.0769231	78
CP058934.1	438200	A	AT	70.15	AC=1;AF=0.250;AN=4;BaseQRankSum=-0.608;ClippingRankSum=0.405;DP=87;FS=0.000;MLEAC=1;MLEAF=0.250;MQ=59.89;MQRankSum=0.390;QD=1.32;ReadPosRankSum=-0.655;SOR=0.796;ANN=AT|downstream_gene_variant|MODIFIER|Tf2-12_9|gene-G6M90_00g053690|transcript|rna-gnl|ncbi|G6M90_00g053690.m01_mrna|protein_coding||c.*1218_*1219insA|||||1218|,AT|intergenic_region|MODIFIER|G6M90_00g053680-Tf2-12_9|gene-G6M90_00g053680…	87	0/1:35,11:46:99:109,0,633	0/0:24,2:26:33:0,33,502	0/1	0.76087	0.23913	46	0/0	0.923077	0.0769231	26
CP058933.1	694223	G	GA	124.58	AC=1;AF=0.250;AN=4;BaseQRankSum=-0.684;ClippingRankSum=-0.361;DP=140;FS=0.000;MLEAC=1;MLEAF=0.250;MQ=60.08;MQRankSum=0.506;QD=1.58;ReadPosRankSum=-2.266;SOR=0.653;ANN=GA|upstream_gene_variant|MODIFIER|G6M90_00g031880|gene-G6M90_00g031880|transcript|rna-gnl|ncbi|G6M90_00g031880.m01_mrna|protein_coding||c.-4715_-4714insT|||||4715|,GA|upstream_gene_variant|MODIFIER|G6M90_00g031890|gene-G6M90_00g0318…	140	0/1:50,15:65:99:163,0,942	0/0:50,4:54:60:0,60,1071	0/1	0.769231	0.230769	65	0/0	0.925926	0.0740741	54
CP058933.1	1302152	C	CT	40.15	AC=1;AF=0.250;AN=4;BaseQRankSum=0.583;ClippingRankSum=-1.393;DP=214;FS=0.944;MLEAC=1;MLEAF=0.250;MQ=60.05;MQRankSum=-0.301;QD=0.36;ReadPosRankSum=0.772;SOR=0.823;ANN=CT|upstream_gene_variant|MODIFIER|G6M90_00g033710|gene-G6M90_00g033710|transcript|rna-gnl|ncbi|G6M90_00g033710.m01_mrna|protein_coding||c.-3637_-3636insA|||||3637|,CT|upstream_gene_variant|MODIFIER|G6M90_00g033720|gene-G6M90_00g03372…	214	0/1:72,16:88:79:79,0,1370	0/0:78,6:84:99:0,101,1750	0/1	0.818182	0.181818	88	0/0	0.928571	0.0714286	84
CP058933.1	5624125	GA	G	46.15	AC=1;AF=0.250;AN=4;BaseQRankSum=-1.406;ClippingRankSum=-1.005;DP=194;FS=0.930;MLEAC=1;MLEAF=0.250;MQ=60.00;MQRankSum=1.824;QD=0.42;ReadPosRankSum=-1.154;SOR=0.706;ANN=G|upstream_gene_variant|MODIFIER|ADA2_1|gene-G6M90_00g046410|transcript|rna-gnl|ncbi|G6M90_00g046410.m01_mrna|protein_coding||c.-3984delT|||||3984|,G|upstream_gene_variant|MODIFIER|ERG28|gene-G6M90_00g046420|transcript|rna-gnl|ncbi|…	194	0/1:82,14:96:85:85,0,1827	0/0:65,5:70:76:0,76,1497	0/1	0.854167	0.145833	96	0/0	0.928571	0.0714286	70
CP058935.1	4362231	T	A	46.44	AC=1;AF=0.250;AN=4;BaseQRankSum=-0.294;ClippingRankSum=0.454;DP=36;FS=2.208;MLEAC=1;MLEAF=0.250;MQ=58.85;MQRankSum=0.454;QD=2.21;ReadPosRankSum=0.241;SOR=0.242;ANN=A|upstream_gene_variant|MODIFIER|G6M90_00g080060|gene-G6M90_00g080060|transcript|rna-gnl|ncbi|G6M90_00g080060.m01_mrna|protein_coding||c.-4702A>T|||||4702|,A|upstream_gene_variant|MODIFIER|G6M90_00g080070|gene-G6M90_00g080070|transcrip…	36	0/1:17,3:20:75:75,0,1985	0/0:13,1:14:6:0,6,1858	0/1	0.85	0.15	20	0/0	0.928571	0.0714286	14
CP058933.1	1738798	C	CA	91.15	AC=1;AF=0.250;AN=4;BaseQRankSum=-1.960;ClippingRankSum=-0.832;DP=227;FS=7.281;MLEAC=1;MLEAF=0.250;MQ=60.05;MQRankSum=0.152;QD=0.62;ReadPosRankSum=-0.544;SOR=1.420;ANN=CA|upstream_gene_variant|MODIFIER|DPH1|gene-G6M90_00g034870|transcript|rna-gnl|ncbi|G6M90_00g034870.m01_mrna|protein_coding||c.-3603_-3602insT|||||3603|,CA|upstream_gene_variant|MODIFIER|G6M90_00g034880|gene-G6M90_00g034880|transcri…	227	0/1:102,18:120:99:130,0,2453	0/0:67,5:72:76:0,76,1716	0/1	0.85	0.15	120	0/0	0.930556	0.0694444	72
CP058937.1	1582064	G	GT	38.15	AC=1;AF=0.250;AN=4;BaseQRankSum=-0.170;ClippingRankSum=1.175;DP=206;FS=6.716;MLEAC=1;MLEAF=0.250;MQ=60.00;MQRankSum=-1.158;QD=0.31;ReadPosRankSum=1.369;SOR=1.480;ANN=GT|upstream_gene_variant|MODIFIER|PBP2|gene-G6M90_00g098340|transcript|rna-gnl|ncbi|G6M90_00g098340.m01_mrna|protein_coding||c.-4369_-4368insA|||||4369|,GT|upstream_gene_variant|MODIFIER|G6M90_00g098360|gene-G6M90_00g098360|transcrip…	206	0/1:84,16:100:77:77,0,1835	0/0:67,5:72:82:0,82,1578	0/1	0.84	0.16	100	0/0	0.930556	0.0694444	72
CP058932.1	3852614	G	GA	33.15	AC=1;AF=0.250;AN=4;BaseQRankSum=-1.132;ClippingRankSum=-0.652;DP=248;FS=5.866;MLEAC=1;MLEAF=0.250;MQ=60.04;MQRankSum=1.158;QD=0.27;ReadPosRankSum=-2.189;SOR=1.302;ANN=GA|upstream_gene_variant|MODIFIER|G6M90_00g011660|gene-G6M90_00g011660|transcript|rna-gnl|ncbi|G6M90_00g011660.m01_mrna|protein_coding||c.-252_-251insA|||||251|,GA|intergenic_region|MODIFIER|atnC_1-G6M90_00g011660|gene-G6M90_00g0116…	248	0/1:96,15:111:72:72,0,2157	0/0:95,7:102:99:0,119,2432	0/1	0.864865	0.135135	111	0/0	0.931373	0.0686275	102
CP058934.1	2456350	AGCT	A	33.15	AC=1;AF=0.250;AN=4;BaseQRankSum=-0.631;ClippingRankSum=-0.676;DP=178;FS=1.282;MLEAC=1;MLEAF=0.250;MQ=60.00;MQRankSum=-0.031;QD=0.34;ReadPosRankSum=1.399;SOR=1.063;ANN=A|disruptive_inframe_deletion|MODERATE|hex-1|gene-G6M90_00g059970|transcript|rna-gnl|ncbi|G6M90_00g059970.m01_mrna|protein_coding|1/4|c.1349_1351delAGC|p.Gln450del|1351/2925|1349/2925|450/974||,A|upstream_gene_variant|MODIFIER|mtr1|…	178	0/1:60,6:66:72:72,0,2384	0/0:57,4:61:58:0,58,2313	0/1	0.909091	0.0909091	66	0/0	0.934426	0.0655738	61
CP058934.1	3033638	AC	A	208.22	AC=1;AF=0.250;AN=4;BaseQRankSum=-0.221;ClippingRankSum=0.334;DP=129;FS=2.234;MLEAC=1;MLEAF=0.250;MQ=60.00;MQRankSum=-0.098;QD=2.74;ReadPosRankSum=-0.015;SOR=0.390;ANN=A|upstream_gene_variant|MODIFIER|tropE_1|gene-G6M90_00g061530|transcript|rna-gnl|ncbi|G6M90_00g061530.m01_mrna|protein_coding||c.-2751delG|||||2751|,A|upstream_gene_variant|MODIFIER|G6M90_00g061540|gene-G6M90_00g061540|transcript|rn…	129	0/1:49,16:65:99:247,0,1016	0/0:43,3:46:53:0,53,977	0/1	0.753846	0.246154	65	0/0	0.934783	0.0652174	46
CP058938.1	146058	GA	G	59.15	AC=1;AF=0.250;AN=4;BaseQRankSum=-0.399;ClippingRankSum=1.047;DP=186;FS=0.000;MLEAC=1;MLEAF=0.250;MQ=60.06;MQRankSum=1.628;QD=0.58;ReadPosRankSum=-1.399;SOR=0.767;ANN=G|upstream_gene_variant|MODIFIER|apdF_6|gene-G6M90_00g106140|transcript|rna-gnl|ncbi|G6M90_00g106140.m01_mrna|protein_coding||c.-165delT|||||165|,G|upstream_gene_variant|MODIFIER|puuB_1|gene-G6M90_00g106150|transcript|rna-gnl|ncbi|G6…	186	0/1:76,13:89:98:98,0,1817	0/0:73,5:78:99:0,109,1859	0/1	0.853933	0.146067	89	0/0	0.935897	0.0641026	78
CP058938.1	1700625	C	CA	70.15	AC=1;AF=0.250;AN=4;BaseQRankSum=-1.250;ClippingRankSum=0.239;DP=166;FS=0.976;MLEAC=1;MLEAF=0.250;MQ=60.20;MQRankSum=0.610;QD=0.60;ReadPosRankSum=-0.334;SOR=0.521;ANN=CA|upstream_gene_variant|MODIFIER|TMA20|gene-G6M90_00g110650|transcript|rna-gnl|ncbi|G6M90_00g110650.m01_mrna|protein_coding||c.-2177_-2176insT|||||2177|,CA|upstream_gene_variant|MODIFIER|G6M90_00g110660|gene-G6M90_00g110660|transcri…	166	0/1:80,15:95:99:109,0,1644	0/0:44,3:47:64:0,64,1031	0/1	0.842105	0.157895	95	0/0	0.93617	0.0638298	47
CP058933.1	5613558	G	GT	122.15	AC=1;AF=0.250;AN=4;BaseQRankSum=-1.192;ClippingRankSum=-0.702;DP=183;FS=1.993;MLEAC=1;MLEAF=0.250;MQ=60.06;MQRankSum=0.702;QD=1.15;ReadPosRankSum=-0.415;SOR=0.468;ANN=GT|upstream_gene_variant|MODIFIER|G6M90_00g046380|gene-G6M90_00g046380|transcript|rna-gnl|ncbi|G6M90_00g046380.m01_mrna|protein_coding||c.-2608_-2607insA|||||2608|,GT|upstream_gene_variant|MODIFIER|YGK1|gene-G6M90_00g046390|transcri…	183	0/1:73,17:90:99:161,0,1434	0/0:59,4:63:82:0,82,1351	0/1	0.811111	0.188889	90	0/0	0.936508	0.0634921	63
CP058934.1	1640273	GCA	G	91.15	AC=1;AF=0.250;AN=4;BaseQRankSum=-2.627;ClippingRankSum=0.887;DP=222;FS=0.000;MLEAC=1;MLEAF=0.250;MQ=60.00;MQRankSum=-0.359;QD=0.82;ReadPosRankSum=1.218;SOR=0.626;ANN=G|upstream_gene_variant|MODIFIER|STL1_2|gene-G6M90_00g057570|transcript|rna-gnl|ncbi|G6M90_00g057570.m01_mrna|protein_coding||c.-214_-213delCA|||||214|,G|upstream_gene_variant|MODIFIER|YEAD|gene-G6M90_00g057580|transcript|rna-gnl|ncb…	222	0/1:74,13:87:99:130,0,2131	0/0:74,5:79:92:0,92,2240	0/1	0.850575	0.149425	87	0/0	0.936709	0.0632911	79
CP058935.1	4362229	A	T	43.44	AC=1;AF=0.250;AN=4;BaseQRankSum=-0.579;ClippingRankSum=-0.881;DP=38;FS=2.153;MLEAC=1;MLEAF=0.250;MQ=58.91;MQRankSum=0.428;QD=2.07;ReadPosRankSum=-0.176;SOR=0.260;ANN=T|upstream_gene_variant|MODIFIER|G6M90_00g080060|gene-G6M90_00g080060|transcript|rna-gnl|ncbi|G6M90_00g080060.m01_mrna|protein_coding||c.-4700T>A|||||4700|,T|upstream_gene_variant|MODIFIER|G6M90_00g080070|gene-G6M90_00g080070|transcr…	38	0/1:17,3:20:72:72,0,2031	0/0:15,1:16:6:0,6,1858	0/1	0.85	0.15	20	0/0	0.9375	0.0625	16
CP058936.1	2733441	A	C	37.44	AC=1;AF=0.250;AN=4;BaseQRankSum=-3.001;ClippingRankSum=-0.776;DP=59;FS=0.000;MLEAC=1;MLEAF=0.250;MQ=60.00;MQRankSum=-0.073;QD=1.44;ReadPosRankSum=-0.366;SOR=0.597;ANN=C|intergenic_region|MODIFIER|lok-G6M90_00g089080|gene-G6M90_00g089070-gene-G6M90_00g089080|intergenic_region|gene-G6M90_00g089070-gene-G6M90_00g089080|||n.2733441A>C||||||	59	0/1:20,3:23:66:66,0,3226	0/0:30,2:32:6:0,6,5960	0/1	0.869565	0.130435	23	0/0	0.9375	0.0625	32
CP058936.1	2733444	T	C	37.44	AC=1;AF=0.250;AN=4;BaseQRankSum=-1.940;ClippingRankSum=0.000;DP=58;FS=0.000;MLEAC=1;MLEAF=0.250;MQ=60.00;MQRankSum=-0.836;QD=1.50;ReadPosRankSum=-2.775;SOR=0.627;ANN=C|intergenic_region|MODIFIER|lok-G6M90_00g089080|gene-G6M90_00g089070-gene-G6M90_00g089080|intergenic_region|gene-G6M90_00g089070-gene-G6M90_00g089080|||n.2733444T>C||||||	58	0/1:19,3:22:66:66,0,3226	0/0:30,2:32:6:0,6,5960	0/1	0.863636	0.136364	22	0/0	0.9375	0.0625	32
CP058933.1	2337458	AT	A	95.15	AC=1;AF=0.250;AN=4;BaseQRankSum=0.801;ClippingRankSum=1.112;DP=239;FS=1.730;MLEAC=1;MLEAF=0.250;MQ=60.00;MQRankSum=0.138;QD=0.65;ReadPosRankSum=-0.033;SOR=0.894;ANN=A|upstream_gene_variant|MODIFIER|G6M90_00g036700|gene-G6M90_00g036700|transcript|rna-gnl|ncbi|G6M90_00g036700.m01_mrna|protein_coding||c.-544delT|||||544|,A|upstream_gene_variant|MODIFIER|PCA1_0|gene-G6M90_00g036710|transcript|rna-gnl…	239	0/1:110,20:130:99:134,0,2165	0/0:76,5:81:99:0,110,1639	0/1	0.846154	0.153846	130	0/0	0.938272	0.0617284	81
CP058932.1	9383952	C	CT	74.15	AC=1;AF=0.250;AN=4;BaseQRankSum=-2.214;ClippingRankSum=0.049;DP=167;FS=0.000;MLEAC=1;MLEAF=0.250;MQ=60.06;MQRankSum=0.162;QD=0.71;ReadPosRankSum=-1.014;SOR=0.700;ANN=CT|upstream_gene_variant|MODIFIER|G6M90_00g029080|gene-G6M90_00g029080|transcript|rna-gnl|ncbi|G6M90_00g029080.m01_mrna|protein_coding||c.-1151_-1150insA|||||1151|,CT|upstream_gene_variant|MODIFIER|G6M90_00g029110|gene-G6M90_00g02911…	167	0/1:63,14:77:99:113,0,1243	0/0:46,3:49:86:0,86,1051	0/1	0.818182	0.181818	77	0/0	0.938776	0.0612245	49
CP058932.1	4368617	T	C	35.19	AC=1;AF=0.250;AN=4;BaseQRankSum=1.564;ClippingRankSum=-0.449;DP=101;FS=75.481;MLEAC=1;MLEAF=0.250;MQ=61.06;MQRankSum=3.129;QD=0.54;ReadPosRankSum=-3.773;SOR=4.970;ANN=C|upstream_gene_variant|MODIFIER|PDE4D|gene-G6M90_00g013160|transcript|rna-gnl|ncbi|G6M90_00g013160.m01_mrna|protein_coding||c.-1089T>C|||||1089|,C|downstream_gene_variant|MODIFIER|G6M90_00g013150|gene-G6M90_00g013150|transcript|rna…	101	0/1:54,9:63:65:65,0,2247	0/0:31,2:33:67:0,67,1458	0/1	0.857143	0.142857	63	0/0	0.939394	0.0606061	33
CP058933.1	3889486	CCT	C	47.15	AC=1;AF=0.250;AN=4;BaseQRankSum=-0.952;ClippingRankSum=0.098;DP=183;FS=0.000;MLEAC=1;MLEAF=0.250;MQ=60.00;MQRankSum=0.028;QD=0.44;ReadPosRankSum=0.168;SOR=0.762;ANN=C|upstream_gene_variant|MODIFIER|G6M90_00g041300|gene-G6M90_00g041300|transcript|rna-gnl|ncbi|G6M90_00g041300.m01_mrna|protein_coding||c.-3430_-3429delAG|||||3429|,C|upstream_gene_variant|MODIFIER|G6M90_00g041310|gene-G6M90_00g041310|…	183	0/1:80,10:90:86:86,0,2744	0/0:62,4:66:47:0,47,2162	0/1	0.888889	0.111111	90	0/0	0.939394	0.0606061	66
CP058936.1	2396037	G	GT	30.15	AC=1;AF=0.250;AN=4;BaseQRankSum=-0.405;ClippingRankSum=2.907;DP=199;FS=2.192;MLEAC=1;MLEAF=0.250;MQ=60.00;MQRankSum=0.569;QD=0.25;ReadPosRankSum=-0.630;SOR=1.006;ANN=GT|upstream_gene_variant|MODIFIER|LAE1_7|gene-G6M90_00g088060|transcript|rna-gnl|ncbi|G6M90_00g088060.m01_mrna|protein_coding||c.-1462_-1461insA|||||1462|,GT|upstream_gene_variant|MODIFIER|G6M90_00g088070|gene-G6M90_00g088070|transcr…	199	0/1:83,15:98:69:69,0,1739	0/0:62,4:66:91:0,91,1461	0/1	0.846939	0.153061	98	0/0	0.939394	0.0606061	66
CP058936.1	2733438	A	T	36.86	AC=1;AF=0.250;AN=4;BaseQRankSum=-2.414;ClippingRankSum=-0.316;DP=60;FS=0.000;MLEAC=1;MLEAF=0.250;MQ=60.00;MQRankSum=-0.144;QD=1.42;ReadPosRankSum=-0.086;SOR=0.569;ANN=T|intergenic_region|MODIFIER|lok-G6M90_00g089080|gene-G6M90_00g089070-gene-G6M90_00g089080|intergenic_region|gene-G6M90_00g089070-gene-G6M90_00g089080|||n.2733438A>T||||||	60	0/1:20,3:23:66:66,0,3226	0/0:31,2:33:9:0,9,5993	0/1	0.869565	0.130435	23	0/0	0.939394	0.0606061	33
CP058933.1	124672	G	GT	86.15	AC=1;AF=0.250;AN=4;BaseQRankSum=0.805;ClippingRankSum=0.125;DP=163;FS=9.201;MLEAC=1;MLEAF=0.250;MQ=60.00;MQRankSum=1.533;QD=0.82;ReadPosRankSum=0.179;SOR=1.258;ANN=GT|upstream_gene_variant|MODIFIER|G6M90_00g030250|gene-G6M90_00g030250|transcript|rna-gnl|ncbi|G6M90_00g030250.m01_mrna|protein_coding||c.-1677_-1676insA|||||1677|,GT|upstream_gene_variant|MODIFIER|G6M90_tRNA00000055|gene-G6M90_tRNA000…	163	0/1:74,17:91:99:125,0,1583	0/0:48,3:51:74:0,74,1171	0/1	0.813187	0.186813	91	0/0	0.941176	0.0588235	51
CP058934.1	3207172	CAT	C	48.15	AC=1;AF=0.250;AN=4;BaseQRankSum=-0.030;ClippingRankSum=0.164;DP=149;FS=1.285;MLEAC=1;MLEAF=0.250;MQ=60.00;MQRankSum=0.431;QD=0.45;ReadPosRankSum=0.042;SOR=0.996;ANN=C|upstream_gene_variant|MODIFIER|G6M90_00g062070|gene-G6M90_00g062070|transcript|rna-gnl|ncbi|G6M90_00g062070.m01_mrna|protein_coding||c.-142_-141delAT|||||142|,C|upstream_gene_variant|MODIFIER|G6M90_00g062080|gene-G6M90_00g062080|tra…	149	0/1:68,9:77:87:87,0,1916	0/0:32,2:34:57:0,57,1000	0/1	0.883117	0.116883	77	0/0	0.941176	0.0588235	34
CP058934.1	3332605	A	AATT	1953.41	AC=2;AF=0.500;AN=4;BaseQRankSum=6.667;ClippingRankSum=0.403;DP=162;FS=15.083;MLEAC=2;MLEAF=0.500;MQ=60.00;MQRankSum=-0.830;QD=12.06;ReadPosRankSum=-5.968;SOR=1.448;ANN=AATT|upstream_gene_variant|MODIFIER|G6M90_00g062460|gene-G6M90_00g062460|transcript|rna-gnl|ncbi|G6M90_00g062460.m01_mrna|protein_coding||c.-2879_-2878insAAT|||||2879|,AATT|upstream_gene_variant|MODIFIER|G6M90_00g062470|gene-G6M90_…	162	0/1:12,42:54:99:1965,0,1426	0/1:80,5:85:26:26,0,33803	0/1	0.222222	0.777778	54	0/1	0.941176	0.0588235	85
CP058935.1	4362212	T	A	37.44	AC=1;AF=0.250;AN=4;BaseQRankSum=0.158;ClippingRankSum=0.338;DP=43;FS=2.206;MLEAC=1;MLEAF=0.250;MQ=59.04;MQRankSum=0.789;QD=1.50;ReadPosRankSum=-1.375;SOR=0.239;ANN=A|upstream_gene_variant|MODIFIER|G6M90_00g080060|gene-G6M90_00g080060|transcript|rna-gnl|ncbi|G6M90_00g080060.m01_mrna|protein_coding||c.-4683A>T|||||4683|,A|upstream_gene_variant|MODIFIER|G6M90_00g080070|gene-G6M90_00g080070|transcrip…	43	0/1:20,3:23:66:66,0,2068	0/0:16,1:17:6:0,6,1860	0/1	0.869565	0.130435	23	0/0	0.941176	0.0588235	17
CP058935.1	4362214	A	T	37.44	AC=1;AF=0.250;AN=4;BaseQRankSum=-0.856;ClippingRankSum=-1.273;DP=42;FS=2.298;MLEAC=1;MLEAF=0.250;MQ=59.01;MQRankSum=-0.301;QD=1.56;ReadPosRankSum=-2.060;SOR=0.207;ANN=T|upstream_gene_variant|MODIFIER|G6M90_00g080060|gene-G6M90_00g080060|transcript|rna-gnl|ncbi|G6M90_00g080060.m01_mrna|protein_coding||c.-4685T>A|||||4685|,T|upstream_gene_variant|MODIFIER|G6M90_00g080070|gene-G6M90_00g080070|transc…	42	0/1:19,3:22:66:66,0,2068	0/0:16,1:17:6:0,6,1860	0/1	0.863636	0.136364	22	0/0	0.941176	0.0588235	17
CP058936.1	2823128	CA	C	160.15	AC=1;AF=0.250;AN=4;BaseQRankSum=0.720;ClippingRankSum=-0.572;DP=175;FS=0.000;MLEAC=1;MLEAF=0.250;MQ=60.00;MQRankSum=0.956;QD=1.70;ReadPosRankSum=-0.343;SOR=0.656;ANN=C|downstream_gene_variant|MODIFIER|ISN1|gene-G6M90_00g089210|transcript|rna-gnl|ncbi|G6M90_00g089210.m01_mrna|protein_coding||c.*2560delA|||||2560|,C|downstream_gene_variant|MODIFIER|SAT4_8|gene-G6M90_00g089220|transcript|rna-gnl|ncb…	175	0/1:58,17:75:99:199,0,981	0/0:64,4:68:99:0,102,1339	0/1	0.773333	0.226667	75	0/0	0.941176	0.0588235	68
CP058937.1	1524573	T	C	34.47	AC=2;AF=0.500;AN=4;BaseQRankSum=-0.727;ClippingRankSum=1.287;DP=49;FS=0.000;MLEAC=2;MLEAF=0.500;MQ=60.00;MQRankSum=0.839;QD=0.70;ReadPosRankSum=-2.108;SOR=1.092;ANN=C|upstream_gene_variant|MODIFIER|G6M90_00g098190|gene-G6M90_00g098190|transcript|rna-gnl|ncbi|G6M90_00g098190.m01_mrna|protein_coding||c.-4368A>G|||||4368|,C|upstream_gene_variant|MODIFIER|G6M90_00g098200|gene-G6M90_00g098200|transcri…	49	0/1:28,3:31:60:60,0,1190	0/1:16,1:17:1:1,0,705	0/1	0.903226	0.0967742	31	0/1	0.941176	0.0588235	17
[truncated: 161 more rows]

## Sheet: MbK
#CHROM	POS	REF	ALT	DP	ref freq K	alt freq K
CP058932.1	177952	C	CTTT	125	0.189189	0.810811
CP058932.1	355155	T	G	34	0.363636	0.636364
CP058932.1	522303	GC	G	103	0.0576923	0.942308
CP058932.1	1772181	T	TCCCCCC	92	0	1
CP058932.1	1815410	G	GT	112	0.310345	0.689655
CP058932.1	1883747	A	AGGG	69	0	1
CP058932.1	2282734	G	GAAAA	78	0	1
CP058932.1	2370851	A	ACC,ACCC	108	0.25	0.75
[truncated: 262 more rows]

## Sheet: Mb7
#CHROM	POS	REF	ALT	DP	ref freq 7	alt freq DP 7
[truncated: 269 more rows]
