# Supplementary material for: The SWC4 subunit of the SWR1 chromatin remodeling complex is involved in varying virulence of Metarhizium brunneum isolates offering role of epigenetic regulation of pathogenicity
Source: Virulence. 2022 Jul 26;13(1):1252–69. doi: 10.1080/21505594.2022.2101210 (PMC9336478; doi:10.1080/21505594.2022.2101210)
Supplement: Supplemental Material [file KVIR_A_2101210_SM8114.zip › supplementary/S2 File. Genomic de novo analysis.xlsx]

## Sheet: Mb7
Sequence Name	Sequence Description	Sequence Length	Blast Min E-Value	Blast Similarity Mean	Blast Top Hit Taxonomy Name	Blast Top Hit E-Value	Blast Top Hit Taxonomy Name	tax ids	scaff
g1.t1	XP_014546657.1Major facilitator superfamily domain, general substrate transporter	600	8.9e-256	0.8658	Metarhizium brunneum ARSEF 3297	8.9e-256	Metarhizium brunneum ARSEF 3297	1276141 500148 5529 34397 5125 222543 147550 715989 716546 147538 716545 4890 451864 4751 33154 2759 131567	NODE_1	595272_cov_46.241234	NODE_1_length_595272_cov_46.241234	600	3024	0.2	-
g2.t1	XP_014546658.1Zn(2)-C6 fungal-type DNA-binding domain protein	648	0	0.833	Metarhizium brunneum ARSEF 3297	0	Metarhizium brunneum ARSEF 3297	1276141 500148 5529 34397 5125 222543 147550 715989 716546 147538 716545 4890 451864 4751 33154 2759 131567	NODE_1	595272_cov_46.241234	NODE_1_length_595272_cov_46.241234	5232	7277	0.97	-
g4.t1	XP_014546659.1Cyclin B, G2/mitotic-specific	661	0	0.877	Metarhizium anisopliae BRIP 53293	0	Metarhizium anisopliae BRIP 53293	1291518 5530 5529 34397 5125 222543 147550 715989 716546 147538 716545 4890 451864 4751 33154 2759 131567	NODE_1	595272_cov_46.241234	NODE_1_length_595272_cov_46.241234	15412	17652	0.54	+
g5.t1	XP_014546660.1Mitochondrial carrier domain protein	711	0	0.9335	Metarhizium brunneum ARSEF 3297	0	Metarhizium brunneum ARSEF 3297	1276141 500148 5529 34397 5125 222543 147550 715989 716546 147538 716545 4890 451864 4751 33154 2759 131567	NODE_1	595272_cov_46.241234	NODE_1_length_595272_cov_46.241234	20282	22553	0.8	+
g6.t1	XP_014546661.1hypothetical protein MBR_03814, partial	232	8.2e-125	0.7395	Metarhizium brunneum ARSEF 3297	8.2e-125	Metarhizium brunneum ARSEF 3297	1276141 500148 5529 34397 5125 222543 147550 715989 716546 147538 716545 4890 451864 4751 33154 2759 131567	NODE_1	595272_cov_46.241234	NODE_1_length_595272_cov_46.241234	25864	26562	0.55	-
g7.t1	XP_014546662.1hypothetical protein MBR_03815, partial	225	4.1e-113	0.9062	Metarhizium brunneum ARSEF 3297	4.1e-113	Metarhizium brunneum ARSEF 3297	1276141 500148 5529 34397 5125 222543 147550 715989 716546 147538 716545 4890 451864 4751 33154 2759 131567	NODE_1	595272_cov_46.241234	NODE_1_length_595272_cov_46.241234	28177	28854	1	+
g8.t1	XP_014546663.1Cystinosin/ERS1p repeat protein	281	3.5e-154	0.883	Metarhizium brunneum ARSEF 3297	3.5e-154	Metarhizium brunneum ARSEF 3297	1276141 500148 5529 34397 5125 222543 147550 715989 716546 147538 716545 4890 451864 4751 33154 2759 131567	NODE_1	595272_cov_46.241234	NODE_1_length_595272_cov_46.241234	30901	31832	0.92	+
g9.t1	XP_014546664.1hypothetical protein MBR_03817, partial	280	4e-102	0.8091	Metarhizium brunneum ARSEF 3297	4e-102	Metarhizium brunneum ARSEF 3297	1276141 500148 5529 34397 5125 222543 147550 715989 716546 147538 716545 4890 451864 4751 33154 2759 131567	NODE_1	595272_cov_46.241234	NODE_1_length_595272_cov_46.241234	33249	34211	0.77	+
g10.t1	XP_014546665.1leucyl-tRNA synthetase	961	0	0.9066	Metarhizium brunneum ARSEF 3297	0	Metarhizium brunneum ARSEF 3297	1276141 500148 5529 34397 5125 222543 147550 715989 716546 147538 716545 4890 451864 4751 33154 2759 131567	NODE_1	595272_cov_46.241234	NODE_1_length_595272_cov_46.241234	34785	37728	0.68	-
g11.t1	XP_014546666.1methylenetetrahydrofolate reductase 2	668	0	0.9396	Metarhizium brunneum ARSEF 3297	0	Metarhizium brunneum ARSEF 3297	1276141 500148 5529 34397 5125 222543 147550 715989 716546 147538 716545 4890 451864 4751 33154 2759 131567	NODE_1	595272_cov_46.241234	NODE_1_length_595272_cov_46.241234	38885	40891	1	+
g12.t1	XP_007823510.2hypothetical protein MAA_07321	290	2.1e-130	0.7759	Metarhizium robertsii ARSEF 23/Metarhizium robertsii	2.1e-130	Metarhizium robertsii ARSEF 23	655844 568076 5529 34397 5125 222543 147550 715989 716546 147538 716545 4890 451864 4751 33154 2759 131567	NODE_1	595272_cov_46.241234	NODE_1_length_595272_cov_46.241234	41187	42288	0.6	-
g13.t1	XP_014546668.1PQ loop repeat protein	289	2.2e-164	0.8936	Metarhizium brunneum ARSEF 3297	2.2e-164	Metarhizium brunneum ARSEF 3297	1276141 500148 5529 34397 5125 222543 147550 715989 716546 147538 716545 4890 451864 4751 33154 2759 131567	NODE_1	595272_cov_46.241234	NODE_1_length_595272_cov_46.241234	43598	44686	0.34	-
g14.t1	XP_014546669.1N-terminal binuclear Zn cluster-containing/DNA binding domain-containing protein	950	0	0.8714	Metarhizium brunneum ARSEF 3297	0	Metarhizium brunneum ARSEF 3297	1276141 500148 5529 34397 5125 222543 147550 715989 716546 147538 716545 4890 451864 4751 33154 2759 131567	NODE_1	595272_cov_46.241234	NODE_1_length_595272_cov_46.241234	62405	65317	0.79	+
g15.t1	XP_014546670.1WD repeat domain-containing protein	354	8.5e-206	0.9317	Metarhizium brunneum ARSEF 3297	8.5e-206	Metarhizium brunneum ARSEF 3297	1276141 500148 5529 34397 5125 222543 147550 715989 716546 147538 716545 4890 451864 4751 33154 2759 131567	NODE_1	595272_cov_46.241234	NODE_1_length_595272_cov_46.241234	65936	67071	0.95	+
g16.t1	XP_007823512.2glycosyltransferase family 15 protein	389	5e-244	0.9227	Metarhizium robertsii ARSEF 23	5e-244	Metarhizium robertsii ARSEF 23	655844 568076 5529 34397 5125 222543 147550 715989 716546 147538 716545 4890 451864 4751 33154 2759 131567	NODE_1	595272_cov_46.241234	NODE_1_length_595272_cov_46.241234	67444	68805	0.48	-
g17.t1	KID77506.1 Spc97/Spc98	1065	0	0.8487	Metarhizium brunneum ARSEF 3297	0	Metarhizium brunneum ARSEF 3297	1276141 500148 5529 34397 5125 222543 147550 715989 716546 147538 716545 4890 451864 4751 33154 2759 131567	NODE_1	595272_cov_46.241234	NODE_1_length_595272_cov_46.241234	69442	72789	0.31	+
g18.t1	XP_014546674.1LCCL domain containing protein	682	0	0.8946	Metarhizium brunneum ARSEF 3297	0	Metarhizium brunneum ARSEF 3297	1276141 500148 5529 34397 5125 222543 147550 715989 716546 147538 716545 4890 451864 4751 33154 2759 131567	NODE_1	595272_cov_46.241234	NODE_1_length_595272_cov_46.241234	73214	75262	0.99	-
g19.t1	KFG77691.1tRNA-guanine transglycosylase family protein	454	3e-264	0.9208	Metarhizium anisopliae	3e-264	Metarhizium anisopliae	5530 5529 34397 5125 222543 147550 715989 716546 147538 716545 4890 451864 4751 33154 2759 131567	NODE_1	595272_cov_46.241234	NODE_1_length_595272_cov_46.241234	76362	77787	0.89	+
g20.t1	XP_014546676.1protein tyrosine phosphatase	661	0	0.9541	Metarhizium brunneum ARSEF 3297	0	Metarhizium brunneum ARSEF 3297	1276141 500148 5529 34397 5125 222543 147550 715989 716546 147538 716545 4890 451864 4751 33154 2759 131567	NODE_1	595272_cov_46.241234	NODE_1_length_595272_cov_46.241234	79869	82101	0.99	+
g21.t1	XP_014546677.1copper homeostasis protein cutC	277	3.7e-156	0.7665	Metarhizium brunneum ARSEF 3297	3.7e-156	Metarhizium brunneum ARSEF 3297	1276141 500148 5529 34397 5125 222543 147550 715989 716546 147538 716545 4890 451864 4751 33154 2759 131567	NODE_1	595272_cov_46.241234	NODE_1_length_595272_cov_46.241234	82741	83574	0.97	-
g22.t1	XP_014546678.1NAP family protein	319	7e-143	0.8503	Metarhizium brunneum ARSEF 3297	7e-143	Metarhizium brunneum ARSEF 3297	1276141 500148 5529 34397 5125 222543 147550 715989 716546 147538 716545 4890 451864 4751 33154 2759 131567	NODE_1	595272_cov_46.241234	NODE_1_length_595272_cov_46.241234	85656	86847	0.97	+
g23.t1	XP_007806814.1HypA-like protein, putative	415	2.1e-200	0.7616	Metarhizium majus ARSEF 297	2.1e-200	Metarhizium majus ARSEF 297	1276143 1650735 5529 34397 5125 222543 147550 715989 716546 147538 716545 4890 451864 4751 33154 2759 131567	NODE_1	595272_cov_46.241234	NODE_1_length_595272_cov_46.241234	88182	89489	0.44	-
g24.t1	XP_014546680.1Periodic tryptophan protein 2	1093	0	0.9627	Metarhizium brunneum ARSEF 3297	0	Metarhizium brunneum ARSEF 3297	1276141 500148 5529 34397 5125 222543 147550 715989 716546 147538 716545 4890 451864 4751 33154 2759 131567	NODE_1	595272_cov_46.241234	NODE_1_length_595272_cov_46.241234	89573	93404	0.72	-
g25.t1	XP_014546681.1cell division control protein 12	384	2e-213	0.9899	Metarhizium brunneum ARSEF 3297	2e-213	Metarhizium brunneum ARSEF 3297	1276141 500148 5529 34397 5125 222543 147550 715989 716546 147538 716545 4890 451864 4751 33154 2759 131567	NODE_1	595272_cov_46.241234	NODE_1_length_595272_cov_46.241234	94018	95369	1	+
g26.t1	KID77516.1 kinase	503	1e-289	0.8673	Metarhizium brunneum ARSEF 3297	1e-289	Metarhizium brunneum ARSEF 3297	1276141 500148 5529 34397 5125 222543 147550 715989 716546 147538 716545 4890 451864 4751 33154 2759 131567	NODE_1	595272_cov_46.241234	NODE_1_length_595272_cov_46.241234	96199	97827	0.7	-
g27.t1	XP_014546683.1Peptidase C19, ubiquitin carboxyl-terminal hydrolase 2	1188	0	0.961	Metarhizium brunneum ARSEF 3297	0	Metarhizium brunneum ARSEF 3297	1276141 500148 5529 34397 5125 222543 147550 715989 716546 147538 716545 4890 451864 4751 33154 2759 131567	NODE_1	595272_cov_46.241234	NODE_1_length_595272_cov_46.241234	101103	105232	0.32	+
g28.t1	KID77518.1 L-asparaginase	520	8.2e-282	0.9176	Metarhizium brunneum ARSEF 3297	8.2e-282	Metarhizium brunneum ARSEF 3297	1276141 500148 5529 34397 5125 222543 147550 715989 716546 147538 716545 4890 451864 4751 33154 2759 131567	NODE_1	595272_cov_46.241234	NODE_1_length_595272_cov_46.241234	105782	107405	0.74	-
g29.t1	XP_014546685.1Serine/threonine-protein kinase bur-1	519	6e-301	0.9251	Metarhizium brunneum ARSEF 3297	6e-301	Metarhizium brunneum ARSEF 3297	1276141 500148 5529 34397 5125 222543 147550 715989 716546 147538 716545 4890 451864 4751 33154 2759 131567	NODE_1	595272_cov_46.241234	NODE_1_length_595272_cov_46.241234	109245	111143	0.76	+
g30.t1	XP_014546686.1hypothetical protein MBR_03839, partial	188	6.1e-94	0.7039	Metarhizium brunneum ARSEF 3297	6.1e-94	Metarhizium brunneum ARSEF 3297	1276141 500148 5529 34397 5125 222543 147550 715989 716546 147538 716545 4890 451864 4751 33154 2759 131567	NODE_1	595272_cov_46.241234	NODE_1_length_595272_cov_46.241234	111611	112306	0.69	-
g31.t1	XP_014546687.1hypothetical protein MBR_03840, partial	754	0	0.8032	Metarhizium brunneum ARSEF 3297	0	Metarhizium brunneum ARSEF 3297	1276141 500148 5529 34397 5125 222543 147550 715989 716546 147538 716545 4890 451864 4751 33154 2759 131567	NODE_1	595272_cov_46.241234	NODE_1_length_595272_cov_46.241234	112944	115208	0.97	+
g32.t1	KXH25521.1methionine permease	817	6.7e-307	0.8191	Verticillium longisporum	6.7e-307	Verticillium longisporum	100787 1036719 1033978 1028384 222543 147550 715989 716546 147538 716545 4890 451864 4751 33154 2759 131567	NODE_1	595272_cov_46.241234	NODE_1_length_595272_cov_46.241234	115623	118947	0.29	-
g33.t1	XP_014549395.1GATA-type sexual development transcription factor NsdD	403	9.7e-190	0.7631	Metarhizium brunneum ARSEF 3297	9.7e-190	Metarhizium brunneum ARSEF 3297	1276141 500148 5529 34397 5125 222543 147550 715989 716546 147538 716545 4890 451864 4751 33154 2759 131567	NODE_1	595272_cov_46.241234	NODE_1_length_595272_cov_46.241234	134480	135877	0.42	+
g34.t1	EXV04408.1glutamate-cysteine ligase	747	0	0.9269	Metarhizium robertsii	0	Metarhizium robertsii	568076 5529 34397 5125 222543 147550 715989 716546 147538 716545 4890 451864 4751 33154 2759 131567	NODE_1	595272_cov_46.241234	NODE_1_length_595272_cov_46.241234	143908	146443	0.55	-
g35.t1	KFG86763.1 putative cAMP-regulated phosphoprotein family protein Igo1	154	5.3e-80	0.8875	Metarhizium anisopliae/Metarhizium brunneum ARSEF 3297/Metarhizium anisopliae ARSEF 549/Metarhizium anisopliae BRIP 53293/Metarhizium anisopliae BRIP 53284	5.3e-80	Metarhizium anisopliae	5530 5529 34397 5125 222543 147550 715989 716546 147538 716545 4890 451864 4751 33154 2759 131567	NODE_1	595272_cov_46.241234	NODE_1_length_595272_cov_46.241234	149803	150470	0.96	+
g36.t1	XP_014549398.1MYG1 protein	347	1.8e-205	0.9303	Metarhizium brunneum ARSEF 3297	1.8e-205	Metarhizium brunneum ARSEF 3297	1276141 500148 5529 34397 5125 222543 147550 715989 716546 147538 716545 4890 451864 4751 33154 2759 131567	NODE_1	595272_cov_46.241234	NODE_1_length_595272_cov_46.241234	151163	152206	0.73	-
g37.t1	RFN49639.1tubulin gamma chain	78	1.3e-34	0.8877	Metarhizium brunneum ARSEF 3297	1.3e-34	Metarhizium brunneum ARSEF 3297	1276141 500148 5529 34397 5125 222543 147550 715989 716546 147538 716545 4890 451864 4751 33154 2759 131567	NODE_1	595272_cov_46.241234	NODE_1_length_595272_cov_46.241234	152791	153027	0.72	-
g38.t1	XP_014549400.1hypothetical protein MBR_01574, partial	375	1.1e-113	0.5237	Metarhizium brunneum ARSEF 3297	1.1e-113	Metarhizium brunneum ARSEF 3297	1276141 500148 5529 34397 5125 222543 147550 715989 716546 147538 716545 4890 451864 4751 33154 2759 131567	NODE_1	595272_cov_46.241234	NODE_1_length_595272_cov_46.241234	154502	155843	0.3	-
g39.t1	XP_014549401.1Heat shock protein Hsp70	372	1.7e-209	0.8	Metarhizium brunneum ARSEF 3297	1.7e-209	Metarhizium brunneum ARSEF 3297	1276141 500148 5529 34397 5125 222543 147550 715989 716546 147538 716545 4890 451864 4751 33154 2759 131567	NODE_1	595272_cov_46.241234	NODE_1_length_595272_cov_46.241234	156274	157688	0.6	+
g40.t1	KID80264.1 gamma-tubulin	484	3.2e-256	0.9904	Metarhizium brunneum ARSEF 3297	3.2e-256	Metarhizium brunneum ARSEF 3297	1276141 500148 5529 34397 5125 222543 147550 715989 716546 147538 716545 4890 451864 4751 33154 2759 131567	NODE_1	595272_cov_46.241234	NODE_1_length_595272_cov_46.241234	159374	161305	0.26	-
g41.t1	XP_014549403.1nucleoporin nsp1	1202	0	0.7617	Metarhizium brunneum ARSEF 3297	0	Metarhizium brunneum ARSEF 3297	1276141 500148 5529 34397 5125 222543 147550 715989 716546 147538 716545 4890 451864 4751 33154 2759 131567	NODE_1	595272_cov_46.241234	NODE_1_length_595272_cov_46.241234	161924	165585	0.86	-
g42.t1	XP_014549404.1ZZ type zinc finger domain-containing protein	897	0	0.7947	Metarhizium brunneum ARSEF 3297	0	Metarhizium brunneum ARSEF 3297	1276141 500148 5529 34397 5125 222543 147550 715989 716546 147538 716545 4890 451864 4751 33154 2759 131567	NODE_1	595272_cov_46.241234	NODE_1_length_595272_cov_46.241234	167289	170228	0.82	-
g43.t1	KID80267.1 extensin	786	0	0.8324	Metarhizium brunneum ARSEF 3297	0	Metarhizium brunneum ARSEF 3297	1276141 500148 5529 34397 5125 222543 147550 715989 716546 147538 716545 4890 451864 4751 33154 2759 131567	NODE_1	595272_cov_46.241234	NODE_1_length_595272_cov_46.241234	175394	178547	0.3	-
g44.t1	KFG86772.1hypothetical protein MANI_023673	109	5.2e-21	0.9231	Metarhizium anisopliae	5.2e-21	Metarhizium anisopliae	5530 5529 34397 5125 222543 147550 715989 716546 147538 716545 4890 451864 4751 33154 2759 131567	NODE_1	595272_cov_46.241234	NODE_1_length_595272_cov_46.241234	182576	182949	0.71	+
g45.t1	XP_007821779.1hypothetical protein MAA_05590	166	1.8e-65	0.7665	Metarhizium anisopliae/Metarhizium brunneum ARSEF 3297/Metarhizium anisopliae ARSEF 549/Metarhizium robertsii ARSEF 23/Metarhizium robertsii	1.8e-65	Metarhizium anisopliae	5530 5529 34397 5125 222543 147550 715989 716546 147538 716545 4890 451864 4751 33154 2759 131567	NODE_1	595272_cov_46.241234	NODE_1_length_595272_cov_46.241234	183257	183757	0.94	+
g46.t1	KID80269.1 transketolase	684	0	0.9712	Metarhizium brunneum ARSEF 3297	0	Metarhizium brunneum ARSEF 3297	1276141 500148 5529 34397 5125 222543 147550 715989 716546 147538 716545 4890 451864 4751 33154 2759 131567	NODE_1	595272_cov_46.241234	NODE_1_length_595272_cov_46.241234	184503	187019	0.97	-
g48.t1	EXV04422.1 DUF3115 domain protein	362	7.3e-197	0.8282	Metarhizium brunneum ARSEF 3297	7.3e-197	Metarhizium brunneum ARSEF 3297	1276141 500148 5529 34397 5125 222543 147550 715989 716546 147538 716545 4890 451864 4751 33154 2759 131567	NODE_1	595272_cov_46.241234	NODE_1_length_595272_cov_46.241234	188987	190075	1	+
g49.t1	XP_014549409.1SacI domain protein	947	0	0.9063	Metarhizium brunneum ARSEF 3297	0	Metarhizium brunneum ARSEF 3297	1276141 500148 5529 34397 5125 222543 147550 715989 716546 147538 716545 4890 451864 4751 33154 2759 131567	NODE_1	595272_cov_46.241234	NODE_1_length_595272_cov_46.241234	190184	193144	0.26	-
g50.t1	XP_007807488.1Vacuolar ATP synthase 16 kDa proteolipid subunit	180	6.9e-71	0.9213	Metarhizium acridum CQMa 102	6.9e-71	Metarhizium acridum CQMa 102	655827 92637 5529 34397 5125 222543 147550 715989 716546 147538 716545 4890 451864 4751 33154 2759 131567	NODE_1	595272_cov_46.241234	NODE_1_length_595272_cov_46.241234	194379	195383	0.37	+
g51.t1	XP_007821774.1Delta(24(24(1)))-sterol reductase	573	0	0.9065	Metarhizium robertsii ARSEF 23/Metarhizium robertsii	0	Metarhizium robertsii ARSEF 23	655844 568076 5529 34397 5125 222543 147550 715989 716546 147538 716545 4890 451864 4751 33154 2759 131567	NODE_1	595272_cov_46.241234	NODE_1_length_595272_cov_46.241234	196005	198010	0.8	-
g52.t1	KJK83078.1Delta(24(24(1)))-sterol reductase	323	2.1e-179	0.9335	Metarhizium brunneum ARSEF 3297	2.1e-179	Metarhizium brunneum ARSEF 3297	1276141 500148 5529 34397 5125 222543 147550 715989 716546 147538 716545 4890 451864 4751 33154 2759 131567	NODE_1	595272_cov_46.241234	NODE_1_length_595272_cov_46.241234	199571	200542	0.6	-
g53.t1	XP_014549413.1Phospholipase D, eukaryota	1825	0	0.8703	Metarhizium brunneum ARSEF 3297	0	Metarhizium brunneum ARSEF 3297	1276141 500148 5529 34397 5125 222543 147550 715989 716546 147538 716545 4890 451864 4751 33154 2759 131567	NODE_1	595272_cov_46.241234	NODE_1_length_595272_cov_46.241234	203793	209270	0.92	+
g54.t1	XP_014549414.1Ubiquinone biosynthesis protein Coq7	259	4.2e-146	0.8931	Metarhizium brunneum ARSEF 3297	4.2e-146	Metarhizium brunneum ARSEF 3297	1276141 500148 5529 34397 5125 222543 147550 715989 716546 147538 716545 4890 451864 4751 33154 2759 131567	NODE_1	595272_cov_46.241234	NODE_1_length_595272_cov_46.241234	209722	210501	0.79	-
g55.t1	KID80277.1 Plus-3	590	2.1e-225	0.8426	Metarhizium brunneum ARSEF 3297	2.1e-225	Metarhizium brunneum ARSEF 3297	1276141 500148 5529 34397 5125 222543 147550 715989 716546 147538 716545 4890 451864 4751 33154 2759 131567	NODE_1	595272_cov_46.241234	NODE_1_length_595272_cov_46.241234	211413	213445	0.87	+
g56.t1	XP_014549416.1Transcriptional activator protein acu-15	358	1.7e-214	0.8029	Metarhizium brunneum ARSEF 3297	1.7e-214	Metarhizium brunneum ARSEF 3297	1276141 500148 5529 34397 5125 222543 147550 715989 716546 147538 716545 4890 451864 4751 33154 2759 131567	NODE_1	595272_cov_46.241234	NODE_1_length_595272_cov_46.241234	213776	215117	0.65	-
g57.t1	XP_014549417.1Transcriptional activator protein acu-15	843	0	0.8579	Metarhizium brunneum ARSEF 3297	0	Metarhizium brunneum ARSEF 3297	1276141 500148 5529 34397 5125 222543 147550 715989 716546 147538 716545 4890 451864 4751 33154 2759 131567	NODE_1	595272_cov_46.241234	NODE_1_length_595272_cov_46.241234	216061	218829	0.3	-
g58.t1	XP_014549418.1SET domain protein	495	1e-286	0.8239	Metarhizium brunneum ARSEF 3297	1e-286	Metarhizium brunneum ARSEF 3297	1276141 500148 5529 34397 5125 222543 147550 715989 716546 147538 716545 4890 451864 4751 33154 2759 131567	NODE_1	595272_cov_46.241234	NODE_1_length_595272_cov_46.241234	221806	223731	0.23	-
g59.t1	EXV04434.150S ribosome-binding GTPase domain protein	417	3.1e-239	0.975	Metarhizium anisopliae/Metarhizium robertsii	3.1e-239	Metarhizium anisopliae	5530 5529 34397 5125 222543 147550 715989 716546 147538 716545 4890 451864 4751 33154 2759 131567	NODE_1	595272_cov_46.241234	NODE_1_length_595272_cov_46.241234	225814	227312	0.39	+
g60.t1	XP_014549420.1Tetratricopeptide-like helical	315	1.3e-176	0.7518	Metarhizium brunneum ARSEF 3297	1.3e-176	Metarhizium brunneum ARSEF 3297	1276141 500148 5529 34397 5125 222543 147550 715989 716546 147538 716545 4890 451864 4751 33154 2759 131567	NODE_1	595272_cov_46.241234	NODE_1_length_595272_cov_46.241234	227527	228701	0.19	-
g61.t1	XP_014549421.1Aminotransferase, class IV	458	3.5e-135	0.9006	Metarhizium brunneum ARSEF 3297	3.5e-135	Metarhizium brunneum ARSEF 3297	1276141 500148 5529 34397 5125 222543 147550 715989 716546 147538 716545 4890 451864 4751 33154 2759 131567	NODE_1	595272_cov_46.241234	NODE_1_length_595272_cov_46.241234	229186	231314	0.07	-
g62.t1	XP_014549422.1mitochondrial outer membrane 72K protein	622	3.3e-261	0.9322	Metarhizium brunneum ARSEF 3297	3.3e-261	Metarhizium brunneum ARSEF 3297	1276141 500148 5529 34397 5125 222543 147550 715989 716546 147538 716545 4890 451864 4751 33154 2759 131567	NODE_1	595272_cov_46.241234	NODE_1_length_595272_cov_46.241234	232301	234368	0.58	+
g63.t1	KID80285.1 t-SNARE	329	7.7e-145	0.7505	Metarhizium brunneum ARSEF 3297	7.7e-145	Metarhizium brunneum ARSEF 3297	1276141 500148 5529 34397 5125 222543 147550 715989 716546 147538 716545 4890 451864 4751 33154 2759 131567	NODE_1	595272_cov_46.241234	NODE_1_length_595272_cov_46.241234	235325	236546	0.64	-
g64.t1	XP_014549424.1short-chain dehydrogenase	373	3.7e-143	0.7987	Metarhizium brunneum ARSEF 3297	3.7e-143	Metarhizium brunneum ARSEF 3297	1276141 500148 5529 34397 5125 222543 147550 715989 716546 147538 716545 4890 451864 4751 33154 2759 131567	NODE_1	595272_cov_46.241234	NODE_1_length_595272_cov_46.241234	238809	240439	0.32	+
g65.t1	XP_007821761.1Brix domain protein	298	4e-164	0.9841	Metarhizium majus ARSEF 297/Metarhizium anisopliae/Metarhizium brunneum ARSEF 3297/Metarhizium anisopliae ARSEF 549/Metarhizium robertsii ARSEF 23/Metarhizium robertsii/Metarhizium anisopliae BRIP 53293/Metarhizium anisopliae BRIP 53284	4e-164	Metarhizium majus ARSEF 297	1276143 1650735 5529 34397 5125 222543 147550 715989 716546 147538 716545 4890 451864 4751 33154 2759 131567	NODE_1	595272_cov_46.241234	NODE_1_length_595272_cov_46.241234	240530	241490	0.81	-
g66.t1	XP_014549426.1Regulator of nonsense transcripts 1	1083	0	0.9516	Metarhizium brunneum ARSEF 3297	0	Metarhizium brunneum ARSEF 3297	1276141 500148 5529 34397 5125 222543 147550 715989 716546 147538 716545 4890 451864 4751 33154 2759 131567	NODE_1	595272_cov_46.241234	NODE_1_length_595272_cov_46.241234	242165	245479	0.88	+
g67.t1	KFG84414.1putative alpha-mannosidase 1a	881	0	0.8285	Metarhizium anisopliae	0	Metarhizium anisopliae	5530 5529 34397 5125 222543 147550 715989 716546 147538 716545 4890 451864 4751 33154 2759 131567	NODE_1	595272_cov_46.241234	NODE_1_length_595272_cov_46.241234	247290	250514	0.48	+
g68.t1	XP_014549429.1outer mitochondrial membrane protein porin	340	2.9e-187	0.9298	Metarhizium brunneum ARSEF 3297	2.9e-187	Metarhizium brunneum ARSEF 3297	1276141 500148 5529 34397 5125 222543 147550 715989 716546 147538 716545 4890 451864 4751 33154 2759 131567	NODE_1	595272_cov_46.241234	NODE_1_length_595272_cov_46.241234	250976	252398	0.9	-
g69.t1	XP_014549430.1asparagine synthetase	567	0	0.9494	Metarhizium brunneum ARSEF 3297	0	Metarhizium brunneum ARSEF 3297	1276141 500148 5529 34397 5125 222543 147550 715989 716546 147538 716545 4890 451864 4751 33154 2759 131567	NODE_1	595272_cov_46.241234	NODE_1_length_595272_cov_46.241234	254448	256687	0.34	-
g70.t1	XP_007821756.1Ubiquitin-conjugating enzyme, E2	182	1e-98	0.8663	Metarhizium anisopliae/Metarhizium robertsii ARSEF 23	1e-98	Metarhizium anisopliae	5530 5529 34397 5125 222543 147550 715989 716546 147538 716545 4890 451864 4751 33154 2759 131567	NODE_1	595272_cov_46.241234	NODE_1_length_595272_cov_46.241234	258076	258723	0.53	-
g71.t1	KID80294.1 peroxin	337	8.2e-134	0.8598	Metarhizium brunneum ARSEF 3297	8.2e-134	Metarhizium brunneum ARSEF 3297	1276141 500148 5529 34397 5125 222543 147550 715989 716546 147538 716545 4890 451864 4751 33154 2759 131567	NODE_1	595272_cov_46.241234	NODE_1_length_595272_cov_46.241234	259587	260795	0.94	+
g72.t1	XP_014549433.1hypothetical protein MBR_01607, partial	232	2.7e-112	0.7658	Metarhizium brunneum ARSEF 3297	2.7e-112	Metarhizium brunneum ARSEF 3297	1276141 500148 5529 34397 5125 222543 147550 715989 716546 147538 716545 4890 451864 4751 33154 2759 131567	NODE_1	595272_cov_46.241234	NODE_1_length_595272_cov_46.241234	261009	261765	0.55	-
g73.t1	XP_014549434.1Major facilitator superfamily domain, general substrate transporter	1043	0	0.9216	Metarhizium brunneum ARSEF 3297	0	Metarhizium brunneum ARSEF 3297	1276141 500148 5529 34397 5125 222543 147550 715989 716546 147538 716545 4890 451864 4751 33154 2759 131567	NODE_1	595272_cov_46.241234	NODE_1_length_595272_cov_46.241234	262504	266711	0.21	+
g74.t1	KID80297.1 pirin	360	8.9e-211	0.778	Metarhizium brunneum ARSEF 3297	8.9e-211	Metarhizium brunneum ARSEF 3297	1276141 500148 5529 34397 5125 222543 147550 715989 716546 147538 716545 4890 451864 4751 33154 2759 131567	NODE_1	595272_cov_46.241234	NODE_1_length_595272_cov_46.241234	268321	269619	0.65	+
g75.t1	XP_014549436.1hypothetical protein MBR_01610, partial	196	1.8e-112	0.6889	Metarhizium brunneum ARSEF 3297	1.8e-112	Metarhizium brunneum ARSEF 3297	1276141 500148 5529 34397 5125 222543 147550 715989 716546 147538 716545 4890 451864 4751 33154 2759 131567	NODE_1	595272_cov_46.241234	NODE_1_length_595272_cov_46.241234	269990	270580	0.95	-
g76.t1	XP_014549437.1sulfate transporter	787	0	0.915	Metarhizium brunneum ARSEF 3297	0	Metarhizium brunneum ARSEF 3297	1276141 500148 5529 34397 5125 222543 147550 715989 716546 147538 716545 4890 451864 4751 33154 2759 131567	NODE_1	595272_cov_46.241234	NODE_1_length_595272_cov_46.241234	272913	275454	0.78	-
g77.t1	EXV04454.1 DUF2422 and DUF2421 domain protein	987	0	0.8505	Metarhizium brunneum ARSEF 3297	0	Metarhizium brunneum ARSEF 3297	1276141 500148 5529 34397 5125 222543 147550 715989 716546 147538 716545 4890 451864 4751 33154 2759 131567	NODE_1	595272_cov_46.241234	NODE_1_length_595272_cov_46.241234	277816	280779	0.64	+
g78.t1	XP_014549439.13-ketoacyl-CoA thiolase	416	4e-231	0.9576	Metarhizium brunneum ARSEF 3297	4e-231	Metarhizium brunneum ARSEF 3297	1276141 500148 5529 34397 5125 222543 147550 715989 716546 147538 716545 4890 451864 4751 33154 2759 131567	NODE_1	595272_cov_46.241234	NODE_1_length_595272_cov_46.241234	281268	282643	0.85	-
g79.t1	XP_014549440.1F5/8 type C domain protein	318	2.1e-187	0.8862	Metarhizium brunneum ARSEF 3297	2.1e-187	Metarhizium brunneum ARSEF 3297	1276141 500148 5529 34397 5125 222543 147550 715989 716546 147538 716545 4890 451864 4751 33154 2759 131567	NODE_1	595272_cov_46.241234	NODE_1_length_595272_cov_46.241234	284388	285420	0.94	+
g80.t1	XP_014549441.1P-type Na+-ATPase	1122	0	0.9593	Metarhizium brunneum ARSEF 3297	0	Metarhizium brunneum ARSEF 3297	1276141 500148 5529 34397 5125 222543 147550 715989 716546 147538 716545 4890 451864 4751 33154 2759 131567	NODE_1	595272_cov_46.241234	NODE_1_length_595272_cov_46.241234	288121	291605	1	+
g81.t1	XP_014549442.1carbonic anhydrase 2	326	1.9e-156	0.9386	Metarhizium brunneum ARSEF 3297	1.9e-156	Metarhizium brunneum ARSEF 3297	1276141 500148 5529 34397 5125 222543 147550 715989 716546 147538 716545 4890 451864 4751 33154 2759 131567	NODE_1	595272_cov_46.241234	NODE_1_length_595272_cov_46.241234	292480	293460	0.94	-
g82.t1	XP_014549443.1cell wall glucanosyltransferase Mwg2	278	1.6e-159	0.832	Metarhizium brunneum ARSEF 3297	1.6e-159	Metarhizium brunneum ARSEF 3297	1276141 500148 5529 34397 5125 222543 147550 715989 716546 147538 716545 4890 451864 4751 33154 2759 131567	NODE_1	595272_cov_46.241234	NODE_1_length_595272_cov_46.241234	294841	295822	0.87	+
g83.t1	KID80306.1 MedA	603	0	0.9245	Metarhizium brunneum ARSEF 3297	0	Metarhizium brunneum ARSEF 3297	1276141 500148 5529 34397 5125 222543 147550 715989 716546 147538 716545 4890 451864 4751 33154 2759 131567	NODE_1	595272_cov_46.241234	NODE_1_length_595272_cov_46.241234	297538	299349	0.47	-
g84.t1	XP_014549445.1phosphotransferase family protein	294	4.8e-170	0.7441	Metarhizium brunneum ARSEF 3297	4.8e-170	Metarhizium brunneum ARSEF 3297	1276141 500148 5529 34397 5125 222543 147550 715989 716546 147538 716545 4890 451864 4751 33154 2759 131567	NODE_1	595272_cov_46.241234	NODE_1_length_595272_cov_46.241234	316669	317553	1	-
g85.t1	XP_014549446.1dihydroxyacetone kinase	591	0	0.941	Metarhizium brunneum ARSEF 3297	0	Metarhizium brunneum ARSEF 3297	1276141 500148 5529 34397 5125 222543 147550 715989 716546 147538 716545 4890 451864 4751 33154 2759 131567	NODE_1	595272_cov_46.241234	NODE_1_length_595272_cov_46.241234	317927	319702	1	-
g86.t1	XP_014549447.1ribose 5-phosphate isomerase	153	2.3e-75	0.9497	Metarhizium brunneum ARSEF 3297	2.3e-75	Metarhizium brunneum ARSEF 3297	1276141 500148 5529 34397 5125 222543 147550 715989 716546 147538 716545 4890 451864 4751 33154 2759 131567	NODE_1	595272_cov_46.241234	NODE_1_length_595272_cov_46.241234	320463	320998	0.92	+
g87.t1	XP_014549448.1mitochondrial triosephosphate isomerase	257	9e-141	0.9207	Metarhizium brunneum ARSEF 3297	9e-141	Metarhizium brunneum ARSEF 3297	1276141 500148 5529 34397 5125 222543 147550 715989 716546 147538 716545 4890 451864 4751 33154 2759 131567	NODE_1	595272_cov_46.241234	NODE_1_length_595272_cov_46.241234	321533	322306	0.62	+
g88.t1	XP_007821738.1thiazole biosynthetic enzyme variant 1	323	9.5e-180	0.9607	Metarhizium anisopliae/Metarhizium brunneum ARSEF 3297/Metarhizium anisopliae ARSEF 549/Metarhizium robertsii ARSEF 23/Metarhizium robertsii/Metarhizium anisopliae BRIP 53293/Metarhizium anisopliae BRIP 53284	9.5e-180	Metarhizium anisopliae	5530 5529 34397 5125 222543 147550 715989 716546 147538 716545 4890 451864 4751 33154 2759 131567	NODE_1	595272_cov_46.241234	NODE_1_length_595272_cov_46.241234	323391	324427	1	+
g89.t1	KFG84392.1fungal specific transcription factor domain-containing protein	601	0	0.8073	Metarhizium anisopliae	0	Metarhizium anisopliae	5530 5529 34397 5125 222543 147550 715989 716546 147538 716545 4890 451864 4751 33154 2759 131567	NODE_1	595272_cov_46.241234	NODE_1_length_595272_cov_46.241234	326913	328718	0.3	+
g90.t1	XP_018147316.1mitochondrial-processing peptidase subunit alpha protein	405	1.3e-239	0.8519	Metarhizium brunneum ARSEF 3297	1.3e-239	Metarhizium brunneum ARSEF 3297	1276141 500148 5529 34397 5125 222543 147550 715989 716546 147538 716545 4890 451864 4751 33154 2759 131567	NODE_1	595272_cov_46.241234	NODE_1_length_595272_cov_46.241234	331275	332715	0.55	+
g91.t1	XP_014549452.1hypothetical protein MBR_01626, partial	123	7.1e-59	0.8362	Metarhizium brunneum ARSEF 3297	7.1e-59	Metarhizium brunneum ARSEF 3297	1276141 500148 5529 34397 5125 222543 147550 715989 716546 147538 716545 4890 451864 4751 33154 2759 131567	NODE_1	595272_cov_46.241234	NODE_1_length_595272_cov_46.241234	333403	333774	0.98	-
g92.t1	XP_014549453.1aspartyl protease	551	6.7e-242	0.7929	Metarhizium brunneum ARSEF 3297	6.7e-242	Metarhizium brunneum ARSEF 3297	1276141 500148 5529 34397 5125 222543 147550 715989 716546 147538 716545 4890 451864 4751 33154 2759 131567	NODE_1	595272_cov_46.241234	NODE_1_length_595272_cov_46.241234	334585	336315	0.93	-
g93.t1	XP_014549454.1aminotransferase family protein (LolT)	1430	0	0.8654	Metarhizium brunneum ARSEF 3297	0	Metarhizium brunneum ARSEF 3297	1276141 500148 5529 34397 5125 222543 147550 715989 716546 147538 716545 4890 451864 4751 33154 2759 131567	NODE_1	595272_cov_46.241234	NODE_1_length_595272_cov_46.241234	338771	343948	0.41	-
g94.t1	XP_014549455.1glucose-methanol-choline (gmc) oxidoreductase	593	0	0.9576	Metarhizium brunneum ARSEF 3297	0	Metarhizium brunneum ARSEF 3297	1276141 500148 5529 34397 5125 222543 147550 715989 716546 147538 716545 4890 451864 4751 33154 2759 131567	NODE_1	595272_cov_46.241234	NODE_1_length_595272_cov_46.241234	345224	347133	0.36	-
g95.t1	XP_014549456.1Catalase-like domain, heme-dependent	491	1.5e-290	0.8976	Metarhizium brunneum ARSEF 3297	1.5e-290	Metarhizium brunneum ARSEF 3297	1276141 500148 5529 34397 5125 222543 147550 715989 716546 147538 716545 4890 451864 4751 33154 2759 131567	NODE_1	595272_cov_46.241234	NODE_1_length_595272_cov_46.241234	348135	349978	0.78	+
g96.t1	XP_014549457.1tripeptidyl peptidase precursor	580	0	0.8549	Metarhizium brunneum ARSEF 3297	0	Metarhizium brunneum ARSEF 3297	1276141 500148 5529 34397 5125 222543 147550 715989 716546 147538 716545 4890 451864 4751 33154 2759 131567	NODE_1	595272_cov_46.241234	NODE_1_length_595272_cov_46.241234	350325	352067	0.96	-
g97.t1	XP_014549458.1Pyridoxal phosphate-dependent enzyme, beta subunit	494	1.9e-256	0.8821	Metarhizium brunneum ARSEF 3297	1.9e-256	Metarhizium brunneum ARSEF 3297	1276141 500148 5529 34397 5125 222543 147550 715989 716546 147538 716545 4890 451864 4751 33154 2759 131567	NODE_1	595272_cov_46.241234	NODE_1_length_595272_cov_46.241234	355287	357232	0.24	+
g98.t1	XP_014549459.1hypothetical protein MBR_01633, partial	299	1.1e-100	0.7224	Metarhizium brunneum ARSEF 3297	1.1e-100	Metarhizium brunneum ARSEF 3297	1276141 500148 5529 34397 5125 222543 147550 715989 716546 147538 716545 4890 451864 4751 33154 2759 131567	NODE_1	595272_cov_46.241234	NODE_1_length_595272_cov_46.241234	360360	361259	0.6	+
g99.t1	XP_014549460.1cyclin-dependent kinase	518	3.8e-247	0.7678	Metarhizium brunneum ARSEF 3297	3.8e-247	Metarhizium brunneum ARSEF 3297	1276141 500148 5529 34397 5125 222543 147550 715989 716546 147538 716545 4890 451864 4751 33154 2759 131567	NODE_1	595272_cov_46.241234	NODE_1_length_595272_cov_46.241234	362045	363601	0.48	-
g100.t1	XP_014549461.1C2HC5 finger protein	529	2.7e-293	0.8977	Metarhizium brunneum ARSEF 3297	2.7e-293	Metarhizium brunneum ARSEF 3297	1276141 500148 5529 34397 5125 222543 147550 715989 716546 147538 716545 4890 451864 4751 33154 2759 131567	NODE_1	595272_cov_46.241234	NODE_1_length_595272_cov_46.241234	365763	367352	0.97	-
g101.t1	XP_014549462.1malate dehydrogenase	335	2.1e-182	0.9701	Metarhizium brunneum ARSEF 3297	2.1e-182	Metarhizium brunneum ARSEF 3297	1276141 500148 5529 34397 5125 222543 147550 715989 716546 147538 716545 4890 451864 4751 33154 2759 131567	NODE_1	595272_cov_46.241234	NODE_1_length_595272_cov_46.241234	368279	369502	0.93	+
g102.t1	XP_014549463.1cation-transporting ATPase 4	1314	0	0.9692	Metarhizium brunneum ARSEF 3297	0	Metarhizium brunneum ARSEF 3297	1276141 500148 5529 34397 5125 222543 147550 715989 716546 147538 716545 4890 451864 4751 33154 2759 131567	NODE_1	595272_cov_46.241234	NODE_1_length_595272_cov_46.241234	370070	374174	0.96	-
g103.t1	XP_014549464.1Major facilitator superfamily domain, general substrate transporter	1060	5.4e-256	0.9002	Metarhizium brunneum ARSEF 3297	5.4e-256	Metarhizium brunneum ARSEF 3297	1276141 500148 5529 34397 5125 222543 147550 715989 716546 147538 716545 4890 451864 4751 33154 2759 131567	NODE_1	595272_cov_46.241234	NODE_1_length_595272_cov_46.241234	374480	379055	0.02	-
g104.t1	KID80328.1 gamma-glutamyltranspeptidase	567	0	0.9237	Metarhizium brunneum ARSEF 3297	0	Metarhizium brunneum ARSEF 3297	1276141 500148 5529 34397 5125 222543 147550 715989 716546 147538 716545 4890 451864 4751 33154 2759 131567	NODE_1	595272_cov_46.241234	NODE_1_length_595272_cov_46.241234	380122	381895	0.18	-
g105.t1	XP_014549467.1hypothetical protein MBR_01641, partial	463	5.2e-46	0.8709	Metarhizium brunneum ARSEF 3297	5.2e-46	Metarhizium brunneum ARSEF 3297	1276141 500148 5529 34397 5125 222543 147550 715989 716546 147538 716545 4890 451864 4751 33154 2759 131567	NODE_1	595272_cov_46.241234	NODE_1_length_595272_cov_46.241234	383022	384413	0.87	-
g106.t1	XP_014549468.1hypothetical protein MBR_01642, partial	784	2.2e-230	0.6982	Metarhizium brunneum ARSEF 3297	2.2e-230	Metarhizium brunneum ARSEF 3297	1276141 500148 5529 34397 5125 222543 147550 715989 716546 147538 716545 4890 451864 4751 33154 2759 131567	NODE_1	595272_cov_46.241234	NODE_1_length_595272_cov_46.241234	385593	388006	0.85	+
g107.t1	KID80331.1 formamidase	413	1.4e-247	0.9524	Metarhizium brunneum ARSEF 3297	1.4e-247	Metarhizium brunneum ARSEF 3297	1276141 500148 5529 34397 5125 222543 147550 715989 716546 147538 716545 4890 451864 4751 33154 2759 131567	NODE_1	595272_cov_46.241234	NODE_1_length_595272_cov_46.241234	388843	390338	0.98	+
g108.t1	XP_014549470.1polysaccharide lyase family 8 protein	779	0	0.8575	Metarhizium brunneum ARSEF 3297	0	Metarhizium brunneum ARSEF 3297	1276141 500148 5529 34397 5125 222543 147550 715989 716546 147538 716545 4890 451864 4751 33154 2759 131567	NODE_1	595272_cov_46.241234	NODE_1_length_595272_cov_46.241234	390800	393694	0.39	+
g109.t1	XP_014549471.1Major facilitator superfamily domain, general substrate transporter	815	0	0.9291	Metarhizium brunneum ARSEF 3297	0	Metarhizium brunneum ARSEF 3297	1276141 500148 5529 34397 5125 222543 147550 715989 716546 147538 716545 4890 451864 4751 33154 2759 131567	NODE_1	595272_cov_46.241234	NODE_1_length_595272_cov_46.241234	396386	399493	0.12	+
g110.t1	XP_014549472.1NAD-dependent epimerase/dehydratase	303	1.4e-164	0.8405	Metarhizium brunneum ARSEF 3297	1.4e-164	Metarhizium brunneum ARSEF 3297	1276141 500148 5529 34397 5125 222543 147550 715989 716546 147538 716545 4890 451864 4751 33154 2759 131567	NODE_1	595272_cov_46.241234	NODE_1_length_595272_cov_46.241234	400189	401174	0.89	+
g111.t1	EXV04490.14-hydroxybenzoyl-CoA thioesterase (4HBT)	271	1.5e-154	0.847	Metarhizium brunneum ARSEF 3297	1.5e-154	Metarhizium brunneum ARSEF 3297	1276141 500148 5529 34397 5125 222543 147550 715989 716546 147538 716545 4890 451864 4751 33154 2759 131567	NODE_1	595272_cov_46.241234	NODE_1_length_595272_cov_46.241234	401573	402656	0.86	+
g112.t1	KID80336.1 endo-1,3(4)-beta-glucanase	287	1.1e-176	0.8537	Metarhizium brunneum ARSEF 3297	1.1e-176	Metarhizium brunneum ARSEF 3297	1276141 500148 5529 34397 5125 222543 147550 715989 716546 147538 716545 4890 451864 4751 33154 2759 131567	NODE_1	595272_cov_46.241234	NODE_1_length_595272_cov_46.241234	403002	403959	0.9	-
g113.t1	XP_014549475.1short chain dehydrogenase/reductase	283	1.5e-157	0.8898	Metarhizium brunneum ARSEF 3297	1.5e-157	Metarhizium brunneum ARSEF 3297	1276141 500148 5529 34397 5125 222543 147550 715989 716546 147538 716545 4890 451864 4751 33154 2759 131567	NODE_1	595272_cov_46.241234	NODE_1_length_595272_cov_46.241234	406976	407955	0.88	+
g114.t1	XP_014549476.1general substrate transporter	580	0	0.8704	Metarhizium brunneum ARSEF 3297	0	Metarhizium brunneum ARSEF 3297	1276141 500148 5529 34397 5125 222543 147550 715989 716546 147538 716545 4890 451864 4751 33154 2759 131567	NODE_1	595272_cov_46.241234	NODE_1_length_595272_cov_46.241234	408130	409991	0.98	-
g115.t1	XP_022285746.1Myb/SANT-like DNA-binding domain-containing protein	566	2e-305	0.7959	Metarhizium brunneum ARSEF 3297	2e-305	Metarhizium brunneum ARSEF 3297	1276141 500148 5529 34397 5125 222543 147550 715989 716546 147538 716545 4890 451864 4751 33154 2759 131567	NODE_1	595272_cov_46.241234	NODE_1_length_595272_cov_46.241234	412819	415983	0.29	+
g116.t1	XP_014549478.1intermembrane space import and assembly protein 40	302	3.2e-161	0.8405	Metarhizium brunneum ARSEF 3297	3.2e-161	Metarhizium brunneum ARSEF 3297	1276141 500148 5529 34397 5125 222543 147550 715989 716546 147538 716545 4890 451864 4751 33154 2759 131567	NODE_1	595272_cov_46.241234	NODE_1_length_595272_cov_46.241234	416446	417476	0.87	-
g117.t1	XP_014549479.1Thiamin pyrophosphokinase, eukaryotic	261	5.9e-148	0.9231	Metarhizium brunneum ARSEF 3297	5.9e-148	Metarhizium brunneum ARSEF 3297	1276141 500148 5529 34397 5125 222543 147550 715989 716546 147538 716545 4890 451864 4751 33154 2759 131567	NODE_1	595272_cov_46.241234	NODE_1_length_595272_cov_46.241234	418156	419087	0.56	+
g118.t1	KID80342.1 membrin	242	6.8e-130	0.926	Metarhizium brunneum ARSEF 3297	6.8e-130	Metarhizium brunneum ARSEF 3297	1276141 500148 5529 34397 5125 222543 147550 715989 716546 147538 716545 4890 451864 4751 33154 2759 131567	NODE_1	595272_cov_46.241234	NODE_1_length_595272_cov_46.241234	419285	420071	0.93	-
g119.t1	XP_014549481.1general substrate transporter	558	2.4e-300	0.8881	Metarhizium brunneum ARSEF 3297	2.4e-300	Metarhizium brunneum ARSEF 3297	1276141 500148 5529 34397 5125 222543 147550 715989 716546 147538 716545 4890 451864 4751 33154 2759 131567	NODE_1	595272_cov_46.241234	NODE_1_length_595272_cov_46.241234	420826	422502	0.96	+
g120.t1	XP_011411048.1FAD/FMN-containing dehydrogenase	536	0	0.862	Metarhizium robertsii ARSEF 23	0	Metarhizium robertsii ARSEF 23	655844 568076 5529 34397 5125 222543 147550 715989 716546 147538 716545 4890 451864 4751 33154 2759 131567	NODE_1	595272_cov_46.241234	NODE_1_length_595272_cov_46.241234	423047	424847	0.83	+
g121.t1	XP_014549483.1Oligopeptide transporter	606	0	0.926	Metarhizium brunneum ARSEF 3297	0	Metarhizium brunneum ARSEF 3297	1276141 500148 5529 34397 5125 222543 147550 715989 716546 147538 716545 4890 451864 4751 33154 2759 131567	NODE_1	595272_cov_46.241234	NODE_1_length_595272_cov_46.241234	429429	431327	1	+
g122.t1	XP_014549484.1amidohydrolase family protein	540	0	0.8631	Metarhizium brunneum ARSEF 3297	0	Metarhizium brunneum ARSEF 3297	1276141 500148 5529 34397 5125 222543 147550 715989 716546 147538 716545 4890 451864 4751 33154 2759 131567	NODE_1	595272_cov_46.241234	NODE_1_length_595272_cov_46.241234	433409	435031	1	+
g123.t1	XP_014549485.1eukaryotic aspartyl protease	331	5.9e-185	0.6298	Metarhizium brunneum ARSEF 3297	5.9e-185	Metarhizium brunneum ARSEF 3297	1276141 500148 5529 34397 5125 222543 147550 715989 716546 147538 716545 4890 451864 4751 33154 2759 131567	NODE_1	595272_cov_46.241234	NODE_1_length_595272_cov_46.241234	435074	436186	0.44	-
g124.t1	XP_014549486.1acetyltransferase, gnat family	291	8.1e-162	0.8125	Metarhizium brunneum ARSEF 3297	8.1e-162	Metarhizium brunneum ARSEF 3297	1276141 500148 5529 34397 5125 222543 147550 715989 716546 147538 716545 4890 451864 4751 33154 2759 131567	NODE_1	595272_cov_46.241234	NODE_1_length_595272_cov_46.241234	436666	437541	0.44	-
g125.t1	XP_014549487.1maleylacetoacetate isomerase	222	2e-120	0.9037	Metarhizium brunneum ARSEF 3297	2e-120	Metarhizium brunneum ARSEF 3297	1276141 500148 5529 34397 5125 222543 147550 715989 716546 147538 716545 4890 451864 4751 33154 2759 131567	NODE_1	595272_cov_46.241234	NODE_1_length_595272_cov_46.241234	439075	439743	1	+
g126.t1	KID80350.1 fumarylacetoacetase	428	8e-251	0.9313	Metarhizium brunneum ARSEF 3297	8e-251	Metarhizium brunneum ARSEF 3297	1276141 500148 5529 34397 5125 222543 147550 715989 716546 147538 716545 4890 451864 4751 33154 2759 131567	NODE_1	595272_cov_46.241234	NODE_1_length_595272_cov_46.241234	439891	441239	1	-
g127.t1	XP_014549489.1cytochrome P450 3A17	529	0	0.8617	Metarhizium brunneum ARSEF 3297	0	Metarhizium brunneum ARSEF 3297	1276141 500148 5529 34397 5125 222543 147550 715989 716546 147538 716545 4890 451864 4751 33154 2759 131567	NODE_1	595272_cov_46.241234	NODE_1_length_595272_cov_46.241234	443458	445172	0.59	+
g128.t1	XP_014549490.1phenylacetyl-CoA ligase	588	0	0.8876	Metarhizium brunneum ARSEF 3297	0	Metarhizium brunneum ARSEF 3297	1276141 500148 5529 34397 5125 222543 147550 715989 716546 147538 716545 4890 451864 4751 33154 2759 131567	NODE_1	595272_cov_46.241234	NODE_1_length_595272_cov_46.241234	446503	448325	0.93	-
g129.t1	KJK83157.1hypothetical protein H634G_01286	76	4.7e-13	0.9762	Metarhizium anisopliae BRIP 53293	4.7e-13	Metarhizium anisopliae BRIP 53293	1291518 5530 5529 34397 5125 222543 147550 715989 716546 147538 716545 4890 451864 4751 33154 2759 131567	NODE_1	595272_cov_46.241234	NODE_1_length_595272_cov_46.241234	452429	452718	0.53	-
g130.t1	XP_014549491.1GPI-anchored cell wall beta-1,3-endoglucanase EglC	438	2.7e-193	0.9016	Metarhizium brunneum ARSEF 3297	2.7e-193	Metarhizium brunneum ARSEF 3297	1276141 500148 5529 34397 5125 222543 147550 715989 716546 147538 716545 4890 451864 4751 33154 2759 131567	NODE_1	595272_cov_46.241234	NODE_1_length_595272_cov_46.241234	453384	454700	0.96	+
g131.t1	XP_007821698.2glutathione-dependent formaldehyde-activating gfa	304	1.5e-171	0.7419	Metarhizium anisopliae BRIP 53284	1.5e-171	Metarhizium anisopliae BRIP 53284	1291519 5530 5529 34397 5125 222543 147550 715989 716546 147538 716545 4890 451864 4751 33154 2759 131567	NODE_1	595272_cov_46.241234	NODE_1_length_595272_cov_46.241234	455029	456083	0.63	-
g132.t1	XP_014549493.1sulfate permease II	786	0	0.9285	Metarhizium brunneum ARSEF 3297	0	Metarhizium brunneum ARSEF 3297	1276141 500148 5529 34397 5125 222543 147550 715989 716546 147538 716545 4890 451864 4751 33154 2759 131567	NODE_1	595272_cov_46.241234	NODE_1_length_595272_cov_46.241234	460076	462715	0.83	+
g133.t1	XP_014549494.1integral membrane protein	743	0	0.7385	Metarhizium brunneum ARSEF 3297	0	Metarhizium brunneum ARSEF 3297	1276141 500148 5529 34397 5125 222543 147550 715989 716546 147538 716545 4890 451864 4751 33154 2759 131567	NODE_1	595272_cov_46.241234	NODE_1_length_595272_cov_46.241234	463566	465918	0.58	+
g134.t1	XP_014549495.1glycosyl hydrolase	600	0	0.8595	Metarhizium brunneum ARSEF 3297	0	Metarhizium brunneum ARSEF 3297	1276141 500148 5529 34397 5125 222543 147550 715989 716546 147538 716545 4890 451864 4751 33154 2759 131567	NODE_1	595272_cov_46.241234	NODE_1_length_595272_cov_46.241234	466078	467880	0.99	-
g135.t1	XP_014549496.1kinesin motor domain containing protein	611	0	0.8014	Metarhizium brunneum ARSEF 3297	0	Metarhizium brunneum ARSEF 3297	1276141 500148 5529 34397 5125 222543 147550 715989 716546 147538 716545 4890 451864 4751 33154 2759 131567	NODE_1	595272_cov_46.241234	NODE_1_length_595272_cov_46.241234	468588	470606	0.5	-
g136.t1	XP_014549497.1Aminotransferase class-III	452	3.4e-260	0.8933	Metarhizium brunneum ARSEF 3297	3.4e-260	Metarhizium brunneum ARSEF 3297	1276141 500148 5529 34397 5125 222543 147550 715989 716546 147538 716545 4890 451864 4751 33154 2759 131567	NODE_1	595272_cov_46.241234	NODE_1_length_595272_cov_46.241234	471470	472828	1	-
g137.t1	XP_014549498.1N-acetyltransferase family protein	298	7.7e-168	0.7922	Metarhizium brunneum ARSEF 3297	7.7e-168	Metarhizium brunneum ARSEF 3297	1276141 500148 5529 34397 5125 222543 147550 715989 716546 147538 716545 4890 451864 4751 33154 2759 131567	NODE_1	595272_cov_46.241234	NODE_1_length_595272_cov_46.241234	474012	474973	0.99	+
g138.t1	XP_014549499.1sodium/nucleoside cotransporter	187	1.8e-93	0.7901	Metarhizium brunneum ARSEF 3297	1.8e-93	Metarhizium brunneum ARSEF 3297	1276141 500148 5529 34397 5125 222543 147550 715989 716546 147538 716545 4890 451864 4751 33154 2759 131567	NODE_1	595272_cov_46.241234	NODE_1_length_595272_cov_46.241234	475024	476002	0.51	-
g139.t1	XP_014549500.1inner membrane transport protein yeiJ	666	0	0.8987	Metarhizium brunneum ARSEF 3297	0	Metarhizium brunneum ARSEF 3297	1276141 500148 5529 34397 5125 222543 147550 715989 716546 147538 716545 4890 451864 4751 33154 2759 131567	NODE_1	595272_cov_46.241234	NODE_1_length_595272_cov_46.241234	476509	478631	0.99	-
g140.t1	XP_014549501.1vacuolar protein sorting-associated protein	3207	0	0.9447	Metarhizium brunneum ARSEF 3297	0	Metarhizium brunneum ARSEF 3297	1276141 500148 5529 34397 5125 222543 147550 715989 716546 147538 716545 4890 451864 4751 33154 2759 131567	NODE_1	595272_cov_46.241234	NODE_1_length_595272_cov_46.241234	483492	493169	0.95	-
g141.t1	XP_014549502.1Armadillo-like helical	887	0	0.8901	Metarhizium brunneum ARSEF 3297	0	Metarhizium brunneum ARSEF 3297	1276141 500148 5529 34397 5125 222543 147550 715989 716546 147538 716545 4890 451864 4751 33154 2759 131567	NODE_1	595272_cov_46.241234	NODE_1_length_595272_cov_46.241234	494689	497539	0.86	-
g142.t1	XP_014549503.1G-patch domain-containing protein	804	0	0.8624	Metarhizium brunneum ARSEF 3297	0	Metarhizium brunneum ARSEF 3297	1276141 500148 5529 34397 5125 222543 147550 715989 716546 147538 716545 4890 451864 4751 33154 2759 131567	NODE_1	595272_cov_46.241234	NODE_1_length_595272_cov_46.241234	499876	502290	0.88	+
g143.t1	XP_014549504.1SIT4 phosphatase-associated protein	1055	0	0.8639	Metarhizium brunneum ARSEF 3297	0	Metarhizium brunneum ARSEF 3297	1276141 500148 5529 34397 5125 222543 147550 715989 716546 147538 716545 4890 451864 4751 33154 2759 131567	NODE_1	595272_cov_46.241234	NODE_1_length_595272_cov_46.241234	504552	507925	0.38	+
g144.t1	XP_014549505.1SIT4 phosphatase-associated protein	171	2e-67	0.7597	Metarhizium brunneum ARSEF 3297	2e-67	Metarhizium brunneum ARSEF 3297	1276141 500148 5529 34397 5125 222543 147550 715989 716546 147538 716545 4890 451864 4751 33154 2759 131567	NODE_1	595272_cov_46.241234	NODE_1_length_595272_cov_46.241234	508476	508991	0.58	+
g145.t1	XP_014549506.1nonribosomal peptide synthase	2776	0	0.8653	Metarhizium brunneum ARSEF 3297	0	Metarhizium brunneum ARSEF 3297	1276141 500148 5529 34397 5125 222543 147550 715989 716546 147538 716545 4890 451864 4751 33154 2759 131567	NODE_1	595272_cov_46.241234	NODE_1_length_595272_cov_46.241234	511731	520061	0.91	+
g146.t1	EXV04527.1OPT oligopeptide transporter	851	0	0.9711	Metarhizium robertsii	0	Metarhizium robertsii	568076 5529 34397 5125 222543 147550 715989 716546 147538 716545 4890 451864 4751 33154 2759 131567	NODE_1	595272_cov_46.241234	NODE_1_length_595272_cov_46.241234	521566	524190	0.37	-
g148.t1	XP_014549509.1hypothetical protein MBR_01683, partial	149	3.8e-67	1	Metarhizium brunneum ARSEF 3297	3.8e-67	Metarhizium brunneum ARSEF 3297	1276141 500148 5529 34397 5125 222543 147550 715989 716546 147538 716545 4890 451864 4751 33154 2759 131567	NODE_1	595272_cov_46.241234	NODE_1_length_595272_cov_46.241234	534554	535444	0.56	-
g149.t1	KID90487.1Zinc finger, C2H2-type/integrase, DNA-binding protein	541	4.2e-297	0.8486	Metarhizium brunneum ARSEF 3297	4.2e-297	Metarhizium brunneum ARSEF 3297	1276141 500148 5529 34397 5125 222543 147550 715989 716546 147538 716545 4890 451864 4751 33154 2759 131567	NODE_1	595272_cov_46.241234	NODE_1_length_595272_cov_46.241234	547942	549825	0.07	+
g150.t1	XP_014549511.1Dual specificity phosphatase, subgroup, catalytic domain protein	551	7.9e-259	0.8079	Metarhizium anisopliae BRIP 53293/Metarhizium anisopliae BRIP 53284	7.9e-259	Metarhizium anisopliae BRIP 53293	1291518 5530 5529 34397 5125 222543 147550 715989 716546 147538 716545 4890 451864 4751 33154 2759 131567	NODE_1	595272_cov_46.241234	NODE_1_length_595272_cov_46.241234	552082	554239	0.52	+
g151.t1	EXV04530.1DUF1712 domain protein	186	5.3e-58	0.7451	Metarhizium brunneum ARSEF 3297	5.3e-58	Metarhizium brunneum ARSEF 3297	1276141 500148 5529 34397 5125 222543 147550 715989 716546 147538 716545 4890 451864 4751 33154 2759 131567	NODE_1	595272_cov_46.241234	NODE_1_length_595272_cov_46.241234	560784	561519	0.2	-
g152.t1	EXV04531.1histone chaperone Rttp106-like protein	499	3.2e-227	0.9115	Metarhizium brunneum ARSEF 3297	3.2e-227	Metarhizium brunneum ARSEF 3297	1276141 500148 5529 34397 5125 222543 147550 715989 716546 147538 716545 4890 451864 4751 33154 2759 131567	NODE_1	595272_cov_46.241234	NODE_1_length_595272_cov_46.241234	561936	563564	0.88	+
g153.t1	XP_014549514.12OG-Fe(II) oxygenase	377	9.3e-219	0.8218	Metarhizium brunneum ARSEF 3297	9.3e-219	Metarhizium brunneum ARSEF 3297	1276141 500148 5529 34397 5125 222543 147550 715989 716546 147538 716545 4890 451864 4751 33154 2759 131567	NODE_1	595272_cov_46.241234	NODE_1_length_595272_cov_46.241234	563857	564990	0.67	-
g154.t1	EXV04533.1hypothetical protein X797_002214	1138	0	0.702	Metarhizium robertsii	0	Metarhizium robertsii	568076 5529 34397 5125 222543 147550 715989 716546 147538 716545 4890 451864 4751 33154 2759 131567	NODE_1	595272_cov_46.241234	NODE_1_length_595272_cov_46.241234	566059	569692	0.46	-
g155.t1	XP_014549516.1Snf7 protein	212	9.9e-85	0.9512	Metarhizium brunneum ARSEF 3297	9.9e-85	Metarhizium brunneum ARSEF 3297	1276141 500148 5529 34397 5125 222543 147550 715989 716546 147538 716545 4890 451864 4751 33154 2759 131567	NODE_1	595272_cov_46.241234	NODE_1_length_595272_cov_46.241234	570606	571244	0.94	+
g156.t1	XP_014549517.1F-box/WD-40 repeat-containing protein	1008	0	0.8565	Metarhizium brunneum ARSEF 3297	0	Metarhizium brunneum ARSEF 3297	1276141 500148 5529 34397 5125 222543 147550 715989 716546 147538 716545 4890 451864 4751 33154 2759 131567	NODE_1	595272_cov_46.241234	NODE_1_length_595272_cov_46.241234	571781	574874	0.51	-
g157.t1	EXV04536.1RhoGEF domain protein	1005	0	0.9206	Metarhizium robertsii/Metarhizium anisopliae BRIP 53293/Metarhizium anisopliae BRIP 53284	0	Metarhizium robertsii	568076 5529 34397 5125 222543 147550 715989 716546 147538 716545 4890 451864 4751 33154 2759 131567	NODE_1	595272_cov_46.241234	NODE_1_length_595272_cov_46.241234	581270	584416	0.45	+
g158.t1	XP_007821673.1Ribosomal protein MRP10, mitochondrial	180	1.5e-46	0.9532	Metarhizium anisopliae/Metarhizium brunneum ARSEF 3297/Metarhizium anisopliae ARSEF 549/Metarhizium robertsii ARSEF 23/Metarhizium robertsii	1.5e-46	Metarhizium anisopliae	5530 5529 34397 5125 222543 147550 715989 716546 147538 716545 4890 451864 4751 33154 2759 131567	NODE_1	595272_cov_46.241234	NODE_1_length_595272_cov_46.241234	585688	586555	0.47	-
g159.t1	XP_014549520.1hypothetical protein MBR_01694, partial	209	9.4e-88	0.8743	Metarhizium brunneum ARSEF 3297	9.4e-88	Metarhizium brunneum ARSEF 3297	1276141 500148 5529 34397 5125 222543 147550 715989 716546 147538 716545 4890 451864 4751 33154 2759 131567	NODE_1	595272_cov_46.241234	NODE_1_length_595272_cov_46.241234	587226	587855	0.99	-
g160.t1	XP_006966978.1predicted protein	165	7.1e-46	0.8637	Metarhizium brunneum ARSEF 3297	7.1e-46	Metarhizium brunneum ARSEF 3297	1276141 500148 5529 34397 5125 222543 147550 715989 716546 147538 716545 4890 451864 4751 33154 2759 131567	NODE_1	595272_cov_46.241234	NODE_1_length_595272_cov_46.241234	591091	591651	0.32	-
g161.t1	OAA51881.1transporter protein smf2	940	0	0.845	Metarhizium rileyi RCEF 4871	0	Metarhizium rileyi RCEF 4871	1081105 1649241 5529 34397 5125 222543 147550 715989 716546 147538 716545 4890 451864 4751 33154 2759 131567	NODE_2	574493_cov_46.001802	NODE_2_length_574493_cov_46.001802	532	4935	0.09	-
g162.t1	XP_014547219.1Phospholipid methyltransferase	191	2.3e-101	0.9094	Metarhizium brunneum ARSEF 3297	2.3e-101	Metarhizium brunneum ARSEF 3297	1276141 500148 5529 34397 5125 222543 147550 715989 716546 147538 716545 4890 451864 4751 33154 2759 131567	NODE_2	574493_cov_46.001802	NODE_2_length_574493_cov_46.001802	7208	8179	0.59	-
g163.t1	XP_014547220.1rxt2-like protein	478	2e-242	0.7744	Metarhizium brunneum ARSEF 3297	2e-242	Metarhizium brunneum ARSEF 3297	1276141 500148 5529 34397 5125 222543 147550 715989 716546 147538 716545 4890 451864 4751 33154 2759 131567	NODE_2	574493_cov_46.001802	NODE_2_length_574493_cov_46.001802	9342	10915	0.92	-
g164.t1	KID78066.1 beta-N-acetylglucosaminidase	920	0	0.9417	Metarhizium guizhouense ARSEF 977	0	Metarhizium guizhouense ARSEF 977	1276136 169041 5529 34397 5125 222543 147550 715989 716546 147538 716545 4890 451864 4751 33154 2759 131567	NODE_2	574493_cov_46.001802	NODE_2_length_574493_cov_46.001802	12069	15368	0.32	-
g165.t1	XP_014547222.1N-acetylglucosamine-6-phosphate deacetylase	441	2.6e-257	0.9488	Metarhizium brunneum ARSEF 3297	2.6e-257	Metarhizium brunneum ARSEF 3297	1276141 500148 5529 34397 5125 222543 147550 715989 716546 147538 716545 4890 451864 4751 33154 2759 131567	NODE_2	574493_cov_46.001802	NODE_2_length_574493_cov_46.001802	17042	18743	1	+
g166.t1	XP_014547223.1acid phosphatase (PhoG)	689	1.3e-295	0.9279	Metarhizium brunneum ARSEF 3297	1.3e-295	Metarhizium brunneum ARSEF 3297	1276141 500148 5529 34397 5125 222543 147550 715989 716546 147538 716545 4890 451864 4751 33154 2759 131567	NODE_2	574493_cov_46.001802	NODE_2_length_574493_cov_46.001802	21514	24038	0.06	+
g167.t1	XP_014547224.1hypothetical protein MBR_02517, partial	363	2.6e-210	0.6993	Metarhizium brunneum ARSEF 3297	2.6e-210	Metarhizium brunneum ARSEF 3297	1276141 500148 5529 34397 5125 222543 147550 715989 716546 147538 716545 4890 451864 4751 33154 2759 131567	NODE_2	574493_cov_46.001802	NODE_2_length_574493_cov_46.001802	24861	26126	0.16	+
g168.t1	XP_014547225.1glucosamine-6-phosphate deaminase	359	1e-198	0.9582	Metarhizium brunneum ARSEF 3297	1e-198	Metarhizium brunneum ARSEF 3297	1276141 500148 5529 34397 5125 222543 147550 715989 716546 147538 716545 4890 451864 4751 33154 2759 131567	NODE_2	574493_cov_46.001802	NODE_2_length_574493_cov_46.001802	28100	29398	0.96	-
g169.t1	KID78071.1 hexokinase-1	533	5.9e-304	0.9106	Metarhizium brunneum ARSEF 3297	5.9e-304	Metarhizium brunneum ARSEF 3297	1276141 500148 5529 34397 5125 222543 147550 715989 716546 147538 716545 4890 451864 4751 33154 2759 131567	NODE_2	574493_cov_46.001802	NODE_2_length_574493_cov_46.001802	34166	35885	0.98	+
g170.t1	XP_014547227.1BRCT domain-containing protein	852	0	0.8905	Metarhizium brunneum ARSEF 3297	0	Metarhizium brunneum ARSEF 3297	1276141 500148 5529 34397 5125 222543 147550 715989 716546 147538 716545 4890 451864 4751 33154 2759 131567	NODE_2	574493_cov_46.001802	NODE_2_length_574493_cov_46.001802	37037	39796	0.7	+
g171.t1	XP_014547228.1vacuolar protein-sorting-associated protein	230	1.4e-100	0.7688	Metarhizium brunneum ARSEF 3297	1.4e-100	Metarhizium brunneum ARSEF 3297	1276141 500148 5529 34397 5125 222543 147550 715989 716546 147538 716545 4890 451864 4751 33154 2759 131567	NODE_2	574493_cov_46.001802	NODE_2_length_574493_cov_46.001802	40009	40701	0.94	-
g172.t1	XP_014547229.1nitrite reductase	1096	0	0.9109	Metarhizium brunneum ARSEF 3297	0	Metarhizium brunneum ARSEF 3297	1276141 500148 5529 34397 5125 222543 147550 715989 716546 147538 716545 4890 451864 4751 33154 2759 131567	NODE_2	574493_cov_46.001802	NODE_2_length_574493_cov_46.001802	42100	45526	0.61	+
g173.t1	XP_014547230.1dihydrodipicolinate synthase	1326	0	0.8628	Metarhizium brunneum ARSEF 3297	0	Metarhizium brunneum ARSEF 3297	1276141 500148 5529 34397 5125 222543 147550 715989 716546 147538 716545 4890 451864 4751 33154 2759 131567	NODE_2	574493_cov_46.001802	NODE_2_length_574493_cov_46.001802	46415	51501	0.04	-
g174.t1	XP_014547232.1hypothetical protein MBR_02525, partial	132	1.1e-68	0.9609	Metarhizium brunneum ARSEF 3297	1.1e-68	Metarhizium brunneum ARSEF 3297	1276141 500148 5529 34397 5125 222543 147550 715989 716546 147538 716545 4890 451864 4751 33154 2759 131567	NODE_2	574493_cov_46.001802	NODE_2_length_574493_cov_46.001802	56022	56420	0.44	+
g175.t1	EXV05848.1 RNA polymerase II transcription initiation/nucleotide excision repair factor TFIIH	520	1.3e-242	0.7993	Metarhizium brunneum ARSEF 3297	1.3e-242	Metarhizium brunneum ARSEF 3297	1276141 500148 5529 34397 5125 222543 147550 715989 716546 147538 716545 4890 451864 4751 33154 2759 131567	NODE_2	574493_cov_46.001802	NODE_2_length_574493_cov_46.001802	58114	59676	0.45	-
g176.t1	XP_014547234.1DNA helicase, UvrD/REP type	992	0	0.8884	Metarhizium brunneum ARSEF 3297	0	Metarhizium brunneum ARSEF 3297	1276141 500148 5529 34397 5125 222543 147550 715989 716546 147538 716545 4890 451864 4751 33154 2759 131567	NODE_2	574493_cov_46.001802	NODE_2_length_574493_cov_46.001802	61004	63982	0.59	+
g177.t1	XP_018182299.1ATP-depentend DNA helicase	83	6.7e-37	0.7573	Metarhizium brunneum ARSEF 3297	6.7e-37	Metarhizium brunneum ARSEF 3297	1276141 500148 5529 34397 5125 222543 147550 715989 716546 147538 716545 4890 451864 4751 33154 2759 131567	NODE_2	574493_cov_46.001802	NODE_2_length_574493_cov_46.001802	64432	64683	0.69	+
g178.t1	XP_014547236.1neutral ceramidase precursor	742	0	0.9287	Metarhizium brunneum ARSEF 3297	0	Metarhizium brunneum ARSEF 3297	1276141 500148 5529 34397 5125 222543 147550 715989 716546 147538 716545 4890 451864 4751 33154 2759 131567	NODE_2	574493_cov_46.001802	NODE_2_length_574493_cov_46.001802	68190	70548	0.37	+
g179.t1	EXV05851.1ribosomal protein S7p/S5e	145	3.2e-58	0.9698	Metarhizium robertsii	3.2e-58	Metarhizium robertsii	568076 5529 34397 5125 222543 147550 715989 716546 147538 716545 4890 451864 4751 33154 2759 131567	NODE_2	574493_cov_46.001802	NODE_2_length_574493_cov_46.001802	79555	79992	0.32	+
g180.t1	XP_014547238.1Usp family protein	724	0	0.8671	Metarhizium brunneum ARSEF 3297	0	Metarhizium brunneum ARSEF 3297	1276141 500148 5529 34397 5125 222543 147550 715989 716546 147538 716545 4890 451864 4751 33154 2759 131567	NODE_2	574493_cov_46.001802	NODE_2_length_574493_cov_46.001802	82041	84362	0.46	+
g181.t1	EXV05853.1 alpha-N-acetylglucosaminidase (glycoside hydrolase family 89) domain protein	572	0	0.8971	Metarhizium brunneum ARSEF 3297	0	Metarhizium brunneum ARSEF 3297	1276141 500148 5529 34397 5125 222543 147550 715989 716546 147538 716545 4890 451864 4751 33154 2759 131567	NODE_2	574493_cov_46.001802	NODE_2_length_574493_cov_46.001802	86015	87876	0.44	+
g182.t1	XP_014547240.1poly(A) RNA binding protein	743	2e-294	0.8941	Metarhizium brunneum ARSEF 3297	2e-294	Metarhizium brunneum ARSEF 3297	1276141 500148 5529 34397 5125 222543 147550 715989 716546 147538 716545 4890 451864 4751 33154 2759 131567	NODE_2	574493_cov_46.001802	NODE_2_length_574493_cov_46.001802	88696	90992	1	-
g183.t1	XP_014547241.1E3 ubiquitin-protein ligase	1151	0	0.8917	Metarhizium brunneum ARSEF 3297	0	Metarhizium brunneum ARSEF 3297	1276141 500148 5529 34397 5125 222543 147550 715989 716546 147538 716545 4890 451864 4751 33154 2759 131567	NODE_2	574493_cov_46.001802	NODE_2_length_574493_cov_46.001802	92941	96511	0.45	+
g184.t1	XP_014547242.1Six-hairpin glycosidase	516	0	0.9067	Metarhizium brunneum ARSEF 3297	0	Metarhizium brunneum ARSEF 3297	1276141 500148 5529 34397 5125 222543 147550 715989 716546 147538 716545 4890 451864 4751 33154 2759 131567	NODE_2	574493_cov_46.001802	NODE_2_length_574493_cov_46.001802	97037	98812	0.95	-
g185.t1	XP_014547243.1electron transfer flavoprotein	597	0	0.9482	Metarhizium brunneum ARSEF 3297	0	Metarhizium brunneum ARSEF 3297	1276141 500148 5529 34397 5125 222543 147550 715989 716546 147538 716545 4890 451864 4751 33154 2759 131567	NODE_2	574493_cov_46.001802	NODE_2_length_574493_cov_46.001802	100580	102373	0.89	+
g186.t1	XP_014547245.1fructosyl-amino acid oxidase	1018	0	0.8904	Metarhizium brunneum ARSEF 3297	0	Metarhizium brunneum ARSEF 3297	1276141 500148 5529 34397 5125 222543 147550 715989 716546 147538 716545 4890 451864 4751 33154 2759 131567	NODE_2	574493_cov_46.001802	NODE_2_length_574493_cov_46.001802	106763	111587	0.07	+
g187.t1	XP_014547246.1coatamer subunit protein	807	0	0.8624	Metarhizium brunneum ARSEF 3297	0	Metarhizium brunneum ARSEF 3297	1276141 500148 5529 34397 5125 222543 147550 715989 716546 147538 716545 4890 451864 4751 33154 2759 131567	NODE_2	574493_cov_46.001802	NODE_2_length_574493_cov_46.001802	111945	114368	1	+
g188.t1	XP_014547247.1copper-sensing transcription factor	507	1.8e-286	0.8207	Metarhizium brunneum ARSEF 3297	1.8e-286	Metarhizium brunneum ARSEF 3297	1276141 500148 5529 34397 5125 222543 147550 715989 716546 147538 716545 4890 451864 4751 33154 2759 131567	NODE_2	574493_cov_46.001802	NODE_2_length_574493_cov_46.001802	117645	119168	0.65	+
g189.t1	XP_014547248.1RNA helicase HEL117-like protein	362	3.1e-163	0.8106	Metarhizium brunneum ARSEF 3297	3.1e-163	Metarhizium brunneum ARSEF 3297	1276141 500148 5529 34397 5125 222543 147550 715989 716546 147538 716545 4890 451864 4751 33154 2759 131567	NODE_2	574493_cov_46.001802	NODE_2_length_574493_cov_46.001802	120205	121293	1	+
g190.t1	XP_014547249.1phytanoyl-CoA dioxygenase	272	3.5e-159	0.9111	Metarhizium brunneum ARSEF 3297	3.5e-159	Metarhizium brunneum ARSEF 3297	1276141 500148 5529 34397 5125 222543 147550 715989 716546 147538 716545 4890 451864 4751 33154 2759 131567	NODE_2	574493_cov_46.001802	NODE_2_length_574493_cov_46.001802	122471	123289	0.64	+
g191.t1	XP_014547250.1phytanoyl-CoA dioxygenase	292	5.8e-168	0.9389	Metarhizium brunneum ARSEF 3297	5.8e-168	Metarhizium brunneum ARSEF 3297	1276141 500148 5529 34397 5125 222543 147550 715989 716546 147538 716545 4890 451864 4751 33154 2759 131567	NODE_2	574493_cov_46.001802	NODE_2_length_574493_cov_46.001802	124214	125092	1	+
g192.t1	KFG78112.1putative C2H2 transcription factor (AmdA)	827	0	0.8695	Metarhizium anisopliae ARSEF 549	0	Metarhizium anisopliae ARSEF 549	1276135 5530 5529 34397 5125 222543 147550 715989 716546 147538 716545 4890 451864 4751 33154 2759 131567	NODE_2	574493_cov_46.001802	NODE_2_length_574493_cov_46.001802	129669	132797	0.13	+
g193.t1	XP_007818422.2Aldolase-type TIM barrel	330	1.2e-182	0.9587	Metarhizium robertsii ARSEF 23/Metarhizium robertsii/Metarhizium guizhouense ARSEF 977	1.2e-182	Metarhizium robertsii ARSEF 23	655844 568076 5529 34397 5125 222543 147550 715989 716546 147538 716545 4890 451864 4751 33154 2759 131567	NODE_2	574493_cov_46.001802	NODE_2_length_574493_cov_46.001802	134899	136104	0.7	+
g194.t1	XP_014547253.1F-box domain containing protein	627	0	0.7669	Metarhizium brunneum ARSEF 3297	0	Metarhizium brunneum ARSEF 3297	1276141 500148 5529 34397 5125 222543 147550 715989 716546 147538 716545 4890 451864 4751 33154 2759 131567	NODE_2	574493_cov_46.001802	NODE_2_length_574493_cov_46.001802	136314	138197	0.25	-
g195.t1	XP_014547254.1Mediator complex, subunit Med13	1507	0	0.8448	Metarhizium brunneum ARSEF 3297	0	Metarhizium brunneum ARSEF 3297	1276141 500148 5529 34397 5125 222543 147550 715989 716546 147538 716545 4890 451864 4751 33154 2759 131567	NODE_2	574493_cov_46.001802	NODE_2_length_574493_cov_46.001802	138897	143478	0.33	-
g196.t1	XP_014547255.1WD repeat protein	643	0	0.9432	Metarhizium brunneum ARSEF 3297	0	Metarhizium brunneum ARSEF 3297	1276141 500148 5529 34397 5125 222543 147550 715989 716546 147538 716545 4890 451864 4751 33154 2759 131567	NODE_2	574493_cov_46.001802	NODE_2_length_574493_cov_46.001802	144293	146224	0.88	+
g197.t1	XP_014547256.1hypothetical protein MBR_02549, partial	146	1.9e-66	0.7744	Metarhizium brunneum ARSEF 3297	1.9e-66	Metarhizium brunneum ARSEF 3297	1276141 500148 5529 34397 5125 222543 147550 715989 716546 147538 716545 4890 451864 4751 33154 2759 131567	NODE_2	574493_cov_46.001802	NODE_2_length_574493_cov_46.001802	146357	146851	0.69	-
g198.t1	EXV05871.1 chromosome segregation ATPase-like protein	1032	0	0.6908	Metarhizium brunneum ARSEF 3297	0	Metarhizium brunneum ARSEF 3297	1276141 500148 5529 34397 5125 222543 147550 715989 716546 147538 716545 4890 451864 4751 33154 2759 131567	NODE_2	574493_cov_46.001802	NODE_2_length_574493_cov_46.001802	148239	151493	0.69	+
g199.t1	XP_014547258.1Pyridoxal phosphate-dependent transferase, major domain protein	479	3.3e-277	0.959	Metarhizium brunneum ARSEF 3297	3.3e-277	Metarhizium brunneum ARSEF 3297	1276141 500148 5529 34397 5125 222543 147550 715989 716546 147538 716545 4890 451864 4751 33154 2759 131567	NODE_2	574493_cov_46.001802	NODE_2_length_574493_cov_46.001802	153818	155399	0.92	+
g200.t1	XP_014547259.1proteasome regulatory particle, non-ATPase-like protein	488	6.7e-270	0.9792	Metarhizium brunneum ARSEF 3297	6.7e-270	Metarhizium brunneum ARSEF 3297	1276141 500148 5529 34397 5125 222543 147550 715989 716546 147538 716545 4890 451864 4751 33154 2759 131567	NODE_2	574493_cov_46.001802	NODE_2_length_574493_cov_46.001802	156250	157853	0.79	-
g201.t1	XP_014547260.1mRNA cap methyltransferase	485	1.2e-242	0.9074	Metarhizium brunneum ARSEF 3297	1.2e-242	Metarhizium brunneum ARSEF 3297	1276141 500148 5529 34397 5125 222543 147550 715989 716546 147538 716545 4890 451864 4751 33154 2759 131567	NODE_2	574493_cov_46.001802	NODE_2_length_574493_cov_46.001802	158682	160139	1	+
g202.t1	XP_007818433.1secretion-related small GTPase	723	0	0.9778	Metarhizium robertsii ARSEF 23	0	Metarhizium robertsii ARSEF 23	655844 568076 5529 34397 5125 222543 147550 715989 716546 147538 716545 4890 451864 4751 33154 2759 131567	NODE_2	574493_cov_46.001802	NODE_2_length_574493_cov_46.001802	160670	162987	0.32	-
g203.t1	KID92871.1WD40 repeat-like-containing domain protein	621	0	0.9275	Metarhizium guizhouense ARSEF 977	0	Metarhizium guizhouense ARSEF 977	1276136 169041 5529 34397 5125 222543 147550 715989 716546 147538 716545 4890 451864 4751 33154 2759 131567	NODE_2	574493_cov_46.001802	NODE_2_length_574493_cov_46.001802	164353	166771	0.31	+
g204.t1	XP_014547263.1arrestin domain-containing protein	539	1.9e-302	0.7929	Metarhizium brunneum ARSEF 3297	1.9e-302	Metarhizium brunneum ARSEF 3297	1276141 500148 5529 34397 5125 222543 147550 715989 716546 147538 716545 4890 451864 4751 33154 2759 131567	NODE_2	574493_cov_46.001802	NODE_2_length_574493_cov_46.001802	171294	173441	0.25	+
g205.t1	XP_014547264.1PH domain protein	503	2.6e-277	0.905	Metarhizium brunneum ARSEF 3297	2.6e-277	Metarhizium brunneum ARSEF 3297	1276141 500148 5529 34397 5125 222543 147550 715989 716546 147538 716545 4890 451864 4751 33154 2759 131567	NODE_2	574493_cov_46.001802	NODE_2_length_574493_cov_46.001802	175504	177165	0.88	+
g206.t1	EXV05882.1Clr5 domain protein	182	1.1e-84	0.8656	Metarhizium brunneum ARSEF 3297	1.1e-84	Metarhizium brunneum ARSEF 3297	1276141 500148 5529 34397 5125 222543 147550 715989 716546 147538 716545 4890 451864 4751 33154 2759 131567	NODE_2	574493_cov_46.001802	NODE_2_length_574493_cov_46.001802	178892	179641	0.19	+
g207.t1	XP_014547266.1formamidopyrimidine-DNA glycosylase	372	1.7e-217	0.8873	Metarhizium brunneum ARSEF 3297	1.7e-217	Metarhizium brunneum ARSEF 3297	1276141 500148 5529 34397 5125 222543 147550 715989 716546 147538 716545 4890 451864 4751 33154 2759 131567	NODE_2	574493_cov_46.001802	NODE_2_length_574493_cov_46.001802	181558	182888	0.98	+
g208.t1	XP_014547267.1element involved in conidiacion	210	1e-118	0.8011	Metarhizium brunneum ARSEF 3297	1e-118	Metarhizium brunneum ARSEF 3297	1276141 500148 5529 34397 5125 222543 147550 715989 716546 147538 716545 4890 451864 4751 33154 2759 131567	NODE_2	574493_cov_46.001802	NODE_2_length_574493_cov_46.001802	183615	184405	0.66	-
g209.t1	XP_014547268.1Zinc finger, RING/FYVE/PHD-type	400	3.1e-220	0.8284	Metarhizium brunneum ARSEF 3297	3.1e-220	Metarhizium brunneum ARSEF 3297	1276141 500148 5529 34397 5125 222543 147550 715989 716546 147538 716545 4890 451864 4751 33154 2759 131567	NODE_2	574493_cov_46.001802	NODE_2_length_574493_cov_46.001802	186283	187599	0.7	+
g210.t1	XP_014547269.1carboxypeptidase S1	669	0	0.8859	Metarhizium brunneum ARSEF 3297	0	Metarhizium brunneum ARSEF 3297	1276141 500148 5529 34397 5125 222543 147550 715989 716546 147538 716545 4890 451864 4751 33154 2759 131567	NODE_2	574493_cov_46.001802	NODE_2_length_574493_cov_46.001802	187985	190071	0.95	-
g211.t1	XP_014547270.1hexaprenyldihydroxybenzoate methyltransferase	300	9.5e-174	0.9022	Metarhizium brunneum ARSEF 3297	9.5e-174	Metarhizium brunneum ARSEF 3297	1276141 500148 5529 34397 5125 222543 147550 715989 716546 147538 716545 4890 451864 4751 33154 2759 131567	NODE_2	574493_cov_46.001802	NODE_2_length_574493_cov_46.001802	191292	192194	0.99	-
g212.t1	XP_014547271.1 3,4-dihydroxy-2-butanone 4-phosphate synthase	233	1.4e-127	0.9041	Metarhizium brunneum ARSEF 3297/Metarhizium anisopliae ARSEF 549/Metarhizium robertsii ARSEF 23/Metarhizium robertsii	1.4e-127	Metarhizium brunneum ARSEF 3297	1276141 500148 5529 34397 5125 222543 147550 715989 716546 147538 716545 4890 451864 4751 33154 2759 131567	NODE_2	574493_cov_46.001802	NODE_2_length_574493_cov_46.001802	193497	194280	0.56	+
g213.t1	XP_014547272.1Ataxin-10 domain protein	1009	0	0.904	Metarhizium brunneum ARSEF 3297	0	Metarhizium brunneum ARSEF 3297	1276141 500148 5529 34397 5125 222543 147550 715989 716546 147538 716545 4890 451864 4751 33154 2759 131567	NODE_2	574493_cov_46.001802	NODE_2_length_574493_cov_46.001802	194877	198056	0.4	-
g214.t1	XP_007818445.1Purine phosphorylase, family 2	307	9e-180	0.9542	Metarhizium majus ARSEF 297/Metarhizium brunneum ARSEF 3297/Metarhizium robertsii ARSEF 23/Metarhizium robertsii	9e-180	Metarhizium majus ARSEF 297	1276143 1650735 5529 34397 5125 222543 147550 715989 716546 147538 716545 4890 451864 4751 33154 2759 131567	NODE_2	574493_cov_46.001802	NODE_2_length_574493_cov_46.001802	198733	199825	0.99	+
g215.t1	XP_014547274.1ergot alkaloid biosynthetic protein B	358	7.2e-213	0.7673	Metarhizium brunneum ARSEF 3297	7.2e-213	Metarhizium brunneum ARSEF 3297	1276141 500148 5529 34397 5125 222543 147550 715989 716546 147538 716545 4890 451864 4751 33154 2759 131567	NODE_2	574493_cov_46.001802	NODE_2_length_574493_cov_46.001802	208722	209951	0.3	+
g216.t1	EXV05892.1fungal specific transcription factor domain protein	705	0	0.6289	Metarhizium brunneum ARSEF 3297	0	Metarhizium brunneum ARSEF 3297	1276141 500148 5529 34397 5125 222543 147550 715989 716546 147538 716545 4890 451864 4751 33154 2759 131567	NODE_2	574493_cov_46.001802	NODE_2_length_574493_cov_46.001802	210162	213703	0.03	-
g217.t1	XP_014547276.1hypothetical protein MBR_02569, partial	290	2.6e-160	0.7962	Metarhizium brunneum ARSEF 3297	2.6e-160	Metarhizium brunneum ARSEF 3297	1276141 500148 5529 34397 5125 222543 147550 715989 716546 147538 716545 4890 451864 4751 33154 2759 131567	NODE_2	574493_cov_46.001802	NODE_2_length_574493_cov_46.001802	220005	220930	0.26	+
g218.t1	XP_014547277.1sarcosine oxidase	410	8.2e-237	0.9046	Metarhizium brunneum ARSEF 3297	8.2e-237	Metarhizium brunneum ARSEF 3297	1276141 500148 5529 34397 5125 222543 147550 715989 716546 147538 716545 4890 451864 4751 33154 2759 131567	NODE_2	574493_cov_46.001802	NODE_2_length_574493_cov_46.001802	227585	229052	0.19	+
g219.t1	XP_014547278.1sulfite reductase flavoprotein component	1070	0	0.942	Metarhizium brunneum ARSEF 3297	0	Metarhizium brunneum ARSEF 3297	1276141 500148 5529 34397 5125 222543 147550 715989 716546 147538 716545 4890 451864 4751 33154 2759 131567	NODE_2	574493_cov_46.001802	NODE_2_length_574493_cov_46.001802	231825	235037	1	-
g220.t1	XP_014547279.1copper transporting P-type ATPase	1127	0	0.8982	Metarhizium brunneum ARSEF 3297	0	Metarhizium brunneum ARSEF 3297	1276141 500148 5529 34397 5125 222543 147550 715989 716546 147538 716545 4890 451864 4751 33154 2759 131567	NODE_2	574493_cov_46.001802	NODE_2_length_574493_cov_46.001802	239638	243021	1	+
g221.t1	KID67659.1 cyclin	375	1.4e-182	0.8641	Metarhizium anisopliae/Metarhizium brunneum ARSEF 3297/Metarhizium anisopliae ARSEF 549	1.4e-182	Metarhizium anisopliae	5530 5529 34397 5125 222543 147550 715989 716546 147538 716545 4890 451864 4751 33154 2759 131567	NODE_2	574493_cov_46.001802	NODE_2_length_574493_cov_46.001802	244906	246033	1	-
g222.t1	XP_014547281.1hypothetical protein MBR_02574, partial	95	2.2e-47	1	Metarhizium brunneum ARSEF 3297	2.2e-47	Metarhizium brunneum ARSEF 3297	1276141 500148 5529 34397 5125 222543 147550 715989 716546 147538 716545 4890 451864 4751 33154 2759 131567	NODE_2	574493_cov_46.001802	NODE_2_length_574493_cov_46.001802	252774	253129	0.35	+
g223.t1	XP_014547282.1Cell division control protein	362	7.3e-213	0.8846	Metarhizium brunneum ARSEF 3297	7.3e-213	Metarhizium brunneum ARSEF 3297	1276141 500148 5529 34397 5125 222543 147550 715989 716546 147538 716545 4890 451864 4751 33154 2759 131567	NODE_2	574493_cov_46.001802	NODE_2_length_574493_cov_46.001802	259188	260381	0.84	-
g224.t1	XP_014547283.1Ribosomal protein S5 domain 2-type fold protein	508	3.2e-283	0.8985	Metarhizium brunneum ARSEF 3297	3.2e-283	Metarhizium brunneum ARSEF 3297	1276141 500148 5529 34397 5125 222543 147550 715989 716546 147538 716545 4890 451864 4751 33154 2759 131567	NODE_2	574493_cov_46.001802	NODE_2_length_574493_cov_46.001802	261456	263043	0.7	-
g225.t1	XP_014547284.1ubiquinone/menaquinone biosynthesis- protein	382	4.8e-207	0.8473	Metarhizium brunneum ARSEF 3297	4.8e-207	Metarhizium brunneum ARSEF 3297	1276141 500148 5529 34397 5125 222543 147550 715989 716546 147538 716545 4890 451864 4751 33154 2759 131567	NODE_2	574493_cov_46.001802	NODE_2_length_574493_cov_46.001802	263421	264630	0.51	+
g226.t1	KID78130.1 mucin	403	2.1e-208	0.8509	Metarhizium brunneum ARSEF 3297	2.1e-208	Metarhizium brunneum ARSEF 3297	1276141 500148 5529 34397 5125 222543 147550 715989 716546 147538 716545 4890 451864 4751 33154 2759 131567	NODE_2	574493_cov_46.001802	NODE_2_length_574493_cov_46.001802	265083	266365	0.94	-
g227.t1	XP_014547286.1Phenazine biosynthesis PhzC/PhzF protein	312	1.9e-172	0.8583	Metarhizium brunneum ARSEF 3297	1.9e-172	Metarhizium brunneum ARSEF 3297	1276141 500148 5529 34397 5125 222543 147550 715989 716546 147538 716545 4890 451864 4751 33154 2759 131567	NODE_2	574493_cov_46.001802	NODE_2_length_574493_cov_46.001802	269555	270493	1	+
g228.t1	XP_014547287.1CCR4-Not complex component, Not1	2141	0	0.9232	Metarhizium brunneum ARSEF 3297	0	Metarhizium brunneum ARSEF 3297	1276141 500148 5529 34397 5125 222543 147550 715989 716546 147538 716545 4890 451864 4751 33154 2759 131567	NODE_2	574493_cov_46.001802	NODE_2_length_574493_cov_46.001802	271020	277743	0.47	-
g229.t1	XP_014547288.1Src-like protein	860	0	0.8662	Metarhizium brunneum ARSEF 3297	0	Metarhizium brunneum ARSEF 3297	1276141 500148 5529 34397 5125 222543 147550 715989 716546 147538 716545 4890 451864 4751 33154 2759 131567	NODE_2	574493_cov_46.001802	NODE_2_length_574493_cov_46.001802	278579	281496	0.49	+
g230.t1	XP_014547289.1Beta-lactamase-type transpeptidase fold domain containing protein	574	9e-274	0.8997	Metarhizium brunneum ARSEF 3297	9e-274	Metarhizium brunneum ARSEF 3297	1276141 500148 5529 34397 5125 222543 147550 715989 716546 147538 716545 4890 451864 4751 33154 2759 131567	NODE_2	574493_cov_46.001802	NODE_2_length_574493_cov_46.001802	283012	284869	0.87	-
g231.t1	XP_014547290.1tubulin-tyrosine ligase	382	8.6e-188	0.8144	Metarhizium brunneum ARSEF 3297	8.6e-188	Metarhizium brunneum ARSEF 3297	1276141 500148 5529 34397 5125 222543 147550 715989 716546 147538 716545 4890 451864 4751 33154 2759 131567	NODE_2	574493_cov_46.001802	NODE_2_length_574493_cov_46.001802	286559	287850	0.67	-
g232.t1	XP_014547291.1nuclear transport factor 2	130	1.4e-65	0.9447	Metarhizium brunneum ARSEF 3297	1.4e-65	Metarhizium brunneum ARSEF 3297	1276141 500148 5529 34397 5125 222543 147550 715989 716546 147538 716545 4890 451864 4751 33154 2759 131567	NODE_2	574493_cov_46.001802	NODE_2_length_574493_cov_46.001802	289745	290407	0.69	+
g233.t1	XP_014547292.1SNF2-related protein	1104	0	0.876	Metarhizium brunneum ARSEF 3297	0	Metarhizium brunneum ARSEF 3297	1276141 500148 5529 34397 5125 222543 147550 715989 716546 147538 716545 4890 451864 4751 33154 2759 131567	NODE_2	574493_cov_46.001802	NODE_2_length_574493_cov_46.001802	291511	294961	0.16	+
g234.t1	XP_014547293.1Class E vacuolar protein-sorting machinery protein HSE1	614	3.2e-229	0.8233	Metarhizium brunneum ARSEF 3297	3.2e-229	Metarhizium brunneum ARSEF 3297	1276141 500148 5529 34397 5125 222543 147550 715989 716546 147538 716545 4890 451864 4751 33154 2759 131567	NODE_2	574493_cov_46.001802	NODE_2_length_574493_cov_46.001802	295358	297594	0.19	-
g235.t1	XP_014547294.1autophagy protein Atg13	941	0	0.8869	Metarhizium brunneum ARSEF 3297	0	Metarhizium brunneum ARSEF 3297	1276141 500148 5529 34397 5125 222543 147550 715989 716546 147538 716545 4890 451864 4751 33154 2759 131567	NODE_2	574493_cov_46.001802	NODE_2_length_574493_cov_46.001802	299173	302170	0.76	-
g236.t1	XP_014547295.1BTB domain and ankyrin repeat containing protein	1592	0	0.8568	Metarhizium brunneum ARSEF 3297	0	Metarhizium brunneum ARSEF 3297	1276141 500148 5529 34397 5125 222543 147550 715989 716546 147538 716545 4890 451864 4751 33154 2759 131567	NODE_2	574493_cov_46.001802	NODE_2_length_574493_cov_46.001802	305353	310187	0.87	-
g237.t1	XP_014547296.1mitochondrial 2-oxodicarboxylate carrier 2	302	1.8e-172	0.9586	Metarhizium brunneum ARSEF 3297	1.8e-172	Metarhizium brunneum ARSEF 3297	1276141 500148 5529 34397 5125 222543 147550 715989 716546 147538 716545 4890 451864 4751 33154 2759 131567	NODE_2	574493_cov_46.001802	NODE_2_length_574493_cov_46.001802	312417	313680	0.84	+
g238.t1	XP_014547297.1Epsin-like protein ent1/2	552	6.9e-247	0.8378	Metarhizium brunneum ARSEF 3297	6.9e-247	Metarhizium brunneum ARSEF 3297	1276141 500148 5529 34397 5125 222543 147550 715989 716546 147538 716545 4890 451864 4751 33154 2759 131567	NODE_2	574493_cov_46.001802	NODE_2_length_574493_cov_46.001802	315545	317386	0.57	+
g239.t1	KID78143.1 centrin	215	4.2e-107	0.8917	Metarhizium brunneum ARSEF 3297	4.2e-107	Metarhizium brunneum ARSEF 3297	1276141 500148 5529 34397 5125 222543 147550 715989 716546 147538 716545 4890 451864 4751 33154 2759 131567	NODE_2	574493_cov_46.001802	NODE_2_length_574493_cov_46.001802	318236	318958	0.5	-
g240.t1	KFG80141.1nucleoporin SONB	2148	0	0.9145	Metarhizium anisopliae	0	Metarhizium anisopliae	5530 5529 34397 5125 222543 147550 715989 716546 147538 716545 4890 451864 4751 33154 2759 131567	NODE_2	574493_cov_46.001802	NODE_2_length_574493_cov_46.001802	321740	329061	0.5	+
g241.t1	XP_014547301.1Acyl-CoA N-acyltransferase	1102	0	0.8244	Metarhizium brunneum ARSEF 3297	0	Metarhizium brunneum ARSEF 3297	1276141 500148 5529 34397 5125 222543 147550 715989 716546 147538 716545 4890 451864 4751 33154 2759 131567	NODE_2	574493_cov_46.001802	NODE_2_length_574493_cov_46.001802	329614	333023	0.31	-
g242.t1	XP_014547303.1VEG136 protein	393	1.6e-226	0.9366	Metarhizium brunneum ARSEF 3297	1.6e-226	Metarhizium brunneum ARSEF 3297	1276141 500148 5529 34397 5125 222543 147550 715989 716546 147538 716545 4890 451864 4751 33154 2759 131567	NODE_2	574493_cov_46.001802	NODE_2_length_574493_cov_46.001802	334383	335564	0.7	-
g243.t1	EXV05923.1 ribosomal protein L7Ae/L30e/S12e/Gadd45	262	1.8e-136	0.9847	Metarhizium robertsii ARSEF 23/Metarhizium robertsii	1.8e-136	Metarhizium robertsii ARSEF 23	655844 568076 5529 34397 5125 222543 147550 715989 716546 147538 716545 4890 451864 4751 33154 2759 131567	NODE_2	574493_cov_46.001802	NODE_2_length_574493_cov_46.001802	336049	337275	0.92	+
g244.t1	XP_014547305.1ATP synthase F0	358	2.9e-198	0.8898	Metarhizium brunneum ARSEF 3297	2.9e-198	Metarhizium brunneum ARSEF 3297	1276141 500148 5529 34397 5125 222543 147550 715989 716546 147538 716545 4890 451864 4751 33154 2759 131567	NODE_2	574493_cov_46.001802	NODE_2_length_574493_cov_46.001802	339854	340999	1	+
g245.t1	XP_014547306.1FAD binding domain-containing protein	487	5.8e-282	0.7966	Metarhizium brunneum ARSEF 3297	5.8e-282	Metarhizium brunneum ARSEF 3297	1276141 500148 5529 34397 5125 222543 147550 715989 716546 147538 716545 4890 451864 4751 33154 2759 131567	NODE_2	574493_cov_46.001802	NODE_2_length_574493_cov_46.001802	342854	344876	0.7	-
g246.t1	XP_014547307.1Major facilitator superfamily domain, general substrate transporter	525	2.5e-302	0.9389	Metarhizium brunneum ARSEF 3297	2.5e-302	Metarhizium brunneum ARSEF 3297	1276141 500148 5529 34397 5125 222543 147550 715989 716546 147538 716545 4890 451864 4751 33154 2759 131567	NODE_2	574493_cov_46.001802	NODE_2_length_574493_cov_46.001802	350603	352540	0.85	+
g247.t1	KID92825.1phosphoenolpyruvate carboxykinase	765	0	0.766	Metarhizium guizhouense ARSEF 977	0	Metarhizium guizhouense ARSEF 977	1276136 169041 5529 34397 5125 222543 147550 715989 716546 147538 716545 4890 451864 4751 33154 2759 131567	NODE_2	574493_cov_46.001802	NODE_2_length_574493_cov_46.001802	353580	356582	0.09	-
g248.t1	XP_014547309.1Protein synthesis factor, GTP-binding protein	704	6e-288	0.9383	Metarhizium brunneum ARSEF 3297	6e-288	Metarhizium brunneum ARSEF 3297	1276141 500148 5529 34397 5125 222543 147550 715989 716546 147538 716545 4890 451864 4751 33154 2759 131567	NODE_2	574493_cov_46.001802	NODE_2_length_574493_cov_46.001802	362198	364484	1	-
g249.t1	EXV05929.1hypothetical protein X797_000646	771	3.5e-297	0.7604	Metarhizium robertsii	3.5e-297	Metarhizium robertsii	568076 5529 34397 5125 222543 147550 715989 716546 147538 716545 4890 451864 4751 33154 2759 131567	NODE_2	574493_cov_46.001802	NODE_2_length_574493_cov_46.001802	365456	368272	0.2	-
g250.t1	XP_014547312.1Transcription factor jumonji/aspartyl beta-hydroxylase	342	6.9e-197	0.8341	Metarhizium brunneum ARSEF 3297	6.9e-197	Metarhizium brunneum ARSEF 3297	1276141 500148 5529 34397 5125 222543 147550 715989 716546 147538 716545 4890 451864 4751 33154 2759 131567	NODE_2	574493_cov_46.001802	NODE_2_length_574493_cov_46.001802	369071	370099	0.56	-
g251.t1	XP_007818482.1Casein kinase II, regulatory subunit	343	1.5e-175	0.918	Metarhizium anisopliae/Metarhizium brunneum ARSEF 3297/Metarhizium anisopliae ARSEF 549/Metarhizium robertsii ARSEF 23/Metarhizium robertsii/Metarhizium anisopliae BRIP 53284	1.5e-175	Metarhizium anisopliae	5530 5529 34397 5125 222543 147550 715989 716546 147538 716545 4890 451864 4751 33154 2759 131567	NODE_2	574493_cov_46.001802	NODE_2_length_574493_cov_46.001802	370840	371995	0.69	+
g252.t1	XP_014547314.1PAB-dependent poly(A)-specific ribonuclease subunit PAN2	1026	0	0.8193	Metarhizium brunneum ARSEF 3297	0	Metarhizium brunneum ARSEF 3297	1276141 500148 5529 34397 5125 222543 147550 715989 716546 147538 716545 4890 451864 4751 33154 2759 131567	NODE_2	574493_cov_46.001802	NODE_2_length_574493_cov_46.001802	372738	376839	0.06	-
g253.t1	EXV05933.1S-adenosylmethionine-dependent methyltransferase family protein	273	9.9e-162	0.8293	Metarhizium brunneum ARSEF 3297/Metarhizium anisopliae BRIP 53293/Metarhizium anisopliae BRIP 53284	9.9e-162	Metarhizium brunneum ARSEF 3297	1276141 500148 5529 34397 5125 222543 147550 715989 716546 147538 716545 4890 451864 4751 33154 2759 131567	NODE_2	574493_cov_46.001802	NODE_2_length_574493_cov_46.001802	377539	378426	0.18	-
g254.t1	KFG80127.1C6 finger domain-containing protein	690	0	0.7937	Metarhizium anisopliae	0	Metarhizium anisopliae	5530 5529 34397 5125 222543 147550 715989 716546 147538 716545 4890 451864 4751 33154 2759 131567	NODE_2	574493_cov_46.001802	NODE_2_length_574493_cov_46.001802	379853	382250	0.19	+
g255.t1	XP_014547317.1Copper fist DNA binding domain protein	351	3.8e-198	0.8463	Metarhizium brunneum ARSEF 3297	3.8e-198	Metarhizium brunneum ARSEF 3297	1276141 500148 5529 34397 5125 222543 147550 715989 716546 147538 716545 4890 451864 4751 33154 2759 131567	NODE_2	574493_cov_46.001802	NODE_2_length_574493_cov_46.001802	384817	386032	0.81	-
g256.t1	XP_014547318.1ATPase-like, ATP-binding domain protein	1468	0	0.8714	Metarhizium brunneum ARSEF 3297	0	Metarhizium brunneum ARSEF 3297	1276141 500148 5529 34397 5125 222543 147550 715989 716546 147538 716545 4890 451864 4751 33154 2759 131567	NODE_2	574493_cov_46.001802	NODE_2_length_574493_cov_46.001802	399993	404510	0.81	+
g257.t1	XP_014547319.1ABC transporter-like protein	1607	0	0.895	Metarhizium brunneum ARSEF 3297	0	Metarhizium brunneum ARSEF 3297	1276141 500148 5529 34397 5125 222543 147550 715989 716546 147538 716545 4890 451864 4751 33154 2759 131567	NODE_2	574493_cov_46.001802	NODE_2_length_574493_cov_46.001802	405947	410770	0.98	-
g258.t1	KID78165.1 nitrilase	814	0	0.859	Metarhizium brunneum ARSEF 3297	0	Metarhizium brunneum ARSEF 3297	1276141 500148 5529 34397 5125 222543 147550 715989 716546 147538 716545 4890 451864 4751 33154 2759 131567	NODE_2	574493_cov_46.001802	NODE_2_length_574493_cov_46.001802	412894	415399	0.76	-
g259.t1	XP_014547321.1mitochondrial dicarboxylate transporter	333	1.5e-180	0.9627	Metarhizium brunneum ARSEF 3297	1.5e-180	Metarhizium brunneum ARSEF 3297	1276141 500148 5529 34397 5125 222543 147550 715989 716546 147538 716545 4890 451864 4751 33154 2759 131567	NODE_2	574493_cov_46.001802	NODE_2_length_574493_cov_46.001802	416264	417321	0.7	-
g260.t1	XP_014547322.1NAD(P)-binding domain protein	295	1.8e-161	0.8743	Metarhizium brunneum ARSEF 3297	1.8e-161	Metarhizium brunneum ARSEF 3297	1276141 500148 5529 34397 5125 222543 147550 715989 716546 147538 716545 4890 451864 4751 33154 2759 131567	NODE_2	574493_cov_46.001802	NODE_2_length_574493_cov_46.001802	421156	422274	0.4	-
g261.t1	XP_014547323.1Bud-site selection protein, BUD22	444	1.1e-218	0.8251	Metarhizium brunneum ARSEF 3297	1.1e-218	Metarhizium brunneum ARSEF 3297	1276141 500148 5529 34397 5125 222543 147550 715989 716546 147538 716545 4890 451864 4751 33154 2759 131567	NODE_2	574493_cov_46.001802	NODE_2_length_574493_cov_46.001802	422636	424032	0.73	+
g262.t1	XP_011410722.1D-xylulose reductase A	530	7e-305	0.7112	Metarhizium brunneum ARSEF 3297	7e-305	Metarhizium brunneum ARSEF 3297	1276141 500148 5529 34397 5125 222543 147550 715989 716546 147538 716545 4890 451864 4751 33154 2759 131567	NODE_2	574493_cov_46.001802	NODE_2_length_574493_cov_46.001802	424414	426006	0.33	+
g263.t1	KFG80117.1putative MFS transporter	553	1.7e-165	0.7856	Metarhizium brunneum ARSEF 3297	1.7e-165	Metarhizium brunneum ARSEF 3297	1276141 500148 5529 34397 5125 222543 147550 715989 716546 147538 716545 4890 451864 4751 33154 2759 131567	NODE_2	574493_cov_46.001802	NODE_2_length_574493_cov_46.001802	426527	428188	1	-
g264.t1	XP_014547326.1cytochrome c heme lyase	327	3.2e-199	0.9312	Metarhizium brunneum ARSEF 3297	3.2e-199	Metarhizium brunneum ARSEF 3297	1276141 500148 5529 34397 5125 222543 147550 715989 716546 147538 716545 4890 451864 4751 33154 2759 131567	NODE_2	574493_cov_46.001802	NODE_2_length_574493_cov_46.001802	429106	430220	1	-
g265.t1	KID78172.1 abc-1	636	0	0.9437	Metarhizium brunneum ARSEF 3297	0	Metarhizium brunneum ARSEF 3297	1276141 500148 5529 34397 5125 222543 147550 715989 716546 147538 716545 4890 451864 4751 33154 2759 131567	NODE_2	574493_cov_46.001802	NODE_2_length_574493_cov_46.001802	430493	432992	0.26	+
g266.t1	XP_007818495.1hypothetical protein MAA_02306	844	0	0.8116	Metarhizium robertsii ARSEF 23	0	Metarhizium robertsii ARSEF 23	655844 568076 5529 34397 5125 222543 147550 715989 716546 147538 716545 4890 451864 4751 33154 2759 131567	NODE_2	574493_cov_46.001802	NODE_2_length_574493_cov_46.001802	433771	436459	0.23	-
g267.t1	XP_014547329.1Zeta toxin	200	6e-108	0.8044	Metarhizium brunneum ARSEF 3297	6e-108	Metarhizium brunneum ARSEF 3297	1276141 500148 5529 34397 5125 222543 147550 715989 716546 147538 716545 4890 451864 4751 33154 2759 131567	NODE_2	574493_cov_46.001802	NODE_2_length_574493_cov_46.001802	437402	438139	0.28	-
g268.t1	XP_014547330.1Tudor domain protein	275	4.7e-127	0.8494	Metarhizium brunneum ARSEF 3297	4.7e-127	Metarhizium brunneum ARSEF 3297	1276141 500148 5529 34397 5125 222543 147550 715989 716546 147538 716545 4890 451864 4751 33154 2759 131567	NODE_2	574493_cov_46.001802	NODE_2_length_574493_cov_46.001802	438877	439844	0.21	+
g269.t1	XP_014547331.1cytosolic Fe-S cluster assembling factor NBP35	296	2.6e-168	0.948	Metarhizium brunneum ARSEF 3297	2.6e-168	Metarhizium brunneum ARSEF 3297	1276141 500148 5529 34397 5125 222543 147550 715989 716546 147538 716545 4890 451864 4751 33154 2759 131567	NODE_2	574493_cov_46.001802	NODE_2_length_574493_cov_46.001802	440260	441429	0.26	-
g270.t1	XP_014547332.1protein BFR2	544	2.2e-237	0.8524	Metarhizium brunneum ARSEF 3297	2.2e-237	Metarhizium brunneum ARSEF 3297	1276141 500148 5529 34397 5125 222543 147550 715989 716546 147538 716545 4890 451864 4751 33154 2759 131567	NODE_2	574493_cov_46.001802	NODE_2_length_574493_cov_46.001802	441809	443504	1	+
g271.t1	XP_014547333.1Casein kinase II, regulatory subunit	770	0	0.8736	Metarhizium brunneum ARSEF 3297	0	Metarhizium brunneum ARSEF 3297	1276141 500148 5529 34397 5125 222543 147550 715989 716546 147538 716545 4890 451864 4751 33154 2759 131567	NODE_2	574493_cov_46.001802	NODE_2_length_574493_cov_46.001802	444287	447057	0.71	+
g272.t1	KID78179.1 monooxygenase	463	2.2e-169	0.8781	Metarhizium brunneum ARSEF 3297	2.2e-169	Metarhizium brunneum ARSEF 3297	1276141 500148 5529 34397 5125 222543 147550 715989 716546 147538 716545 4890 451864 4751 33154 2759 131567	NODE_2	574493_cov_46.001802	NODE_2_length_574493_cov_46.001802	451839	454141	0.1	-
g273.t1	KID92797.1N-terminal binuclear Zn cluster-containing/DNA binding domain-containing protein	517	8.4e-263	0.6329	Metarhizium guizhouense ARSEF 977	8.4e-263	Metarhizium guizhouense ARSEF 977	1276136 169041 5529 34397 5125 222543 147550 715989 716546 147538 716545 4890 451864 4751 33154 2759 131567	NODE_2	574493_cov_46.001802	NODE_2_length_574493_cov_46.001802	455726	457873	0.15	+
g274.t1	XP_014547336.12,2-dialkylglycine decarboxylase (pyruvate)	468	9.3e-277	0.9147	Metarhizium brunneum ARSEF 3297	9.3e-277	Metarhizium brunneum ARSEF 3297	1276141 500148 5529 34397 5125 222543 147550 715989 716546 147538 716545 4890 451864 4751 33154 2759 131567	NODE_2	574493_cov_46.001802	NODE_2_length_574493_cov_46.001802	458152	459558	0.96	+
g275.t1	KID78182.1 vip1	297	1.2e-136	0.8468	Metarhizium brunneum ARSEF 3297	1.2e-136	Metarhizium brunneum ARSEF 3297	1276141 500148 5529 34397 5125 222543 147550 715989 716546 147538 716545 4890 451864 4751 33154 2759 131567	NODE_2	574493_cov_46.001802	NODE_2_length_574493_cov_46.001802	462647	463578	0.6	+
g276.t1	XP_006965044.1predicted protein	75	2.8e-34	0.8403	Metarhizium brunneum ARSEF 3297	2.8e-34	Metarhizium brunneum ARSEF 3297	1276141 500148 5529 34397 5125 222543 147550 715989 716546 147538 716545 4890 451864 4751 33154 2759 131567	NODE_2	574493_cov_46.001802	NODE_2_length_574493_cov_46.001802	463785	464091	0.68	-
g277.t1	XP_007818505.1hypothetical protein MAA_02316	402	1.9e-190	0.8367	Metarhizium brunneum ARSEF 3297/Metarhizium robertsii ARSEF 23/Metarhizium robertsii	1.9e-190	Metarhizium brunneum ARSEF 3297	1276141 500148 5529 34397 5125 222543 147550 715989 716546 147538 716545 4890 451864 4751 33154 2759 131567	NODE_2	574493_cov_46.001802	NODE_2_length_574493_cov_46.001802	465450	466721	0.95	+
g278.t1	EXV05962.1homocitrate synthase	497	4.2e-94	0.5702	Metarhizium robertsii	4.2e-94	Metarhizium robertsii	568076 5529 34397 5125 222543 147550 715989 716546 147538 716545 4890 451864 4751 33154 2759 131567	NODE_2	574493_cov_46.001802	NODE_2_length_574493_cov_46.001802	467245	469607	0.12	-
g279.t1	XP_014547341.1hypothetical protein MBR_02634, partial	108	7.4e-52	0.7091	Metarhizium brunneum ARSEF 3297	7.4e-52	Metarhizium brunneum ARSEF 3297	1276141 500148 5529 34397 5125 222543 147550 715989 716546 147538 716545 4890 451864 4751 33154 2759 131567	NODE_2	574493_cov_46.001802	NODE_2_length_574493_cov_46.001802	470594	470920	1	+
g280.t1	XP_014547342.1Acyl-CoA dehydrogenase/oxidase	586	0	0.7732	Metarhizium brunneum ARSEF 3297	0	Metarhizium brunneum ARSEF 3297	1276141 500148 5529 34397 5125 222543 147550 715989 716546 147538 716545 4890 451864 4751 33154 2759 131567	NODE_2	574493_cov_46.001802	NODE_2_length_574493_cov_46.001802	471529	473492	0.46	-
g281.t1	XP_014547343.1FAD dependent oxidoreductase superfamily	375	2.4e-219	0.8583	Metarhizium brunneum ARSEF 3297	2.4e-219	Metarhizium brunneum ARSEF 3297	1276141 500148 5529 34397 5125 222543 147550 715989 716546 147538 716545 4890 451864 4751 33154 2759 131567	NODE_2	574493_cov_46.001802	NODE_2_length_574493_cov_46.001802	475881	477134	0.92	-
g282.t1	XP_014547344.1Major Facilitator Superfamily protein	462	8.9e-256	0.8187	Metarhizium brunneum ARSEF 3297	8.9e-256	Metarhizium brunneum ARSEF 3297	1276141 500148 5529 34397 5125 222543 147550 715989 716546 147538 716545 4890 451864 4751 33154 2759 131567	NODE_2	574493_cov_46.001802	NODE_2_length_574493_cov_46.001802	477566	479367	0.46	-
g283.t1	XP_014547345.1copper resistance protein Crd2	110	7.1e-10	0.9701	Metarhizium anisopliae/Metarhizium brunneum ARSEF 3297/Metarhizium anisopliae ARSEF 549/Metarhizium anisopliae BRIP 53293/Metarhizium anisopliae BRIP 53284	7.1e-10	Metarhizium anisopliae	5530 5529 34397 5125 222543 147550 715989 716546 147538 716545 4890 451864 4751 33154 2759 131567	NODE_2	574493_cov_46.001802	NODE_2_length_574493_cov_46.001802	481898	482373	0.99	+
g284.t1	KFG86339.1putative Golgi membrane protein	316	1.5e-161	0.9261	Metarhizium brunneum ARSEF 3297	1.5e-161	Metarhizium brunneum ARSEF 3297	1276141 500148 5529 34397 5125 222543 147550 715989 716546 147538 716545 4890 451864 4751 33154 2759 131567	NODE_2	574493_cov_46.001802	NODE_2_length_574493_cov_46.001802	483187	484192	0.73	-
g285.t1	XP_014547347.1hypothetical protein MBR_02640, partial	158	3e-54	0.8221	Metarhizium brunneum ARSEF 3297	3e-54	Metarhizium brunneum ARSEF 3297	1276141 500148 5529 34397 5125 222543 147550 715989 716546 147538 716545 4890 451864 4751 33154 2759 131567	NODE_2	574493_cov_46.001802	NODE_2_length_574493_cov_46.001802	486027	486503	1	+
g286.t1	XP_014547348.1hypothetical protein MBR_02641, partial	127	6.8e-65	0.8099	Metarhizium brunneum ARSEF 3297	6.8e-65	Metarhizium brunneum ARSEF 3297	1276141 500148 5529 34397 5125 222543 147550 715989 716546 147538 716545 4890 451864 4751 33154 2759 131567	NODE_2	574493_cov_46.001802	NODE_2_length_574493_cov_46.001802	486776	487243	0.68	-
g287.t1	XP_014547349.1topoisomerase family protein TRF4	705	0	0.8919	Metarhizium brunneum ARSEF 3297	0	Metarhizium brunneum ARSEF 3297	1276141 500148 5529 34397 5125 222543 147550 715989 716546 147538 716545 4890 451864 4751 33154 2759 131567	NODE_2	574493_cov_46.001802	NODE_2_length_574493_cov_46.001802	488158	490439	0.33	+
g288.t1	XP_014547350.1alanine racemase domain protein	479	2e-274	0.9028	Metarhizium brunneum ARSEF 3297	2e-274	Metarhizium brunneum ARSEF 3297	1276141 500148 5529 34397 5125 222543 147550 715989 716546 147538 716545 4890 451864 4751 33154 2759 131567	NODE_2	574493_cov_46.001802	NODE_2_length_574493_cov_46.001802	492062	493621	0.19	+
g289.t1	XP_014547351.1Endoribonuclease L-PSP	128	2.6e-64	0.9431	Metarhizium brunneum ARSEF 3297	2.6e-64	Metarhizium brunneum ARSEF 3297	1276141 500148 5529 34397 5125 222543 147550 715989 716546 147538 716545 4890 451864 4751 33154 2759 131567	NODE_2	574493_cov_46.001802	NODE_2_length_574493_cov_46.001802	494426	495154	0.76	-
g290.t1	XP_014547352.1MFS transporter	496	1.8e-278	0.9186	Metarhizium brunneum ARSEF 3297	1.8e-278	Metarhizium brunneum ARSEF 3297	1276141 500148 5529 34397 5125 222543 147550 715989 716546 147538 716545 4890 451864 4751 33154 2759 131567	NODE_2	574493_cov_46.001802	NODE_2_length_574493_cov_46.001802	496209	497853	0.63	+
g291.t1	XP_022285965.1acyl-CoA dehydrogenase	1122	0	0.8433	Pochonia chlamydosporia 170	0	Pochonia chlamydosporia 170	1380566 280754 243023 34397 5125 222543 147550 715989 716546 147538 716545 4890 451864 4751 33154 2759 131567	NODE_2	574493_cov_46.001802	NODE_2_length_574493_cov_46.001802	497998	502320	0.16	-
g292.t1	KFG86330.1putative GPI anchored protein	530	0	0.8852	Metarhizium brunneum ARSEF 3297	0	Metarhizium brunneum ARSEF 3297	1276141 500148 5529 34397 5125 222543 147550 715989 716546 147538 716545 4890 451864 4751 33154 2759 131567	NODE_2	574493_cov_46.001802	NODE_2_length_574493_cov_46.001802	502665	504663	0.36	-
g293.t1	KID62156.1Zn(2)-C6 fungal-type DNA-binding domain protein	646	0	0.857	Metarhizium anisopliae ARSEF 549	0	Metarhizium anisopliae ARSEF 549	1276135 5530 5529 34397 5125 222543 147550 715989 716546 147538 716545 4890 451864 4751 33154 2759 131567	NODE_2	574493_cov_46.001802	NODE_2_length_574493_cov_46.001802	505248	507359	0.45	+
g294.t1	XP_014547357.1Glycoside hydrolase, family 1	502	0	0.9197	Metarhizium brunneum ARSEF 3297	0	Metarhizium brunneum ARSEF 3297	1276141 500148 5529 34397 5125 222543 147550 715989 716546 147538 716545 4890 451864 4751 33154 2759 131567	NODE_2	574493_cov_46.001802	NODE_2_length_574493_cov_46.001802	507678	509311	0.61	-
g295.t1	XP_014547358.1General substrate transporter	515	7.5e-296	0.9413	Metarhizium brunneum ARSEF 3297	7.5e-296	Metarhizium brunneum ARSEF 3297	1276141 500148 5529 34397 5125 222543 147550 715989 716546 147538 716545 4890 451864 4751 33154 2759 131567	NODE_2	574493_cov_46.001802	NODE_2_length_574493_cov_46.001802	509855	511492	0.42	+
g296.t1	KID78204.1 dihydroorotase	361	7.6e-202	0.9355	Metarhizium brunneum ARSEF 3297	7.6e-202	Metarhizium brunneum ARSEF 3297	1276141 500148 5529 34397 5125 222543 147550 715989 716546 147538 716545 4890 451864 4751 33154 2759 131567	NODE_2	574493_cov_46.001802	NODE_2_length_574493_cov_46.001802	511762	513415	0.3	-
g297.t1	XP_014547360.1General substrate transporter	556	0	0.9472	Metarhizium brunneum ARSEF 3297	0	Metarhizium brunneum ARSEF 3297	1276141 500148 5529 34397 5125 222543 147550 715989 716546 147538 716545 4890 451864 4751 33154 2759 131567	NODE_2	574493_cov_46.001802	NODE_2_length_574493_cov_46.001802	515259	517166	0.43	+
g298.t1	XP_014547361.1D-xylulose reductase A	593	8.1e-185	0.853	Metarhizium brunneum ARSEF 3297	8.1e-185	Metarhizium brunneum ARSEF 3297	1276141 500148 5529 34397 5125 222543 147550 715989 716546 147538 716545 4890 451864 4751 33154 2759 131567	NODE_2	574493_cov_46.001802	NODE_2_length_574493_cov_46.001802	517347	519574	0.06	-
g299.t1	XP_014547363.1hypothetical protein MBR_02656, partial	246	9.6e-124	0.6842	Metarhizium brunneum ARSEF 3297	9.6e-124	Metarhizium brunneum ARSEF 3297	1276141 500148 5529 34397 5125 222543 147550 715989 716546 147538 716545 4890 451864 4751 33154 2759 131567	NODE_2	574493_cov_46.001802	NODE_2_length_574493_cov_46.001802	522385	523125	0.98	+
g300.t1	XP_014547364.1cytochrome P450	457	8e-265	0.899	Metarhizium brunneum ARSEF 3297	8e-265	Metarhizium brunneum ARSEF 3297	1276141 500148 5529 34397 5125 222543 147550 715989 716546 147538 716545 4890 451864 4751 33154 2759 131567	NODE_2	574493_cov_46.001802	NODE_2_length_574493_cov_46.001802	523944	525317	1	-
g301.t1	XP_014547365.1hypothetical protein MBR_02658, partial	665	1.5e-283	0.7856	Metarhizium brunneum ARSEF 3297	1.5e-283	Metarhizium brunneum ARSEF 3297	1276141 500148 5529 34397 5125 222543 147550 715989 716546 147538 716545 4890 451864 4751 33154 2759 131567	NODE_2	574493_cov_46.001802	NODE_2_length_574493_cov_46.001802	526888	529314	0.46	-
g302.t1	XP_014547366.1Oxidoreductase-like protein	249	9.4e-119	0.8019	Metarhizium brunneum ARSEF 3297	9.4e-119	Metarhizium brunneum ARSEF 3297	1276141 500148 5529 34397 5125 222543 147550 715989 716546 147538 716545 4890 451864 4751 33154 2759 131567	NODE_2	574493_cov_46.001802	NODE_2_length_574493_cov_46.001802	531544	532293	1	+
g303.t1	XP_014547367.1xanthine phosphoribosyltransferase 1	206	1.2e-114	0.9487	Metarhizium brunneum ARSEF 3297	1.2e-114	Metarhizium brunneum ARSEF 3297	1276141 500148 5529 34397 5125 222543 147550 715989 716546 147538 716545 4890 451864 4751 33154 2759 131567	NODE_2	574493_cov_46.001802	NODE_2_length_574493_cov_46.001802	532528	533363	0.97	-
g305.t1	XP_014547369.1peroxisomal membrane protein PEX31	797	0	0.8594	Metarhizium brunneum ARSEF 3297	0	Metarhizium brunneum ARSEF 3297	1276141 500148 5529 34397 5125 222543 147550 715989 716546 147538 716545 4890 451864 4751 33154 2759 131567	NODE_2	574493_cov_46.001802	NODE_2_length_574493_cov_46.001802	536623	539658	0.73	-
g306.t1	XP_014547370.1Ribosomal protein L50, mitochondria	534	1.2e-190	0.9144	Metarhizium acridum CQMa 102	1.2e-190	Metarhizium acridum CQMa 102	655827 92637 5529 34397 5125 222543 147550 715989 716546 147538 716545 4890 451864 4751 33154 2759 131567	NODE_2	574493_cov_46.001802	NODE_2_length_574493_cov_46.001802	542123	544285	0.24	-
g307.t1	XP_014547372.1phospho-2-dehydro-3-deoxyheptonate aldolase	378	3.2e-211	0.9628	Metarhizium brunneum ARSEF 3297	3.2e-211	Metarhizium brunneum ARSEF 3297	1276141 500148 5529 34397 5125 222543 147550 715989 716546 147538 716545 4890 451864 4751 33154 2759 131567	NODE_2	574493_cov_46.001802	NODE_2_length_574493_cov_46.001802	544602	546057	0.8	-
g308.t1	EXV05995.1DNA polymerase III subunits gamma and tau-like protein	361	2.4e-155	0.7062	Metarhizium brunneum ARSEF 3297	2.4e-155	Metarhizium brunneum ARSEF 3297	1276141 500148 5529 34397 5125 222543 147550 715989 716546 147538 716545 4890 451864 4751 33154 2759 131567	NODE_2	574493_cov_46.001802	NODE_2_length_574493_cov_46.001802	549211	550564	0.24	+
g309.t1	XP_018149722.1cytochrome oxidase c assembly domain-containing protein	298	5.2e-148	0.8475	Metarhizium guizhouense ARSEF 977	5.2e-148	Metarhizium guizhouense ARSEF 977	1276136 169041 5529 34397 5125 222543 147550 715989 716546 147538 716545 4890 451864 4751 33154 2759 131567	NODE_2	574493_cov_46.001802	NODE_2_length_574493_cov_46.001802	551066	552021	0.76	-
g310.t1	XP_014547375.160S ribosomal protein L13	212	6.4e-108	0.9709	Metarhizium brunneum ARSEF 3297	6.4e-108	Metarhizium brunneum ARSEF 3297	1276141 500148 5529 34397 5125 222543 147550 715989 716546 147538 716545 4890 451864 4751 33154 2759 131567	NODE_2	574493_cov_46.001802	NODE_2_length_574493_cov_46.001802	553299	554339	0.36	+
g311.t1	XP_014547376.1Armadillo-type fold domain containing protein	668	0	0.8152	Metarhizium brunneum ARSEF 3297	0	Metarhizium brunneum ARSEF 3297	1276141 500148 5529 34397 5125 222543 147550 715989 716546 147538 716545 4890 451864 4751 33154 2759 131567	NODE_2	574493_cov_46.001802	NODE_2_length_574493_cov_46.001802	554625	556783	0.63	-
g312.t1	XP_014547377.1mitochondrial import inner membrane translocase subunit TIM16	157	1.1e-77	0.9682	Metarhizium brunneum ARSEF 3297	1.1e-77	Metarhizium brunneum ARSEF 3297	1276141 500148 5529 34397 5125 222543 147550 715989 716546 147538 716545 4890 451864 4751 33154 2759 131567	NODE_2	574493_cov_46.001802	NODE_2_length_574493_cov_46.001802	557401	557874	0.7	+
g313.t1	XP_007818543.1Biotin-protein ligase	669	0	0.9271	Metarhizium robertsii ARSEF 23/Metarhizium robertsii	0	Metarhizium robertsii ARSEF 23	655844 568076 5529 34397 5125 222543 147550 715989 716546 147538 716545 4890 451864 4751 33154 2759 131567	NODE_2	574493_cov_46.001802	NODE_2_length_574493_cov_46.001802	558521	560803	0.83	-
g314.t1	KID78224.1 mgm101	413	1.9e-148	0.8832	Metarhizium brunneum ARSEF 3297	1.9e-148	Metarhizium brunneum ARSEF 3297	1276141 500148 5529 34397 5125 222543 147550 715989 716546 147538 716545 4890 451864 4751 33154 2759 131567	NODE_2	574493_cov_46.001802	NODE_2_length_574493_cov_46.001802	560941	562846	0.64	+
g315.t1	KID92750.1pathogenicity protein	546	3.2e-212	0.8323	Metarhizium guizhouense ARSEF 977	3.2e-212	Metarhizium guizhouense ARSEF 977	1276136 169041 5529 34397 5125 222543 147550 715989 716546 147538 716545 4890 451864 4751 33154 2759 131567	NODE_2	574493_cov_46.001802	NODE_2_length_574493_cov_46.001802	563232	565881	0.49	-
g316.t1	XP_014547382.1Methionine synthase, vitamin-B12 independent	435	1e-253	0.9134	Metarhizium brunneum ARSEF 3297	1e-253	Metarhizium brunneum ARSEF 3297	1276141 500148 5529 34397 5125 222543 147550 715989 716546 147538 716545 4890 451864 4751 33154 2759 131567	NODE_2	574493_cov_46.001802	NODE_2_length_574493_cov_46.001802	566807	568192	0.64	-
g317.t1	XP_014547383.1WSC domain containing protein	428	2.6e-193	0.6917	Metarhizium brunneum ARSEF 3297	2.6e-193	Metarhizium brunneum ARSEF 3297	1276141 500148 5529 34397 5125 222543 147550 715989 716546 147538 716545 4890 451864 4751 33154 2759 131567	NODE_2	574493_cov_46.001802	NODE_2_length_574493_cov_46.001802	570682	572042	0.93	+
g318.t1	XP_014549723.1Rho GTPase activation protein	605	0	0.7956	Metarhizium brunneum ARSEF 3297	0	Metarhizium brunneum ARSEF 3297	1276141 500148 5529 34397 5125 222543 147550 715989 716546 147538 716545 4890 451864 4751 33154 2759 131567	NODE_3	570505_cov_46.940857	NODE_3_length_570505_cov_46.940857	1	2301	0.11	-
g319.t1	XP_014549724.1hypothetical protein MBR_01898, partial	336	3.5e-193	0.9151	Metarhizium brunneum ARSEF 3297	3.5e-193	Metarhizium brunneum ARSEF 3297	1276141 500148 5529 34397 5125 222543 147550 715989 716546 147538 716545 4890 451864 4751 33154 2759 131567	NODE_3	570505_cov_46.940857	NODE_3_length_570505_cov_46.940857	3205	4215	1	+
g320.t1	XP_014549725.1DUF455 domain protein	1175	0	0.7498	Metarhizium brunneum ARSEF 3297	0	Metarhizium brunneum ARSEF 3297	1276141 500148 5529 34397 5125 222543 147550 715989 716546 147538 716545 4890 451864 4751 33154 2759 131567	NODE_3	570505_cov_46.940857	NODE_3_length_570505_cov_46.940857	5049	8817	0.06	+
g321.t1	XP_007821477.1exocyst complex subunit	736	0	0.95	Metarhizium robertsii ARSEF 23	0	Metarhizium robertsii ARSEF 23	655844 568076 5529 34397 5125 222543 147550 715989 716546 147538 716545 4890 451864 4751 33154 2759 131567	NODE_3	570505_cov_46.940857	NODE_3_length_570505_cov_46.940857	9667	12485	0.1	-
g322.t1	XP_014549727.1acetylglutamate synthase	659	0	0.8483	Metarhizium brunneum ARSEF 3297	0	Metarhizium brunneum ARSEF 3297	1276141 500148 5529 34397 5125 222543 147550 715989 716546 147538 716545 4890 451864 4751 33154 2759 131567	NODE_3	570505_cov_46.940857	NODE_3_length_570505_cov_46.940857	12523	14502	0.21	+
g323.t1	XP_014549728.1DNA replication licensing factor mcm3	927	0	0.9132	Metarhizium brunneum ARSEF 3297	0	Metarhizium brunneum ARSEF 3297	1276141 500148 5529 34397 5125 222543 147550 715989 716546 147538 716545 4890 451864 4751 33154 2759 131567	NODE_3	570505_cov_46.940857	NODE_3_length_570505_cov_46.940857	15645	18545	0.27	+
g324.t1	KFG83222.1putative MAK32 protein	388	1.1e-217	0.8779	Metarhizium anisopliae	1.1e-217	Metarhizium anisopliae	5530 5529 34397 5125 222543 147550 715989 716546 147538 716545 4890 451864 4751 33154 2759 131567	NODE_3	570505_cov_46.940857	NODE_3_length_570505_cov_46.940857	18777	20321	0.17	-
g325.t1	XP_014549730.1Adenylate cyclase-associated CAP	522	8.2e-274	0.8954	Metarhizium brunneum ARSEF 3297	8.2e-274	Metarhizium brunneum ARSEF 3297	1276141 500148 5529 34397 5125 222543 147550 715989 716546 147538 716545 4890 451864 4751 33154 2759 131567	NODE_3	570505_cov_46.940857	NODE_3_length_570505_cov_46.940857	21725	23540	0.34	+
g326.t1	XP_014549731.1carnitine acetyl transferase	622	0	0.9427	Metarhizium brunneum ARSEF 3297	0	Metarhizium brunneum ARSEF 3297	1276141 500148 5529 34397 5125 222543 147550 715989 716546 147538 716545 4890 451864 4751 33154 2759 131567	NODE_3	570505_cov_46.940857	NODE_3_length_570505_cov_46.940857	23993	25978	0.44	-
g327.t1	XP_014549732.1Winged helix-turn-helix transcription repressor DNA-binding protein	706	0	0.8902	Metarhizium brunneum ARSEF 3297	0	Metarhizium brunneum ARSEF 3297	1276141 500148 5529 34397 5125 222543 147550 715989 716546 147538 716545 4890 451864 4751 33154 2759 131567	NODE_3	570505_cov_46.940857	NODE_3_length_570505_cov_46.940857	27132	29317	0.48	-
g328.t1	XP_014549733.1electron transfer flavoprotein alpha-subunit	347	6.8e-184	0.9375	Metarhizium brunneum ARSEF 3297	6.8e-184	Metarhizium brunneum ARSEF 3297	1276141 500148 5529 34397 5125 222543 147550 715989 716546 147538 716545 4890 451864 4751 33154 2759 131567	NODE_3	570505_cov_46.940857	NODE_3_length_570505_cov_46.940857	29905	31011	1	+
g329.t1	XP_014549734.1NADPH-adrenodoxin reductase Arh1	510	4.5e-293	0.8797	Metarhizium brunneum ARSEF 3297	4.5e-293	Metarhizium brunneum ARSEF 3297	1276141 500148 5529 34397 5125 222543 147550 715989 716546 147538 716545 4890 451864 4751 33154 2759 131567	NODE_3	570505_cov_46.940857	NODE_3_length_570505_cov_46.940857	31074	32732	0.05	-
g330.t1	XP_014549736.1Post Meiotic Segregation 2	1006	0	0.7571	Metarhizium brunneum ARSEF 3297	0	Metarhizium brunneum ARSEF 3297	1276141 500148 5529 34397 5125 222543 147550 715989 716546 147538 716545 4890 451864 4751 33154 2759 131567	NODE_3	570505_cov_46.940857	NODE_3_length_570505_cov_46.940857	35387	38697	0.14	-
g331.t1	XP_014549737.1GPI inositol-deacylase	1115	0	0.8793	Metarhizium brunneum ARSEF 3297	0	Metarhizium brunneum ARSEF 3297	1276141 500148 5529 34397 5125 222543 147550 715989 716546 147538 716545 4890 451864 4751 33154 2759 131567	NODE_3	570505_cov_46.940857	NODE_3_length_570505_cov_46.940857	40178	43613	0.31	+
g332.t1	XP_014549738.1Major facilitator superfamily domain, general substrate transporter	342	1e-179	0.821	Metarhizium brunneum ARSEF 3297	1e-179	Metarhizium brunneum ARSEF 3297	1276141 500148 5529 34397 5125 222543 147550 715989 716546 147538 716545 4890 451864 4751 33154 2759 131567	NODE_3	570505_cov_46.940857	NODE_3_length_570505_cov_46.940857	45184	46364	0.79	-
g333.t1	XP_007817272.1serine incorporator	477	1.6e-268	0.9405	Metarhizium majus ARSEF 297/Metarhizium robertsii ARSEF 23/Metarhizium robertsii/Metarhizium anisopliae BRIP 53293/Metarhizium anisopliae BRIP 53284	1.6e-268	Metarhizium majus ARSEF 297	1276143 1650735 5529 34397 5125 222543 147550 715989 716546 147538 716545 4890 451864 4751 33154 2759 131567	NODE_3	570505_cov_46.940857	NODE_3_length_570505_cov_46.940857	47922	49499	0.65	+
g334.t1	XP_007817273.1cystathionine beta-lyase	448	6.4e-251	0.9693	Metarhizium brunneum ARSEF 3297/Metarhizium robertsii ARSEF 23/Metarhizium robertsii	6.4e-251	Metarhizium brunneum ARSEF 3297	1276141 500148 5529 34397 5125 222543 147550 715989 716546 147538 716545 4890 451864 4751 33154 2759 131567	NODE_3	570505_cov_46.940857	NODE_3_length_570505_cov_46.940857	50224	51637	0.79	-
g335.t1	XP_014549741.1ATPase family AAA domain-containing protein 1	413	9.8e-230	0.9208	Metarhizium brunneum ARSEF 3297	9.8e-230	Metarhizium brunneum ARSEF 3297	1276141 500148 5529 34397 5125 222543 147550 715989 716546 147538 716545 4890 451864 4751 33154 2759 131567	NODE_3	570505_cov_46.940857	NODE_3_length_570505_cov_46.940857	52719	54188	0.19	-
g336.t1	XP_014549742.1chromosome segregation protein	347	3e-179	0.6902	Metarhizium brunneum ARSEF 3297	3e-179	Metarhizium brunneum ARSEF 3297	1276141 500148 5529 34397 5125 222543 147550 715989 716546 147538 716545 4890 451864 4751 33154 2759 131567	NODE_3	570505_cov_46.940857	NODE_3_length_570505_cov_46.940857	54985	56429	0.75	+
g337.t1	XP_014549743.1phosphoethanolamine transferase class N	593	0	0.793	Metarhizium brunneum ARSEF 3297	0	Metarhizium brunneum ARSEF 3297	1276141 500148 5529 34397 5125 222543 147550 715989 716546 147538 716545 4890 451864 4751 33154 2759 131567	NODE_3	570505_cov_46.940857	NODE_3_length_570505_cov_46.940857	57495	60135	0.15	+
g338.t1	XP_014549744.1 Ctf1 transcription factor	893	0	0.9238	Metarhizium brunneum ARSEF 3297/Metarhizium anisopliae ARSEF 549/Metarhizium robertsii ARSEF 23/Metarhizium robertsii/Metarhizium anisopliae BRIP 53293/Metarhizium anisopliae BRIP 53284	0	Metarhizium brunneum ARSEF 3297	1276141 500148 5529 34397 5125 222543 147550 715989 716546 147538 716545 4890 451864 4751 33154 2759 131567	NODE_3	570505_cov_46.940857	NODE_3_length_570505_cov_46.940857	63466	66639	0.08	+
g339.t1	KFG83210.1putative LysM domain protein	611	0	0.7811	Metarhizium brunneum ARSEF 3297	0	Metarhizium brunneum ARSEF 3297	1276141 500148 5529 34397 5125 222543 147550 715989 716546 147538 716545 4890 451864 4751 33154 2759 131567	NODE_3	570505_cov_46.940857	NODE_3_length_570505_cov_46.940857	67832	69667	0.8	+
g340.t1	XP_014549746.16-phosphogluconate dehydrogenase 2	307	1.2e-168	0.8817	Metarhizium brunneum ARSEF 3297	1.2e-168	Metarhizium brunneum ARSEF 3297	1276141 500148 5529 34397 5125 222543 147550 715989 716546 147538 716545 4890 451864 4751 33154 2759 131567	NODE_3	570505_cov_46.940857	NODE_3_length_570505_cov_46.940857	73038	74032	0.99	-
g341.t1	XP_014549747.1BAR domain protein	304	9.7e-150	0.8728	Metarhizium brunneum ARSEF 3297	9.7e-150	Metarhizium brunneum ARSEF 3297	1276141 500148 5529 34397 5125 222543 147550 715989 716546 147538 716545 4890 451864 4751 33154 2759 131567	NODE_3	570505_cov_46.940857	NODE_3_length_570505_cov_46.940857	75445	76767	0.54	+
g342.t1	XP_014549748.1NADH-ubiquinone oxidoreductase 29.9 kDa subunit	712	0	0.8947	Metarhizium brunneum ARSEF 3297	0	Metarhizium brunneum ARSEF 3297	1276141 500148 5529 34397 5125 222543 147550 715989 716546 147538 716545 4890 451864 4751 33154 2759 131567	NODE_3	570505_cov_46.940857	NODE_3_length_570505_cov_46.940857	77404	80248	0.03	+
g343.t1	EXV01015.1Yip1 domain family protein	299	7.5e-155	0.9583	Metarhizium robertsii	7.5e-155	Metarhizium robertsii	568076 5529 34397 5125 222543 147550 715989 716546 147538 716545 4890 451864 4751 33154 2759 131567	NODE_3	570505_cov_46.940857	NODE_3_length_570505_cov_46.940857	83305	84417	0.45	+
g344.t1	EXV01014.1DEAD/DEAH box helicase	1564	0	0.855	Metarhizium robertsii	0	Metarhizium robertsii	568076 5529 34397 5125 222543 147550 715989 716546 147538 716545 4890 451864 4751 33154 2759 131567	NODE_3	570505_cov_46.940857	NODE_3_length_570505_cov_46.940857	85473	91133	0.09	+
g345.t1	XP_014549753.1Nitrate reductase	892	0	0.8837	Metarhizium brunneum ARSEF 3297	0	Metarhizium brunneum ARSEF 3297	1276141 500148 5529 34397 5125 222543 147550 715989 716546 147538 716545 4890 451864 4751 33154 2759 131567	NODE_3	570505_cov_46.940857	NODE_3_length_570505_cov_46.940857	92277	95033	0.51	-
g346.t1	KJK83419.1Nonsense-mediated mRNA decay protein	1103	0	0.9088	Metarhizium anisopliae BRIP 53293/Metarhizium anisopliae BRIP 53284	0	Metarhizium anisopliae BRIP 53293	1291518 5530 5529 34397 5125 222543 147550 715989 716546 147538 716545 4890 451864 4751 33154 2759 131567	NODE_3	570505_cov_46.940857	NODE_3_length_570505_cov_46.940857	97042	100948	0.25	+
g347.t1	XP_014549755.1chitin synthase D	636	0	0.9195	Metarhizium brunneum ARSEF 3297	0	Metarhizium brunneum ARSEF 3297	1276141 500148 5529 34397 5125 222543 147550 715989 716546 147538 716545 4890 451864 4751 33154 2759 131567	NODE_3	570505_cov_46.940857	NODE_3_length_570505_cov_46.940857	102681	104591	0.79	+
g348.t1	XP_014549756.1Heat shock protein Hsp88	722	0	0.965	Metarhizium brunneum ARSEF 3297	0	Metarhizium brunneum ARSEF 3297	1276141 500148 5529 34397 5125 222543 147550 715989 716546 147538 716545 4890 451864 4751 33154 2759 131567	NODE_3	570505_cov_46.940857	NODE_3_length_570505_cov_46.940857	106673	109418	0.86	+
g349.t1	XP_014549757.1eukaryotic translation initiation factor 5B	1079	0	0.8953	Metarhizium brunneum ARSEF 3297	0	Metarhizium brunneum ARSEF 3297	1276141 500148 5529 34397 5125 222543 147550 715989 716546 147538 716545 4890 451864 4751 33154 2759 131567	NODE_3	570505_cov_46.940857	NODE_3_length_570505_cov_46.940857	110348	113913	0.63	-
g350.t1	XP_014549758.1thermotolerance protein	1340	0	0.8479	Metarhizium brunneum ARSEF 3297	0	Metarhizium brunneum ARSEF 3297	1276141 500148 5529 34397 5125 222543 147550 715989 716546 147538 716545 4890 451864 4751 33154 2759 131567	NODE_3	570505_cov_46.940857	NODE_3_length_570505_cov_46.940857	115088	119543	0.12	-
g352.t1	XP_014549759.1Rab-GAP/TBC domain protein	430	2.6e-241	0.8843	Metarhizium brunneum ARSEF 3297	2.6e-241	Metarhizium brunneum ARSEF 3297	1276141 500148 5529 34397 5125 222543 147550 715989 716546 147538 716545 4890 451864 4751 33154 2759 131567	NODE_3	570505_cov_46.940857	NODE_3_length_570505_cov_46.940857	121301	122761	0.66	+
g353.t1	XP_014549760.1Vps52 / Sac2 family protein	674	0	0.9001	Metarhizium brunneum ARSEF 3297	0	Metarhizium brunneum ARSEF 3297	1276141 500148 5529 34397 5125 222543 147550 715989 716546 147538 716545 4890 451864 4751 33154 2759 131567	NODE_3	570505_cov_46.940857	NODE_3_length_570505_cov_46.940857	123184	125320	0.86	-
g354.t1	XP_014549761.1Translation elongation factor IF5A	167	1.4e-89	0.8811	Metarhizium brunneum ARSEF 3297	1.4e-89	Metarhizium brunneum ARSEF 3297	1276141 500148 5529 34397 5125 222543 147550 715989 716546 147538 716545 4890 451864 4751 33154 2759 131567	NODE_3	570505_cov_46.940857	NODE_3_length_570505_cov_46.940857	126203	127269	0.33	+
g355.t1	KHN97881.1Ubiquitin subgroup	438	1.6e-193	0.7778	Metarhizium album ARSEF 1941	1.6e-193	Metarhizium album ARSEF 1941	1081103 92629 5529 34397 5125 222543 147550 715989 716546 147538 716545 4890 451864 4751 33154 2759 131567	NODE_3	570505_cov_46.940857	NODE_3_length_570505_cov_46.940857	128796	131073	0.17	+
g356.t1	XP_014549764.1Yip1 domain family	286	5.9e-149	0.912	Metarhizium brunneum ARSEF 3297	5.9e-149	Metarhizium brunneum ARSEF 3297	1276141 500148 5529 34397 5125 222543 147550 715989 716546 147538 716545 4890 451864 4751 33154 2759 131567	NODE_3	570505_cov_46.940857	NODE_3_length_570505_cov_46.940857	131883	132987	0.46	+
g357.t1	PWI70663.1cytochrome P450 61	783	0	0.9376	Purpureocillium lilacinum	0	Purpureocillium lilacinum	33203 1052105 474942 5125 222543 147550 715989 716546 147538 716545 4890 451864 4751 33154 2759 131567	NODE_3	570505_cov_46.940857	NODE_3_length_570505_cov_46.940857	133270	136704	0.26	-
g358.t1	XP_014549767.1pyruvate dehydrogenase kinase	161	1.7e-49	0.9257	Metarhizium brunneum ARSEF 3297	1.7e-49	Metarhizium brunneum ARSEF 3297	1276141 500148 5529 34397 5125 222543 147550 715989 716546 147538 716545 4890 451864 4751 33154 2759 131567	NODE_3	570505_cov_46.940857	NODE_3_length_570505_cov_46.940857	137717	138472	0.3	+
g359.t1	XP_014549768.1pyruvate dehydrogenase kinase	391	5.8e-224	0.9721	Metarhizium brunneum ARSEF 3297	5.8e-224	Metarhizium brunneum ARSEF 3297	1276141 500148 5529 34397 5125 222543 147550 715989 716546 147538 716545 4890 451864 4751 33154 2759 131567	NODE_3	570505_cov_46.940857	NODE_3_length_570505_cov_46.940857	139351	140636	0.37	+
g360.t1	XP_014549769.1class VII chitin synthase	1784	0	0.9538	Metarhizium brunneum ARSEF 3297	0	Metarhizium brunneum ARSEF 3297	1276141 500148 5529 34397 5125 222543 147550 715989 716546 147538 716545 4890 451864 4751 33154 2759 131567	NODE_3	570505_cov_46.940857	NODE_3_length_570505_cov_46.940857	141327	146804	0.83	-
g361.t1	XP_014549770.1class V chitin synthase	1858	0	0.9463	Metarhizium anisopliae/Metarhizium brunneum ARSEF 3297/Metarhizium anisopliae ARSEF 549/Metarhizium anisopliae BRIP 53293	0	Metarhizium anisopliae	5530 5529 34397 5125 222543 147550 715989 716546 147538 716545 4890 451864 4751 33154 2759 131567	NODE_3	570505_cov_46.940857	NODE_3_length_570505_cov_46.940857	151964	157685	0.89	+
g362.t1	XP_014549771.1ribosome biogenesis protein Urb1	1138	0	0.8759	Metarhizium brunneum ARSEF 3297	0	Metarhizium brunneum ARSEF 3297	1276141 500148 5529 34397 5125 222543 147550 715989 716546 147538 716545 4890 451864 4751 33154 2759 131567	NODE_3	570505_cov_46.940857	NODE_3_length_570505_cov_46.940857	158845	162332	0.86	-
g363.t1	XP_014549772.1acid phosphatase-like protein	447	4.9e-251	0.7859	Metarhizium brunneum ARSEF 3297	4.9e-251	Metarhizium brunneum ARSEF 3297	1276141 500148 5529 34397 5125 222543 147550 715989 716546 147538 716545 4890 451864 4751 33154 2759 131567	NODE_3	570505_cov_46.940857	NODE_3_length_570505_cov_46.940857	164531	165958	0.08	+
g364.t1	KID80635.1 phytase	504	3.1e-302	0.8451	Metarhizium brunneum ARSEF 3297	3.1e-302	Metarhizium brunneum ARSEF 3297	1276141 500148 5529 34397 5125 222543 147550 715989 716546 147538 716545 4890 451864 4751 33154 2759 131567	NODE_3	570505_cov_46.940857	NODE_3_length_570505_cov_46.940857	167163	168742	0.71	+
g365.t1	XP_014549774.1acid phosphatase-like protein	225	1.3e-122	0.8543	Metarhizium brunneum ARSEF 3297	1.3e-122	Metarhizium brunneum ARSEF 3297	1276141 500148 5529 34397 5125 222543 147550 715989 716546 147538 716545 4890 451864 4751 33154 2759 131567	NODE_3	570505_cov_46.940857	NODE_3_length_570505_cov_46.940857	169673	170421	0.19	+
g366.t1	KID80637.1 myo-inositol-1-monophosphatase	297	5.3e-169	0.9511	Metarhizium brunneum ARSEF 3297	5.3e-169	Metarhizium brunneum ARSEF 3297	1276141 500148 5529 34397 5125 222543 147550 715989 716546 147538 716545 4890 451864 4751 33154 2759 131567	NODE_3	570505_cov_46.940857	NODE_3_length_570505_cov_46.940857	171125	172204	0.3	+
g367.t1	XP_014549776.1Major facilitator superfamily domain, general substrate transporter	578	0	0.9146	Metarhizium brunneum ARSEF 3297	0	Metarhizium brunneum ARSEF 3297	1276141 500148 5529 34397 5125 222543 147550 715989 716546 147538 716545 4890 451864 4751 33154 2759 131567	NODE_3	570505_cov_46.940857	NODE_3_length_570505_cov_46.940857	172594	174392	0.52	-
g368.t1	XP_014549777.1RNA-binding La domain protein	392	9.2e-169	0.8909	Metarhizium brunneum ARSEF 3297	9.2e-169	Metarhizium brunneum ARSEF 3297	1276141 500148 5529 34397 5125 222543 147550 715989 716546 147538 716545 4890 451864 4751 33154 2759 131567	NODE_3	570505_cov_46.940857	NODE_3_length_570505_cov_46.940857	175536	176873	0.98	-
g369.t1	XP_014549778.1cytosolic phospholipase A2 zeta	800	0	0.8733	Metarhizium brunneum ARSEF 3297	0	Metarhizium brunneum ARSEF 3297	1276141 500148 5529 34397 5125 222543 147550 715989 716546 147538 716545 4890 451864 4751 33154 2759 131567	NODE_3	570505_cov_46.940857	NODE_3_length_570505_cov_46.940857	177882	180284	0.97	+
g370.t1	XP_014549779.160S ribosomal protein L3	392	7.4e-219	0.9049	Metarhizium brunneum ARSEF 3297	7.4e-219	Metarhizium brunneum ARSEF 3297	1276141 500148 5529 34397 5125 222543 147550 715989 716546 147538 716545 4890 451864 4751 33154 2759 131567	NODE_3	570505_cov_46.940857	NODE_3_length_570505_cov_46.940857	180553	181731	1	-
g371.t1	XP_007817311.1hypothetical protein MAA_01122	91	5.4e-48	0.9189	Metarhizium robertsii ARSEF 23/Metarhizium robertsii/Metarhizium guizhouense ARSEF 977	5.4e-48	Metarhizium robertsii ARSEF 23	655844 568076 5529 34397 5125 222543 147550 715989 716546 147538 716545 4890 451864 4751 33154 2759 131567	NODE_3	570505_cov_46.940857	NODE_3_length_570505_cov_46.940857	182246	182795	0.97	+
g372.t1	XP_014549781.1Zinc finger, RING/FYVE/PHD-type	532	1.1e-297	0.7647	Metarhizium brunneum ARSEF 3297	1.1e-297	Metarhizium brunneum ARSEF 3297	1276141 500148 5529 34397 5125 222543 147550 715989 716546 147538 716545 4890 451864 4751 33154 2759 131567	NODE_3	570505_cov_46.940857	NODE_3_length_570505_cov_46.940857	185124	186941	0.43	+
g373.t1	XP_014549782.1NADPH-P450 reductase	1091	0	0.9215	Metarhizium brunneum ARSEF 3297	0	Metarhizium brunneum ARSEF 3297	1276141 500148 5529 34397 5125 222543 147550 715989 716546 147538 716545 4890 451864 4751 33154 2759 131567	NODE_3	570505_cov_46.940857	NODE_3_length_570505_cov_46.940857	190354	194051	0.91	+
g374.t1	XP_014549783.1aspartate-tRNA ligase	913	0	0.9294	Metarhizium brunneum ARSEF 3297	0	Metarhizium brunneum ARSEF 3297	1276141 500148 5529 34397 5125 222543 147550 715989 716546 147538 716545 4890 451864 4751 33154 2759 131567	NODE_3	570505_cov_46.940857	NODE_3_length_570505_cov_46.940857	194585	197326	1	-
g375.t1	XP_014549784.1Alpha/beta hydrolase fold-3	423	1.3e-245	0.9175	Metarhizium brunneum ARSEF 3297	1.3e-245	Metarhizium brunneum ARSEF 3297	1276141 500148 5529 34397 5125 222543 147550 715989 716546 147538 716545 4890 451864 4751 33154 2759 131567	NODE_3	570505_cov_46.940857	NODE_3_length_570505_cov_46.940857	199623	200894	0.91	+
g376.t1	XP_014549785.1salicylate hydroxylase	436	1.2e-257	0.8039	Metarhizium brunneum ARSEF 3297	1.2e-257	Metarhizium brunneum ARSEF 3297	1276141 500148 5529 34397 5125 222543 147550 715989 716546 147538 716545 4890 451864 4751 33154 2759 131567	NODE_3	570505_cov_46.940857	NODE_3_length_570505_cov_46.940857	201169	202628	0.95	-
g377.t1	XP_014549786.1HET-C2-like protein	225	2.2e-122	0.9033	Metarhizium brunneum ARSEF 3297	2.2e-122	Metarhizium brunneum ARSEF 3297	1276141 500148 5529 34397 5125 222543 147550 715989 716546 147538 716545 4890 451864 4751 33154 2759 131567	NODE_3	570505_cov_46.940857	NODE_3_length_570505_cov_46.940857	204037	204833	0.85	-
g378.t1	XP_014549787.1Phospholipase D	879	0	0.9141	Metarhizium brunneum ARSEF 3297	0	Metarhizium brunneum ARSEF 3297	1276141 500148 5529 34397 5125 222543 147550 715989 716546 147538 716545 4890 451864 4751 33154 2759 131567	NODE_3	570505_cov_46.940857	NODE_3_length_570505_cov_46.940857	206071	208951	0.79	+
g379.t1	XP_014549788.1vacuolar protein-sorting protein BRO1	971	0	0.8854	Metarhizium brunneum ARSEF 3297	0	Metarhizium brunneum ARSEF 3297	1276141 500148 5529 34397 5125 222543 147550 715989 716546 147538 716545 4890 451864 4751 33154 2759 131567	NODE_3	570505_cov_46.940857	NODE_3_length_570505_cov_46.940857	212217	215345	0.41	+
g380.t1	XP_014549789.1Aldolase-type TIM barrel	470	1.5e-271	0.9141	Metarhizium brunneum ARSEF 3297	1.5e-271	Metarhizium brunneum ARSEF 3297	1276141 500148 5529 34397 5125 222543 147550 715989 716546 147538 716545 4890 451864 4751 33154 2759 131567	NODE_3	570505_cov_46.940857	NODE_3_length_570505_cov_46.940857	216184	217929	0.51	+
g381.t1	XP_014549790.1ATPase, AAA-type, core	958	0	0.8638	Metarhizium brunneum ARSEF 3297	0	Metarhizium brunneum ARSEF 3297	1276141 500148 5529 34397 5125 222543 147550 715989 716546 147538 716545 4890 451864 4751 33154 2759 131567	NODE_3	570505_cov_46.940857	NODE_3_length_570505_cov_46.940857	218289	221228	0.37	-
g382.t1	XP_014549791.1Ribosomal protein S4/S9	525	4.4e-275	0.8975	Metarhizium brunneum ARSEF 3297	4.4e-275	Metarhizium brunneum ARSEF 3297	1276141 500148 5529 34397 5125 222543 147550 715989 716546 147538 716545 4890 451864 4751 33154 2759 131567	NODE_3	570505_cov_46.940857	NODE_3_length_570505_cov_46.940857	221641	223401	0.16	+
g383.t1	XP_014549792.1pathway-specific nitrogen regulator	896	0	0.8544	Metarhizium brunneum ARSEF 3297	0	Metarhizium brunneum ARSEF 3297	1276141 500148 5529 34397 5125 222543 147550 715989 716546 147538 716545 4890 451864 4751 33154 2759 131567	NODE_3	570505_cov_46.940857	NODE_3_length_570505_cov_46.940857	228372	231180	0.55	+
g384.t1	EXV00971.1fungal specific transcription factor domain protein	951	0	0.8303	Metarhizium robertsii	0	Metarhizium robertsii	568076 5529 34397 5125 222543 147550 715989 716546 147538 716545 4890 451864 4751 33154 2759 131567	NODE_3	570505_cov_46.940857	NODE_3_length_570505_cov_46.940857	235860	239727	0.11	+
g385.t1	XP_014549794.1hypothetical protein MBR_01968, partial	378	1.2e-197	0.6778	Metarhizium brunneum ARSEF 3297	1.2e-197	Metarhizium brunneum ARSEF 3297	1276141 500148 5529 34397 5125 222543 147550 715989 716546 147538 716545 4890 451864 4751 33154 2759 131567	NODE_3	570505_cov_46.940857	NODE_3_length_570505_cov_46.940857	241735	242871	0.97	+
g386.t1	XP_014549795.1guanine deaminase	486	3e-278	0.907	Metarhizium brunneum ARSEF 3297	3e-278	Metarhizium brunneum ARSEF 3297	1276141 500148 5529 34397 5125 222543 147550 715989 716546 147538 716545 4890 451864 4751 33154 2759 131567	NODE_3	570505_cov_46.940857	NODE_3_length_570505_cov_46.940857	243306	245258	0.49	-
g387.t1	XP_014549796.1fatty acid synthase beta subunit dehydratase	2110	0	0.9723	Metarhizium brunneum ARSEF 3297	0	Metarhizium brunneum ARSEF 3297	1276141 500148 5529 34397 5125 222543 147550 715989 716546 147538 716545 4890 451864 4751 33154 2759 131567	NODE_3	570505_cov_46.940857	NODE_3_length_570505_cov_46.940857	246164	252541	0.83	-
g388.t1	XP_014549797.1fatty acid synthase subunit alpha	1859	0	0.9755	Metarhizium brunneum ARSEF 3297	0	Metarhizium brunneum ARSEF 3297	1276141 500148 5529 34397 5125 222543 147550 715989 716546 147538 716545 4890 451864 4751 33154 2759 131567	NODE_3	570505_cov_46.940857	NODE_3_length_570505_cov_46.940857	256047	261774	0.99	+
g389.t1	KID61874.1Like-Sm ribonucleoprotein (LSM)-related domain protein	237	4e-103	0.931	Metarhizium anisopliae	4e-103	Metarhizium anisopliae	5530 5529 34397 5125 222543 147550 715989 716546 147538 716545 4890 451864 4751 33154 2759 131567	NODE_3	570505_cov_46.940857	NODE_3_length_570505_cov_46.940857	262374	263276	0.72	-
g390.t1	XP_014549799.1pentatricopeptide repeat protein	597	0	0.8613	Metarhizium brunneum ARSEF 3297	0	Metarhizium brunneum ARSEF 3297	1276141 500148 5529 34397 5125 222543 147550 715989 716546 147538 716545 4890 451864 4751 33154 2759 131567	NODE_3	570505_cov_46.940857	NODE_3_length_570505_cov_46.940857	263315	265108	0.55	+
g391.t1	XP_014549800.1Major facilitator superfamily transporter	606	0	0.8743	Metarhizium brunneum ARSEF 3297	0	Metarhizium brunneum ARSEF 3297	1276141 500148 5529 34397 5125 222543 147550 715989 716546 147538 716545 4890 451864 4751 33154 2759 131567	NODE_3	570505_cov_46.940857	NODE_3_length_570505_cov_46.940857	266366	268186	1	+
g392.t1	XP_014549801.1Zn(2)-C6 fungal-type DNA-binding domain protein	1706	0	0.8548	Metarhizium brunneum ARSEF 3297	0	Metarhizium brunneum ARSEF 3297	1276141 500148 5529 34397 5125 222543 147550 715989 716546 147538 716545 4890 451864 4751 33154 2759 131567	NODE_3	570505_cov_46.940857	NODE_3_length_570505_cov_46.940857	268668	274333	0.28	-
g393.t1	XP_014549803.1ferrochelatase precursor	360	1.2e-210	0.9594	Metarhizium brunneum ARSEF 3297	1.2e-210	Metarhizium brunneum ARSEF 3297	1276141 500148 5529 34397 5125 222543 147550 715989 716546 147538 716545 4890 451864 4751 33154 2759 131567	NODE_3	570505_cov_46.940857	NODE_3_length_570505_cov_46.940857	274957	276108	0.31	+
g394.t1	XP_014549804.1cell division control protein 3	590	5.1e-272	0.88	Metarhizium brunneum ARSEF 3297	5.1e-272	Metarhizium brunneum ARSEF 3297	1276141 500148 5529 34397 5125 222543 147550 715989 716546 147538 716545 4890 451864 4751 33154 2759 131567	NODE_3	570505_cov_46.940857	NODE_3_length_570505_cov_46.940857	279253	281243	0.65	+
g395.t1	XP_007817335.1Tetratricopeptide repeat 11 Fission 1 protein	197	1.5e-103	0.9711	Metarhizium robertsii ARSEF 23	1.5e-103	Metarhizium robertsii ARSEF 23	655844 568076 5529 34397 5125 222543 147550 715989 716546 147538 716545 4890 451864 4751 33154 2759 131567	NODE_3	570505_cov_46.940857	NODE_3_length_570505_cov_46.940857	282516	283454	0.75	-
g396.t1	XP_014549806.1kinetochore protein spc24	199	1.2e-100	0.9302	Metarhizium brunneum ARSEF 3297	1.2e-100	Metarhizium brunneum ARSEF 3297	1276141 500148 5529 34397 5125 222543 147550 715989 716546 147538 716545 4890 451864 4751 33154 2759 131567	NODE_3	570505_cov_46.940857	NODE_3_length_570505_cov_46.940857	283766	284423	0.95	+
g397.t1	XP_014549807.1hypothetical protein MBR_01981, partial	262	4.1e-96	0.786	Metarhizium brunneum ARSEF 3297	4.1e-96	Metarhizium brunneum ARSEF 3297	1276141 500148 5529 34397 5125 222543 147550 715989 716546 147538 716545 4890 451864 4751 33154 2759 131567	NODE_3	570505_cov_46.940857	NODE_3_length_570505_cov_46.940857	286335	287123	0.72	-
g398.t1	XP_014549808.1Deoxyribonuclease, TatD	402	1.2e-232	0.8508	Metarhizium brunneum ARSEF 3297	1.2e-232	Metarhizium brunneum ARSEF 3297	1276141 500148 5529 34397 5125 222543 147550 715989 716546 147538 716545 4890 451864 4751 33154 2759 131567	NODE_3	570505_cov_46.940857	NODE_3_length_570505_cov_46.940857	288578	289786	0.5	+
g399.t1	XP_014549809.1hypothetical protein MBR_01983, partial	456	4.5e-244	0.701	Metarhizium brunneum ARSEF 3297	4.5e-244	Metarhizium brunneum ARSEF 3297	1276141 500148 5529 34397 5125 222543 147550 715989 716546 147538 716545 4890 451864 4751 33154 2759 131567	NODE_3	570505_cov_46.940857	NODE_3_length_570505_cov_46.940857	290139	291753	0.33	-
g400.t1	XP_014549810.1Zn(II)2Cys6 transcription factor	548	4.2e-236	0.7172	Metarhizium brunneum ARSEF 3297	4.2e-236	Metarhizium brunneum ARSEF 3297	1276141 500148 5529 34397 5125 222543 147550 715989 716546 147538 716545 4890 451864 4751 33154 2759 131567	NODE_3	570505_cov_46.940857	NODE_3_length_570505_cov_46.940857	293302	296080	0.07	-
g401.t1	XP_014549811.1zn 2cys6 transcription factor	205	1.2e-116	0.8463	Metarhizium brunneum ARSEF 3297	1.2e-116	Metarhizium brunneum ARSEF 3297	1276141 500148 5529 34397 5125 222543 147550 715989 716546 147538 716545 4890 451864 4751 33154 2759 131567	NODE_3	570505_cov_46.940857	NODE_3_length_570505_cov_46.940857	299222	299839	0.75	+
g402.t1	XP_014549812.1hypothetical protein MBR_01986, partial	400	2.4e-204	0.8088	Metarhizium brunneum ARSEF 3297	2.4e-204	Metarhizium brunneum ARSEF 3297	1276141 500148 5529 34397 5125 222543 147550 715989 716546 147538 716545 4890 451864 4751 33154 2759 131567	NODE_3	570505_cov_46.940857	NODE_3_length_570505_cov_46.940857	305021	306223	0.77	+
g403.t1	XP_014549813.1phosphoinositide 3-kinase regulatory subunit 4	1535	0	0.9287	Metarhizium brunneum ARSEF 3297	0	Metarhizium brunneum ARSEF 3297	1276141 500148 5529 34397 5125 222543 147550 715989 716546 147538 716545 4890 451864 4751 33154 2759 131567	NODE_3	570505_cov_46.940857	NODE_3_length_570505_cov_46.940857	307080	311750	0.47	+
g404.t1	XP_014549814.1U2 small nuclear ribonucleoprotein A'	243	1e-130	0.925	Metarhizium brunneum ARSEF 3297	1e-130	Metarhizium brunneum ARSEF 3297	1276141 500148 5529 34397 5125 222543 147550 715989 716546 147538 716545 4890 451864 4751 33154 2759 131567	NODE_3	570505_cov_46.940857	NODE_3_length_570505_cov_46.940857	312739	313799	0.47	+
g405.t1	XP_014549815.1Histone-like transcription factor and archaeal histone family protein	194	6.9e-101	0.8371	Metarhizium brunneum ARSEF 3297	6.9e-101	Metarhizium brunneum ARSEF 3297	1276141 500148 5529 34397 5125 222543 147550 715989 716546 147538 716545 4890 451864 4751 33154 2759 131567	NODE_3	570505_cov_46.940857	NODE_3_length_570505_cov_46.940857	314039	314782	0.98	-
g406.t1	XP_007817345.2voltage-gated chloride channel	831	0	0.9163	Metarhizium robertsii ARSEF 23	0	Metarhizium robertsii ARSEF 23	655844 568076 5529 34397 5125 222543 147550 715989 716546 147538 716545 4890 451864 4751 33154 2759 131567	NODE_3	570505_cov_46.940857	NODE_3_length_570505_cov_46.940857	315333	318196	0.29	+
g407.t1	KID90795.1transcription initiation factor IIA small subunit	388	1.7e-175	0.7322	Metarhizium guizhouense ARSEF 977	1.7e-175	Metarhizium guizhouense ARSEF 977	1276136 169041 5529 34397 5125 222543 147550 715989 716546 147538 716545 4890 451864 4751 33154 2759 131567	NODE_3	570505_cov_46.940857	NODE_3_length_570505_cov_46.940857	318337	320129	0.57	-
g408.t1	XP_007817347.1vacuolar ATP synthase 20 kDa proteolipid subunit	201	2.1e-100	0.9462	Metarhizium majus ARSEF 297/Metarhizium anisopliae/Metarhizium brunneum ARSEF 3297/Metarhizium anisopliae ARSEF 549/Metarhizium robertsii ARSEF 23/Metarhizium robertsii/Metarhizium anisopliae BRIP 53293/Metarhizium anisopliae BRIP 53284/Metarhizium guizhouense ARSEF 977	2.1e-100	Metarhizium majus ARSEF 297	1276143 1650735 5529 34397 5125 222543 147550 715989 716546 147538 716545 4890 451864 4751 33154 2759 131567	NODE_3	570505_cov_46.940857	NODE_3_length_570505_cov_46.940857	320482	321279	0.69	+
g409.t1	KID80682.1 gephyrin	666	0	0.9325	Metarhizium brunneum ARSEF 3297	0	Metarhizium brunneum ARSEF 3297	1276141 500148 5529 34397 5125 222543 147550 715989 716546 147538 716545 4890 451864 4751 33154 2759 131567	NODE_3	570505_cov_46.940857	NODE_3_length_570505_cov_46.940857	321688	323792	0.85	-
g410.t1	EXV00943.1Rpp14/Pop5 family protein	182	2.7e-91	0.8595	Metarhizium robertsii	2.7e-91	Metarhizium robertsii	568076 5529 34397 5125 222543 147550 715989 716546 147538 716545 4890 451864 4751 33154 2759 131567	NODE_3	570505_cov_46.940857	NODE_3_length_570505_cov_46.940857	324098	324725	1	+
g411.t1	XP_014549821.1 family, ATP binding protein	357	8.8e-203	0.9531	Metarhizium brunneum ARSEF 3297	8.8e-203	Metarhizium brunneum ARSEF 3297	1276141 500148 5529 34397 5125 222543 147550 715989 716546 147538 716545 4890 451864 4751 33154 2759 131567	NODE_3	570505_cov_46.940857	NODE_3_length_570505_cov_46.940857	324741	325931	1	-
g412.t1	XP_014549822.1Lysophospholipase like protein	1442	0	0.8824	Metarhizium brunneum ARSEF 3297	0	Metarhizium brunneum ARSEF 3297	1276141 500148 5529 34397 5125 222543 147550 715989 716546 147538 716545 4890 451864 4751 33154 2759 131567	NODE_3	570505_cov_46.940857	NODE_3_length_570505_cov_46.940857	326454	331237	0.17	+
g413.t1	XP_014549823.1sulfatase domain protein	888	0	0.847	Metarhizium brunneum ARSEF 3297	0	Metarhizium brunneum ARSEF 3297	1276141 500148 5529 34397 5125 222543 147550 715989 716546 147538 716545 4890 451864 4751 33154 2759 131567	NODE_3	570505_cov_46.940857	NODE_3_length_570505_cov_46.940857	335001	337667	0.77	+
g414.t1	KID80686.1 D-aminoacylase	274	8.4e-153	0.9395	Metarhizium anisopliae ARSEF 549	8.4e-153	Metarhizium anisopliae ARSEF 549	1276135 5530 5529 34397 5125 222543 147550 715989 716546 147538 716545 4890 451864 4751 33154 2759 131567	NODE_3	570505_cov_46.940857	NODE_3_length_570505_cov_46.940857	338262	339233	0.35	+
g416.t1	XP_014549825.1aromatic-L-amino-acid decarboxylase	499	2.5e-288	0.9193	Metarhizium brunneum ARSEF 3297	2.5e-288	Metarhizium brunneum ARSEF 3297	1276141 500148 5529 34397 5125 222543 147550 715989 716546 147538 716545 4890 451864 4751 33154 2759 131567	NODE_3	570505_cov_46.940857	NODE_3_length_570505_cov_46.940857	340410	342121	0.49	-
g417.t1	XP_014549826.1Nonaspanin (TM9SF)	720	0	0.9333	Metarhizium brunneum ARSEF 3297	0	Metarhizium brunneum ARSEF 3297	1276141 500148 5529 34397 5125 222543 147550 715989 716546 147538 716545 4890 451864 4751 33154 2759 131567	NODE_3	570505_cov_46.940857	NODE_3_length_570505_cov_46.940857	343109	345384	0.38	-
g418.t1	KID80689.1 arrestin	491	9.4e-280	0.8668	Metarhizium brunneum ARSEF 3297	9.4e-280	Metarhizium brunneum ARSEF 3297	1276141 500148 5529 34397 5125 222543 147550 715989 716546 147538 716545 4890 451864 4751 33154 2759 131567	NODE_3	570505_cov_46.940857	NODE_3_length_570505_cov_46.940857	347934	349409	0.99	-
g419.t1	XP_014549828.1zinc transporter YKE4	412	1.9e-193	0.9037	Metarhizium brunneum ARSEF 3297	1.9e-193	Metarhizium brunneum ARSEF 3297	1276141 500148 5529 34397 5125 222543 147550 715989 716546 147538 716545 4890 451864 4751 33154 2759 131567	NODE_3	570505_cov_46.940857	NODE_3_length_570505_cov_46.940857	354613	356066	0.58	-
g420.t1	XP_014549829.1GPI-anchored cell wall beta-1,3-endoglucanase EglC	515	8.5e-199	0.8714	Metarhizium brunneum ARSEF 3297	8.5e-199	Metarhizium brunneum ARSEF 3297	1276141 500148 5529 34397 5125 222543 147550 715989 716546 147538 716545 4890 451864 4751 33154 2759 131567	NODE_3	570505_cov_46.940857	NODE_3_length_570505_cov_46.940857	356689	358236	0.66	-
g421.t1	EFY87172.1 hamartin	1355	0	0.8184	Metarhizium acridum CQMa 102	0	Metarhizium acridum CQMa 102	655827 92637 5529 34397 5125 222543 147550 715989 716546 147538 716545 4890 451864 4751 33154 2759 131567	NODE_3	570505_cov_46.940857	NODE_3_length_570505_cov_46.940857	360128	364638	0.26	-
g422.t1	XP_007817361.1ThiJ/PfpI family protein	291	2.6e-144	0.9178	Metarhizium anisopliae/Metarhizium brunneum ARSEF 3297/Metarhizium anisopliae ARSEF 549/Metarhizium robertsii ARSEF 23/Metarhizium robertsii/Metarhizium anisopliae BRIP 53293/Metarhizium anisopliae BRIP 53284	2.6e-144	Metarhizium anisopliae	5530 5529 34397 5125 222543 147550 715989 716546 147538 716545 4890 451864 4751 33154 2759 131567	NODE_3	570505_cov_46.940857	NODE_3_length_570505_cov_46.940857	366560	367579	1	+
g424.t1	XP_014549834.1C6 transcription factor	475	5.5e-285	0.9048	Metarhizium brunneum ARSEF 3297	5.5e-285	Metarhizium brunneum ARSEF 3297	1276141 500148 5529 34397 5125 222543 147550 715989 716546 147538 716545 4890 451864 4751 33154 2759 131567	NODE_3	570505_cov_46.940857	NODE_3_length_570505_cov_46.940857	370311	371738	0.42	-
g425.t1	XP_014549835.1General substrate transporter	573	0	0.9038	Metarhizium brunneum ARSEF 3297	0	Metarhizium brunneum ARSEF 3297	1276141 500148 5529 34397 5125 222543 147550 715989 716546 147538 716545 4890 451864 4751 33154 2759 131567	NODE_3	570505_cov_46.940857	NODE_3_length_570505_cov_46.940857	372813	374737	0.31	+
g426.t1	XP_011411804.1cation transporter-like protein	778	2.7e-196	0.7114	Metarhizium robertsii ARSEF 23	2.7e-196	Metarhizium robertsii ARSEF 23	655844 568076 5529 34397 5125 222543 147550 715989 716546 147538 716545 4890 451864 4751 33154 2759 131567	NODE_3	570505_cov_46.940857	NODE_3_length_570505_cov_46.940857	375601	378519	0.01	+
g427.t1	XP_014549838.1Glucan 1,4-alpha-glucosidase, starch-binding protein	586	0	0.9051	Metarhizium brunneum ARSEF 3297	0	Metarhizium brunneum ARSEF 3297	1276141 500148 5529 34397 5125 222543 147550 715989 716546 147538 716545 4890 451864 4751 33154 2759 131567	NODE_3	570505_cov_46.940857	NODE_3_length_570505_cov_46.940857	378616	380425	0.64	-
g428.t1	XP_014549839.1hypothetical protein MBR_02013, partial	171	3.8e-87	0.9569	Metarhizium brunneum ARSEF 3297	3.8e-87	Metarhizium brunneum ARSEF 3297	1276141 500148 5529 34397 5125 222543 147550 715989 716546 147538 716545 4890 451864 4751 33154 2759 131567	NODE_3	570505_cov_46.940857	NODE_3_length_570505_cov_46.940857	380650	381165	0.64	-
g429.t1	XP_006962684.1predicted protein	371	1.4e-222	0.6046	Metarhizium brunneum ARSEF 3297	1.4e-222	Metarhizium brunneum ARSEF 3297	1276141 500148 5529 34397 5125 222543 147550 715989 716546 147538 716545 4890 451864 4751 33154 2759 131567	NODE_3	570505_cov_46.940857	NODE_3_length_570505_cov_46.940857	381990	383105	0.81	-
g430.t1	XP_014549841.1Peptidase A1	414	7e-236	0.8248	Metarhizium brunneum ARSEF 3297	7e-236	Metarhizium brunneum ARSEF 3297	1276141 500148 5529 34397 5125 222543 147550 715989 716546 147538 716545 4890 451864 4751 33154 2759 131567	NODE_3	570505_cov_46.940857	NODE_3_length_570505_cov_46.940857	386997	388299	0.99	+
g431.t1	EXV00920.1 ketosteroid isomerase-like protein	148	1.7e-83	0.8776	Metarhizium brunneum ARSEF 3297	1.7e-83	Metarhizium brunneum ARSEF 3297	1276141 500148 5529 34397 5125 222543 147550 715989 716546 147538 716545 4890 451864 4751 33154 2759 131567	NODE_3	570505_cov_46.940857	NODE_3_length_570505_cov_46.940857	388500	388946	0.88	-
g432.t1	KJZ68022.1hypothetical protein HIM_12587	191	3.2e-42	0.9257	Hirsutella minnesotensis 3608	3.2e-42	Hirsutella minnesotensis 3608	1043627 332947 42367 474942 5125 222543 147550 715989 716546 147538 716545 4890 451864 4751 33154 2759 131567	NODE_3	570505_cov_46.940857	NODE_3_length_570505_cov_46.940857	389243	390405	0.64	+
g433.t1	KFG84086.1ectomycorrhiza-upregulated zf-MYND domain-containing protein	228	1.1e-84	0.8693	Metarhizium anisopliae/Metarhizium anisopliae ARSEF 549	1.1e-84	Metarhizium anisopliae	5530 5529 34397 5125 222543 147550 715989 716546 147538 716545 4890 451864 4751 33154 2759 131567	NODE_3	570505_cov_46.940857	NODE_3_length_570505_cov_46.940857	391672	393144	0.63	-
g434.t1	KID61828.1 Hydrophobin 2	96	1.9e-30	0.7751	Metarhizium anisopliae/Metarhizium anisopliae ARSEF 549	1.9e-30	Metarhizium anisopliae	5530 5529 34397 5125 222543 147550 715989 716546 147538 716545 4890 451864 4751 33154 2759 131567	NODE_3	570505_cov_46.940857	NODE_3_length_570505_cov_46.940857	394975	395597	0.51	-
g435.t1	XP_014549846.1hypothetical protein MBR_02020, partial	135	4e-63	0.7866	Metarhizium brunneum ARSEF 3297	4e-63	Metarhizium brunneum ARSEF 3297	1276141 500148 5529 34397 5125 222543 147550 715989 716546 147538 716545 4890 451864 4751 33154 2759 131567	NODE_3	570505_cov_46.940857	NODE_3_length_570505_cov_46.940857	400977	401384	0.99	-
g436.t1	XP_014549847.1pheromone precursor	266	1.5e-106	0.6651	Metarhizium brunneum ARSEF 3297	1.5e-106	Metarhizium brunneum ARSEF 3297	1276141 500148 5529 34397 5125 222543 147550 715989 716546 147538 716545 4890 451864 4751 33154 2759 131567	NODE_3	570505_cov_46.940857	NODE_3_length_570505_cov_46.940857	403459	404259	1	+
g437.t1	XP_014549848.11-phosphatidylinositol-4,5-bisphosphate phosphodiesterase gamma 2	584	0	0.8935	Metarhizium brunneum ARSEF 3297	0	Metarhizium brunneum ARSEF 3297	1276141 500148 5529 34397 5125 222543 147550 715989 716546 147538 716545 4890 451864 4751 33154 2759 131567	NODE_3	570505_cov_46.940857	NODE_3_length_570505_cov_46.940857	405928	407682	0.53	+
g438.t1	EXV00909.1DUF2205 domain protein	163	1.2e-82	0.9338	Metarhizium brunneum ARSEF 3297	1.2e-82	Metarhizium brunneum ARSEF 3297	1276141 500148 5529 34397 5125 222543 147550 715989 716546 147538 716545 4890 451864 4751 33154 2759 131567	NODE_3	570505_cov_46.940857	NODE_3_length_570505_cov_46.940857	416928	417541	0.91	+
g439.t1	XP_014549851.1Trafficking protein particle complex subunit 10	1573	0	0.8646	Metarhizium brunneum ARSEF 3297	0	Metarhizium brunneum ARSEF 3297	1276141 500148 5529 34397 5125 222543 147550 715989 716546 147538 716545 4890 451864 4751 33154 2759 131567	NODE_3	570505_cov_46.940857	NODE_3_length_570505_cov_46.940857	421062	426156	0.33	-
g440.t1	XP_014549852.1methylthioribose-1-phosphate isomerase	386	3.9e-212	0.9549	Metarhizium brunneum ARSEF 3297	3.9e-212	Metarhizium brunneum ARSEF 3297	1276141 500148 5529 34397 5125 222543 147550 715989 716546 147538 716545 4890 451864 4751 33154 2759 131567	NODE_3	570505_cov_46.940857	NODE_3_length_570505_cov_46.940857	426615	427775	1	+
g441.t1	XP_014549853.1acetylornithine deacetylase	432	3.3e-252	0.8622	Metarhizium brunneum ARSEF 3297	3.3e-252	Metarhizium brunneum ARSEF 3297	1276141 500148 5529 34397 5125 222543 147550 715989 716546 147538 716545 4890 451864 4751 33154 2759 131567	NODE_3	570505_cov_46.940857	NODE_3_length_570505_cov_46.940857	427955	429253	1	-
g442.t1	OAQ71340.1 tubulin	288	1.4e-166	0.8007	Metarhizium brunneum ARSEF 3297	1.4e-166	Metarhizium brunneum ARSEF 3297	1276141 500148 5529 34397 5125 222543 147550 715989 716546 147538 716545 4890 451864 4751 33154 2759 131567	NODE_3	570505_cov_46.940857	NODE_3_length_570505_cov_46.940857	430406	431465	0.83	+
g443.t1	XP_014549855.1Major facilitator superfamily domain, general substrate transporter	316	2.2e-165	0.8433	Metarhizium brunneum ARSEF 3297	2.2e-165	Metarhizium brunneum ARSEF 3297	1276141 500148 5529 34397 5125 222543 147550 715989 716546 147538 716545 4890 451864 4751 33154 2759 131567	NODE_3	570505_cov_46.940857	NODE_3_length_570505_cov_46.940857	434111	435061	0.84	-
g444.t1	XP_014549856.167 kDa myosin-cross-reactive antigen family protein	429	1.2e-249	0.798	Metarhizium brunneum ARSEF 3297	1.2e-249	Metarhizium brunneum ARSEF 3297	1276141 500148 5529 34397 5125 222543 147550 715989 716546 147538 716545 4890 451864 4751 33154 2759 131567	NODE_3	570505_cov_46.940857	NODE_3_length_570505_cov_46.940857	436007	437522	0.71	-
g445.t1	XP_014549857.1Major facilitator superfamily domain, general substrate transporter	452	6.3e-246	0.7888	Metarhizium brunneum ARSEF 3297	6.3e-246	Metarhizium brunneum ARSEF 3297	1276141 500148 5529 34397 5125 222543 147550 715989 716546 147538 716545 4890 451864 4751 33154 2759 131567	NODE_3	570505_cov_46.940857	NODE_3_length_570505_cov_46.940857	438555	440182	0.47	-
g446.t1	XP_011411807.1Homogentisate 1,2-dioxygenase	154	4.2e-61	0.8814	Metarhizium brunneum ARSEF 3297	4.2e-61	Metarhizium brunneum ARSEF 3297	1276141 500148 5529 34397 5125 222543 147550 715989 716546 147538 716545 4890 451864 4751 33154 2759 131567	NODE_3	570505_cov_46.940857	NODE_3_length_570505_cov_46.940857	442035	442499	0.5	+
g447.t1	XP_014549859.1nucleoside deaminase	254	8.1e-150	0.7735	Metarhizium brunneum ARSEF 3297	8.1e-150	Metarhizium brunneum ARSEF 3297	1276141 500148 5529 34397 5125 222543 147550 715989 716546 147538 716545 4890 451864 4751 33154 2759 131567	NODE_3	570505_cov_46.940857	NODE_3_length_570505_cov_46.940857	443219	443983	0.56	+
g448.t1	XP_014549860.1cystein rich protein	342	2.4e-181	0.9215	Metarhizium brunneum ARSEF 3297	2.4e-181	Metarhizium brunneum ARSEF 3297	1276141 500148 5529 34397 5125 222543 147550 715989 716546 147538 716545 4890 451864 4751 33154 2759 131567	NODE_3	570505_cov_46.940857	NODE_3_length_570505_cov_46.940857	447723	448841	0.86	+
g449.t1	XP_014549861.1SH3 domain-containing protein	664	0	0.6889	Metarhizium brunneum ARSEF 3297	0	Metarhizium brunneum ARSEF 3297	1276141 500148 5529 34397 5125 222543 147550 715989 716546 147538 716545 4890 451864 4751 33154 2759 131567	NODE_3	570505_cov_46.940857	NODE_3_length_570505_cov_46.940857	449696	451808	0.68	-
g450.t1	XP_014549862.1Cytochrome P450	505	1.6e-282	0.7793	Metarhizium brunneum ARSEF 3297	1.6e-282	Metarhizium brunneum ARSEF 3297	1276141 500148 5529 34397 5125 222543 147550 715989 716546 147538 716545 4890 451864 4751 33154 2759 131567	NODE_3	570505_cov_46.940857	NODE_3_length_570505_cov_46.940857	453219	454931	0.55	-
g451.t1	XP_014549863.1alpha/beta hydrolase fold protein	343	2.5e-194	0.7632	Metarhizium brunneum ARSEF 3297	2.5e-194	Metarhizium brunneum ARSEF 3297	1276141 500148 5529 34397 5125 222543 147550 715989 716546 147538 716545 4890 451864 4751 33154 2759 131567	NODE_3	570505_cov_46.940857	NODE_3_length_570505_cov_46.940857	458277	459482	0.64	+
g452.t1	XP_014549864.1Ctr copper transporter	175	1.2e-96	0.8749	Metarhizium brunneum ARSEF 3297	1.2e-96	Metarhizium brunneum ARSEF 3297	1276141 500148 5529 34397 5125 222543 147550 715989 716546 147538 716545 4890 451864 4751 33154 2759 131567	NODE_3	570505_cov_46.940857	NODE_3_length_570505_cov_46.940857	461281	461869	0.86	-
g453.t1	XP_014549865.1ferric-chelate reductase	645	0	0.8765	Metarhizium brunneum ARSEF 3297	0	Metarhizium brunneum ARSEF 3297	1276141 500148 5529 34397 5125 222543 147550 715989 716546 147538 716545 4890 451864 4751 33154 2759 131567	NODE_3	570505_cov_46.940857	NODE_3_length_570505_cov_46.940857	462627	464564	0.67	+
g454.t1	XP_014549866.1tape measure protein	173	9.9e-91	0.7812	Metarhizium brunneum ARSEF 3297	9.9e-91	Metarhizium brunneum ARSEF 3297	1276141 500148 5529 34397 5125 222543 147550 715989 716546 147538 716545 4890 451864 4751 33154 2759 131567	NODE_3	570505_cov_46.940857	NODE_3_length_570505_cov_46.940857	465576	466175	0.95	+
g455.t1	XP_014549867.1Phosphodiesterase/alkaline phosphatase D	537	0	0.8936	Metarhizium brunneum ARSEF 3297	0	Metarhizium brunneum ARSEF 3297	1276141 500148 5529 34397 5125 222543 147550 715989 716546 147538 716545 4890 451864 4751 33154 2759 131567	NODE_3	570505_cov_46.940857	NODE_3_length_570505_cov_46.940857	466627	468240	0.98	-
g456.t1	XP_007814124.1FAD binding domain protein	1038	0	0.8972	Metarhizium acridum CQMa 102	0	Metarhizium acridum CQMa 102	655827 92637 5529 34397 5125 222543 147550 715989 716546 147538 716545 4890 451864 4751 33154 2759 131567	NODE_3	570505_cov_46.940857	NODE_3_length_570505_cov_46.940857	468757	472763	0.39	-
g457.t1	XP_007817396.1Zn(II)2Cys6 transcription factor	595	0	0.7896	Metarhizium robertsii ARSEF 23/Metarhizium robertsii	0	Metarhizium robertsii ARSEF 23	655844 568076 5529 34397 5125 222543 147550 715989 716546 147538 716545 4890 451864 4751 33154 2759 131567	NODE_3	570505_cov_46.940857	NODE_3_length_570505_cov_46.940857	473262	475351	0.33	+
g458.t1	XP_014549871.1BTB/POZ domain protein	248	2.5e-140	0.7001	Metarhizium brunneum ARSEF 3297	2.5e-140	Metarhizium brunneum ARSEF 3297	1276141 500148 5529 34397 5125 222543 147550 715989 716546 147538 716545 4890 451864 4751 33154 2759 131567	NODE_3	570505_cov_46.940857	NODE_3_length_570505_cov_46.940857	475967	476844	0.22	-
g459.t1	XP_014549872.1hypothetical protein MBR_02046, partial	198	1.4e-43	0.7878	Metarhizium brunneum ARSEF 3297	1.4e-43	Metarhizium brunneum ARSEF 3297	1276141 500148 5529 34397 5125 222543 147550 715989 716546 147538 716545 4890 451864 4751 33154 2759 131567	NODE_3	570505_cov_46.940857	NODE_3_length_570505_cov_46.940857	479343	479939	0.93	-
g460.t1	EXV00885.1DDE superfamily endonuclease	402	1.2e-147	0.8119	Metarhizium robertsii	1.2e-147	Metarhizium robertsii	568076 5529 34397 5125 222543 147550 715989 716546 147538 716545 4890 451864 4751 33154 2759 131567	NODE_3	570505_cov_46.940857	NODE_3_length_570505_cov_46.940857	480979	483155	0.08	-
g461.t1	KID80736.1 lysophospholipase	238	3.6e-136	0.8832	Metarhizium brunneum ARSEF 3297	3.6e-136	Metarhizium brunneum ARSEF 3297	1276141 500148 5529 34397 5125 222543 147550 715989 716546 147538 716545 4890 451864 4751 33154 2759 131567	NODE_3	570505_cov_46.940857	NODE_3_length_570505_cov_46.940857	484054	484989	0.35	+
g462.t1	XP_014549875.1Glycoside hydrolase, subgroup, catalytic core	317	2.9e-181	0.9138	Metarhizium brunneum ARSEF 3297	2.9e-181	Metarhizium brunneum ARSEF 3297	1276141 500148 5529 34397 5125 222543 147550 715989 716546 147538 716545 4890 451864 4751 33154 2759 131567	NODE_3	570505_cov_46.940857	NODE_3_length_570505_cov_46.940857	486661	487679	0.9	+
g463.t1	XP_014549876.1isocitrate dehydrogenase subunit 2	381	1.3e-212	0.9673	Metarhizium brunneum ARSEF 3297	1.3e-212	Metarhizium brunneum ARSEF 3297	1276141 500148 5529 34397 5125 222543 147550 715989 716546 147538 716545 4890 451864 4751 33154 2759 131567	NODE_3	570505_cov_46.940857	NODE_3_length_570505_cov_46.940857	489351	490872	0.96	-
g464.t1	XP_014549877.1exocyst complex component Sec5	1039	0	0.9232	Metarhizium brunneum ARSEF 3297	0	Metarhizium brunneum ARSEF 3297	1276141 500148 5529 34397 5125 222543 147550 715989 716546 147538 716545 4890 451864 4751 33154 2759 131567	NODE_3	570505_cov_46.940857	NODE_3_length_570505_cov_46.940857	491847	495088	0.79	+
g465.t1	XP_018147922.1Zn(2)Cys(6) transcription factor protein	717	0	0.8909	Metarhizium brunneum ARSEF 3297	0	Metarhizium brunneum ARSEF 3297	1276141 500148 5529 34397 5125 222543 147550 715989 716546 147538 716545 4890 451864 4751 33154 2759 131567	NODE_3	570505_cov_46.940857	NODE_3_length_570505_cov_46.940857	495434	497719	0.56	-
g466.t1	XP_014549879.1alpha-1,2-mannosidase family protein	794	0	0.8435	Metarhizium brunneum ARSEF 3297	0	Metarhizium brunneum ARSEF 3297	1276141 500148 5529 34397 5125 222543 147550 715989 716546 147538 716545 4890 451864 4751 33154 2759 131567	NODE_3	570505_cov_46.940857	NODE_3_length_570505_cov_46.940857	500220	502828	0.74	+
g467.t1	XP_014549880.1DUF300 domain protein	573	1.2e-278	0.9414	Metarhizium brunneum ARSEF 3297	1.2e-278	Metarhizium brunneum ARSEF 3297	1276141 500148 5529 34397 5125 222543 147550 715989 716546 147538 716545 4890 451864 4751 33154 2759 131567	NODE_3	570505_cov_46.940857	NODE_3_length_570505_cov_46.940857	503227	505067	0.9	-
g468.t1	XP_007817407.1fermentation associated protein	3221	0	0.8857	Metarhizium brunneum ARSEF 3297	0	Metarhizium brunneum ARSEF 3297	1276141 500148 5529 34397 5125 222543 147550 715989 716546 147538 716545 4890 451864 4751 33154 2759 131567	NODE_3	570505_cov_46.940857	NODE_3_length_570505_cov_46.940857	505920	515640	0.6	+
g469.t1	XP_014549882.1Elongation factor 2	844	0	0.9861	Metarhizium brunneum ARSEF 3297	0	Metarhizium brunneum ARSEF 3297	1276141 500148 5529 34397 5125 222543 147550 715989 716546 147538 716545 4890 451864 4751 33154 2759 131567	NODE_3	570505_cov_46.940857	NODE_3_length_570505_cov_46.940857	516999	520003	0.84	+
g470.t1	XP_014549883.1CCCH zinc finger and RRM domain-containing protein	662	9.1e-286	0.7894	Metarhizium brunneum ARSEF 3297	9.1e-286	Metarhizium brunneum ARSEF 3297	1276141 500148 5529 34397 5125 222543 147550 715989 716546 147538 716545 4890 451864 4751 33154 2759 131567	NODE_3	570505_cov_46.940857	NODE_3_length_570505_cov_46.940857	520748	523172	0.72	+
g471.t1	XP_014549884.1methylenetetrahydrofolate reductase 1	595	0	0.9687	Metarhizium brunneum ARSEF 3297	0	Metarhizium brunneum ARSEF 3297	1276141 500148 5529 34397 5125 222543 147550 715989 716546 147538 716545 4890 451864 4751 33154 2759 131567	NODE_3	570505_cov_46.940857	NODE_3_length_570505_cov_46.940857	524471	526317	0.89	-
g472.t1	EXV00871.1sugar transporter family protein	543	7e-284	0.8453	Metarhizium anisopliae BRIP 53293/Metarhizium anisopliae BRIP 53284	7e-284	Metarhizium anisopliae BRIP 53293	1291518 5530 5529 34397 5125 222543 147550 715989 716546 147538 716545 4890 451864 4751 33154 2759 131567	NODE_3	570505_cov_46.940857	NODE_3_length_570505_cov_46.940857	528124	530203	0.29	-
g473.t1	XP_014549886.1Acyl-CoA N-acyltransferase	237	8.6e-138	0.7639	Metarhizium brunneum ARSEF 3297	8.6e-138	Metarhizium brunneum ARSEF 3297	1276141 500148 5529 34397 5125 222543 147550 715989 716546 147538 716545 4890 451864 4751 33154 2759 131567	NODE_3	570505_cov_46.940857	NODE_3_length_570505_cov_46.940857	530350	531063	0.86	-
g474.t1	EXV00869.1 DUF3425 domain protein	390	1.3e-175	0.7369	Metarhizium brunneum ARSEF 3297	1.3e-175	Metarhizium brunneum ARSEF 3297	1276141 500148 5529 34397 5125 222543 147550 715989 716546 147538 716545 4890 451864 4751 33154 2759 131567	NODE_3	570505_cov_46.940857	NODE_3_length_570505_cov_46.940857	532011	533420	0.36	-
g475.t1	XP_011411811.1Peptidase M19, renal dipeptidase	155	3.6e-84	0.7361	Metarhizium brunneum ARSEF 3297	3.6e-84	Metarhizium brunneum ARSEF 3297	1276141 500148 5529 34397 5125 222543 147550 715989 716546 147538 716545 4890 451864 4751 33154 2759 131567	NODE_3	570505_cov_46.940857	NODE_3_length_570505_cov_46.940857	535756	536223	0.93	+
g476.t1	XP_014549889.1Major facilitator superfamily domain, general substrate transporter	616	0	0.8838	Metarhizium brunneum ARSEF 3297	0	Metarhizium brunneum ARSEF 3297	1276141 500148 5529 34397 5125 222543 147550 715989 716546 147538 716545 4890 451864 4751 33154 2759 131567	NODE_3	570505_cov_46.940857	NODE_3_length_570505_cov_46.940857	536345	538513	0.4	-
g477.t1	ATY63828.1major facilitator superfamily transporter	366	2.3e-145	0.7271	Metarhizium brunneum ARSEF 3297	2.3e-145	Metarhizium brunneum ARSEF 3297	1276141 500148 5529 34397 5125 222543 147550 715989 716546 147538 716545 4890 451864 4751 33154 2759 131567	NODE_3	570505_cov_46.940857	NODE_3_length_570505_cov_46.940857	538946	540093	0.65	-
g478.t1	XP_014549891.1C2H2 type zinc finger containing protein	1208	0	0.9065	Metarhizium brunneum ARSEF 3297	0	Metarhizium brunneum ARSEF 3297	1276141 500148 5529 34397 5125 222543 147550 715989 716546 147538 716545 4890 451864 4751 33154 2759 131567	NODE_3	570505_cov_46.940857	NODE_3_length_570505_cov_46.940857	541179	544924	0.72	-
g479.t1	XP_014549892.1GATA transcription factor	505	1.4e-265	0.8413	Metarhizium brunneum ARSEF 3297	1.4e-265	Metarhizium brunneum ARSEF 3297	1276141 500148 5529 34397 5125 222543 147550 715989 716546 147538 716545 4890 451864 4751 33154 2759 131567	NODE_3	570505_cov_46.940857	NODE_3_length_570505_cov_46.940857	548446	550206	0.27	-
g480.t1	XP_014549893.1Ash2-trithorax family protein	554	0	0.9081	Metarhizium brunneum ARSEF 3297	0	Metarhizium brunneum ARSEF 3297	1276141 500148 5529 34397 5125 222543 147550 715989 716546 147538 716545 4890 451864 4751 33154 2759 131567	NODE_3	570505_cov_46.940857	NODE_3_length_570505_cov_46.940857	552205	553930	0.64	+
g481.t1	XP_018147942.1ring-like domain-containing protein	401	6.1e-168	0.834	Metarhizium brunneum ARSEF 3297	6.1e-168	Metarhizium brunneum ARSEF 3297	1276141 500148 5529 34397 5125 222543 147550 715989 716546 147538 716545 4890 451864 4751 33154 2759 131567	NODE_3	570505_cov_46.940857	NODE_3_length_570505_cov_46.940857	554154	555491	0.95	-
g482.t1	XP_014549895.1Nse1 non-SMC component of SMC5-6 complex	338	6.9e-173	0.9074	Metarhizium brunneum ARSEF 3297	6.9e-173	Metarhizium brunneum ARSEF 3297	1276141 500148 5529 34397 5125 222543 147550 715989 716546 147538 716545 4890 451864 4751 33154 2759 131567	NODE_3	570505_cov_46.940857	NODE_3_length_570505_cov_46.940857	556113	557129	1	-
g483.t1	EXV00860.1transcription-silencing Clr2 domain protein	638	0	0.8424	Metarhizium robertsii	0	Metarhizium robertsii	568076 5529 34397 5125 222543 147550 715989 716546 147538 716545 4890 451864 4751 33154 2759 131567	NODE_3	570505_cov_46.940857	NODE_3_length_570505_cov_46.940857	558149	560065	1	+
g484.t1	XP_014549897.1Zinc finger, FYVE/PHD-type	326	7.1e-183	0.779	Metarhizium brunneum ARSEF 3297	7.1e-183	Metarhizium brunneum ARSEF 3297	1276141 500148 5529 34397 5125 222543 147550 715989 716546 147538 716545 4890 451864 4751 33154 2759 131567	NODE_3	570505_cov_46.940857	NODE_3_length_570505_cov_46.940857	560643	561681	0.67	-
g485.t1	XP_014549898.1F-box and WD domain protein	943	0	0.8621	Metarhizium brunneum ARSEF 3297	0	Metarhizium brunneum ARSEF 3297	1276141 500148 5529 34397 5125 222543 147550 715989 716546 147538 716545 4890 451864 4751 33154 2759 131567	NODE_3	570505_cov_46.940857	NODE_3_length_570505_cov_46.940857	567551	570505	0.6	+
g486.t1	KJK92537.1Glucose-6-phosphate 1-dehydrogenase	1727	0	0.8376	Metarhizium anisopliae BRIP 53284	0	Metarhizium anisopliae BRIP 53284	1291519 5530 5529 34397 5125 222543 147550 715989 716546 147538 716545 4890 451864 4751 33154 2759 131567	NODE_4	465401_cov_45.852632	NODE_4_length_465401_cov_45.852632	1	6365	0.12	-
g487.t1	EXU96668.1ribosomal protein L35Ae	106	1e-42	0.937	Metarhizium anisopliae/Metarhizium robertsii/Metarhizium anisopliae BRIP 53293/Metarhizium anisopliae BRIP 53284	1e-42	Metarhizium anisopliae	5530 5529 34397 5125 222543 147550 715989 716546 147538 716545 4890 451864 4751 33154 2759 131567	NODE_4	465401_cov_45.852632	NODE_4_length_465401_cov_45.852632	9378	9921	0.28	+
g488.t1	EXU96670.1DUF2406 domain protein	375	1e-172	0.8192	Metarhizium brunneum ARSEF 3297	1e-172	Metarhizium brunneum ARSEF 3297	1276141 500148 5529 34397 5125 222543 147550 715989 716546 147538 716545 4890 451864 4751 33154 2759 131567	NODE_4	465401_cov_45.852632	NODE_4_length_465401_cov_45.852632	15440	16819	0.58	+
g489.t1	XP_014543964.1vacuolar ATPase assembly integral membrane protein	129	8.8e-60	0.8026	Metarhizium brunneum ARSEF 3297	8.8e-60	Metarhizium brunneum ARSEF 3297	1276141 500148 5529 34397 5125 222543 147550 715989 716546 147538 716545 4890 451864 4751 33154 2759 131567	NODE_4	465401_cov_45.852632	NODE_4_length_465401_cov_45.852632	17534	18008	0.78	-
g490.t1	XP_014543965.1SNF2-related protein	1025	0	0.887	Metarhizium brunneum ARSEF 3297	0	Metarhizium brunneum ARSEF 3297	1276141 500148 5529 34397 5125 222543 147550 715989 716546 147538 716545 4890 451864 4751 33154 2759 131567	NODE_4	465401_cov_45.852632	NODE_4_length_465401_cov_45.852632	18697	21829	0.9	+
g491.t1	XP_014543966.1DNA-binding protein	288	7.3e-107	0.8144	Metarhizium brunneum ARSEF 3297	7.3e-107	Metarhizium brunneum ARSEF 3297	1276141 500148 5529 34397 5125 222543 147550 715989 716546 147538 716545 4890 451864 4751 33154 2759 131567	NODE_4	465401_cov_45.852632	NODE_4_length_465401_cov_45.852632	23122	23988	0.95	-
g493.t1	XP_014543967.1protoplast regeneration and killer toxin resistance protein	762	0	0.8536	Metarhizium brunneum ARSEF 3297	0	Metarhizium brunneum ARSEF 3297	1276141 500148 5529 34397 5125 222543 147550 715989 716546 147538 716545 4890 451864 4751 33154 2759 131567	NODE_4	465401_cov_45.852632	NODE_4_length_465401_cov_45.852632	29517	31880	0.98	-
g496.t1	XP_014543968.1chitin synthase 4	1226	0	0.9321	Metarhizium brunneum ARSEF 3297	0	Metarhizium brunneum ARSEF 3297	1276141 500148 5529 34397 5125 222543 147550 715989 716546 147538 716545 4890 451864 4751 33154 2759 131567	NODE_4	465401_cov_45.852632	NODE_4_length_465401_cov_45.852632	39334	43091	0.79	+
g497.t1	XP_014543969.1cell cycle serine/threonine-protein kinase CDC5/MSD2	998	0	0.9157	Metarhizium brunneum ARSEF 3297	0	Metarhizium brunneum ARSEF 3297	1276141 500148 5529 34397 5125 222543 147550 715989 716546 147538 716545 4890 451864 4751 33154 2759 131567	NODE_4	465401_cov_45.852632	NODE_4_length_465401_cov_45.852632	44166	47269	0.81	-
g498.t1	XP_014543970.1OPA3 domain protein	225	5.1e-79	0.8859	Metarhizium brunneum ARSEF 3297	5.1e-79	Metarhizium brunneum ARSEF 3297	1276141 500148 5529 34397 5125 222543 147550 715989 716546 147538 716545 4890 451864 4751 33154 2759 131567	NODE_4	465401_cov_45.852632	NODE_4_length_465401_cov_45.852632	49384	50123	0.99	+
g499.t1	XP_011410873.1zinc carboxypeptidase A 1 precursor	199	3.9e-107	0.761	Metarhizium brunneum ARSEF 3297	3.9e-107	Metarhizium brunneum ARSEF 3297	1276141 500148 5529 34397 5125 222543 147550 715989 716546 147538 716545 4890 451864 4751 33154 2759 131567	NODE_4	465401_cov_45.852632	NODE_4_length_465401_cov_45.852632	50572	51312	0.4	+
g500.t1	XP_014543972.1PRO41 protein	146	7.6e-76	0.9309	Metarhizium brunneum ARSEF 3297	7.6e-76	Metarhizium brunneum ARSEF 3297	1276141 500148 5529 34397 5125 222543 147550 715989 716546 147538 716545 4890 451864 4751 33154 2759 131567	NODE_4	465401_cov_45.852632	NODE_4_length_465401_cov_45.852632	55898	56454	0.45	+
g501.t1	XP_014543973.1Histone-fold protein	114	1e-56	0.9223	Metarhizium brunneum ARSEF 3297	1e-56	Metarhizium brunneum ARSEF 3297	1276141 500148 5529 34397 5125 222543 147550 715989 716546 147538 716545 4890 451864 4751 33154 2759 131567	NODE_4	465401_cov_45.852632	NODE_4_length_465401_cov_45.852632	58440	58897	0.07	+
g502.t1	XP_007816321.1Serine/threonine dehydratase, pyridoxal-phosphate-binding site	339	9.9e-196	0.9526	Metarhizium anisopliae/Metarhizium brunneum ARSEF 3297/Metarhizium anisopliae ARSEF 549/Metarhizium robertsii ARSEF 23/Metarhizium robertsii	9.9e-196	Metarhizium anisopliae	5530 5529 34397 5125 222543 147550 715989 716546 147538 716545 4890 451864 4751 33154 2759 131567	NODE_4	465401_cov_45.852632	NODE_4_length_465401_cov_45.852632	60109	61203	0.83	-
g503.t1	XP_014543975.1hypothetical protein MBR_06092, partial	406	3.5e-240	0.6675	Metarhizium brunneum ARSEF 3297	3.5e-240	Metarhizium brunneum ARSEF 3297	1276141 500148 5529 34397 5125 222543 147550 715989 716546 147538 716545 4890 451864 4751 33154 2759 131567	NODE_4	465401_cov_45.852632	NODE_4_length_465401_cov_45.852632	65823	67043	0.9	+
g504.t1	XP_014543976.1DNA polymerase delta small subunit	449	4.2e-258	0.8914	Metarhizium anisopliae/Metarhizium brunneum ARSEF 3297/Metarhizium anisopliae ARSEF 549	4.2e-258	Metarhizium anisopliae	5530 5529 34397 5125 222543 147550 715989 716546 147538 716545 4890 451864 4751 33154 2759 131567	NODE_4	465401_cov_45.852632	NODE_4_length_465401_cov_45.852632	67462	69050	0.2	-
g505.t1	XP_014543977.1acetyltransferase gnat family protein	190	5.5e-103	0.8067	Metarhizium brunneum ARSEF 3297	5.5e-103	Metarhizium brunneum ARSEF 3297	1276141 500148 5529 34397 5125 222543 147550 715989 716546 147538 716545 4890 451864 4751 33154 2759 131567	NODE_4	465401_cov_45.852632	NODE_4_length_465401_cov_45.852632	69783	70355	0.4	+
g506.t1	XP_014543978.1ankyrin repeat protein	1303	0	0.683	Metarhizium brunneum ARSEF 3297	0	Metarhizium brunneum ARSEF 3297	1276141 500148 5529 34397 5125 222543 147550 715989 716546 147538 716545 4890 451864 4751 33154 2759 131567	NODE_4	465401_cov_45.852632	NODE_4_length_465401_cov_45.852632	73652	78224	0.26	+
g507.t1	XP_014543979.1lipase/thioesterase family protein	356	4.2e-205	0.8346	Metarhizium brunneum ARSEF 3297	4.2e-205	Metarhizium brunneum ARSEF 3297	1276141 500148 5529 34397 5125 222543 147550 715989 716546 147538 716545 4890 451864 4751 33154 2759 131567	NODE_4	465401_cov_45.852632	NODE_4_length_465401_cov_45.852632	78672	79856	0.56	-
g508.t1	XP_014543980.1Histidine acid phosphatase, eukaryotic	479	1.8e-283	0.8886	Metarhizium brunneum ARSEF 3297	1.8e-283	Metarhizium brunneum ARSEF 3297	1276141 500148 5529 34397 5125 222543 147550 715989 716546 147538 716545 4890 451864 4751 33154 2759 131567	NODE_4	465401_cov_45.852632	NODE_4_length_465401_cov_45.852632	80563	82002	1	-
g509.t1	XP_014543981.1F-box domain, cyclin-like protein	321	4.5e-190	0.8225	Metarhizium brunneum ARSEF 3297	4.5e-190	Metarhizium brunneum ARSEF 3297	1276141 500148 5529 34397 5125 222543 147550 715989 716546 147538 716545 4890 451864 4751 33154 2759 131567	NODE_4	465401_cov_45.852632	NODE_4_length_465401_cov_45.852632	82834	83799	0.96	-
g510.t1	XP_014543982.1isochorismatase family protein	232	2.7e-136	0.8879	Metarhizium brunneum ARSEF 3297	2.7e-136	Metarhizium brunneum ARSEF 3297	1276141 500148 5529 34397 5125 222543 147550 715989 716546 147538 716545 4890 451864 4751 33154 2759 131567	NODE_4	465401_cov_45.852632	NODE_4_length_465401_cov_45.852632	86864	87562	0.98	+
g511.t1	XP_014543983.1Glutamine synthetase	439	2.3e-245	0.7977	Metarhizium brunneum ARSEF 3297	2.3e-245	Metarhizium brunneum ARSEF 3297	1276141 500148 5529 34397 5125 222543 147550 715989 716546 147538 716545 4890 451864 4751 33154 2759 131567	NODE_4	465401_cov_45.852632	NODE_4_length_465401_cov_45.852632	87777	89096	0.71	-
g512.t1	EXU96693.1animal-heme peroxidase domain protein	615	0	0.8586	Metarhizium robertsii	0	Metarhizium robertsii	568076 5529 34397 5125 222543 147550 715989 716546 147538 716545 4890 451864 4751 33154 2759 131567	NODE_4	465401_cov_45.852632	NODE_4_length_465401_cov_45.852632	93010	95043	0.26	-
g513.t1	XP_014543985.1Heat Labile Enterotoxin Type Iib	269	1.8e-155	0.6842	Metarhizium brunneum ARSEF 3297	1.8e-155	Metarhizium brunneum ARSEF 3297	1276141 500148 5529 34397 5125 222543 147550 715989 716546 147538 716545 4890 451864 4751 33154 2759 131567	NODE_4	465401_cov_45.852632	NODE_4_length_465401_cov_45.852632	96324	97133	0.89	-
g514.t1	XP_014543986.1Transcription factor, fungi	575	0	0.7089	Metarhizium brunneum ARSEF 3297	0	Metarhizium brunneum ARSEF 3297	1276141 500148 5529 34397 5125 222543 147550 715989 716546 147538 716545 4890 451864 4751 33154 2759 131567	NODE_4	465401_cov_45.852632	NODE_4_length_465401_cov_45.852632	100724	102655	0.39	-
g515.t1	XP_014543987.1amidohydrolase family protein	318	2.2e-184	0.8897	Metarhizium brunneum ARSEF 3297	2.2e-184	Metarhizium brunneum ARSEF 3297	1276141 500148 5529 34397 5125 222543 147550 715989 716546 147538 716545 4890 451864 4751 33154 2759 131567	NODE_4	465401_cov_45.852632	NODE_4_length_465401_cov_45.852632	103268	104282	1	+
g516.t1	XP_014543988.1Ankyrin repeat-containing domain protein	875	3.5e-301	0.9067	Metarhizium brunneum ARSEF 3297	3.5e-301	Metarhizium brunneum ARSEF 3297	1276141 500148 5529 34397 5125 222543 147550 715989 716546 147538 716545 4890 451864 4751 33154 2759 131567	NODE_4	465401_cov_45.852632	NODE_4_length_465401_cov_45.852632	105306	107933	0.96	+
g517.t1	EXU96699.1hypothetical protein X797_010243	70	4.5e-26	0.9565	Metarhizium robertsii	4.5e-26	Metarhizium robertsii	568076 5529 34397 5125 222543 147550 715989 716546 147538 716545 4890 451864 4751 33154 2759 131567	NODE_4	465401_cov_45.852632	NODE_4_length_465401_cov_45.852632	108786	109057	0.63	-
g518.t1	XP_014543990.1TRI14-like protein	368	1.3e-196	0.6969	Metarhizium brunneum ARSEF 3297	1.3e-196	Metarhizium brunneum ARSEF 3297	1276141 500148 5529 34397 5125 222543 147550 715989 716546 147538 716545 4890 451864 4751 33154 2759 131567	NODE_4	465401_cov_45.852632	NODE_4_length_465401_cov_45.852632	117950	119056	0.63	+
g519.t1	XP_014543991.1GDSL Lipase/Acylhydrolase family protein	411	8.2e-245	0.8915	Metarhizium brunneum ARSEF 3297	8.2e-245	Metarhizium brunneum ARSEF 3297	1276141 500148 5529 34397 5125 222543 147550 715989 716546 147538 716545 4890 451864 4751 33154 2759 131567	NODE_4	465401_cov_45.852632	NODE_4_length_465401_cov_45.852632	122195	123430	0.98	-
g520.t1	XP_014543992.1hypothetical protein MBR_06109, partial	354	2.9e-198	0.787	Metarhizium brunneum ARSEF 3297	2.9e-198	Metarhizium brunneum ARSEF 3297	1276141 500148 5529 34397 5125 222543 147550 715989 716546 147538 716545 4890 451864 4751 33154 2759 131567	NODE_4	465401_cov_45.852632	NODE_4_length_465401_cov_45.852632	124532	125596	0.62	+
g521.t1	XP_014543993.1protein kinase domain protein	437	1.3e-256	0.8628	Metarhizium brunneum ARSEF 3297	1.3e-256	Metarhizium brunneum ARSEF 3297	1276141 500148 5529 34397 5125 222543 147550 715989 716546 147538 716545 4890 451864 4751 33154 2759 131567	NODE_4	465401_cov_45.852632	NODE_4_length_465401_cov_45.852632	126595	128334	0.44	+
g522.t1	KID74805.1 alpha-galactosidase	512	5.9e-293	0.7833	Metarhizium brunneum ARSEF 3297	5.9e-293	Metarhizium brunneum ARSEF 3297	1276141 500148 5529 34397 5125 222543 147550 715989 716546 147538 716545 4890 451864 4751 33154 2759 131567	NODE_4	465401_cov_45.852632	NODE_4_length_465401_cov_45.852632	129255	130793	0.28	-
g523.t1	XP_014543995.1matrix metalloproteinase-11	348	2.1e-201	0.6746	Metarhizium brunneum ARSEF 3297	2.1e-201	Metarhizium brunneum ARSEF 3297	1276141 500148 5529 34397 5125 222543 147550 715989 716546 147538 716545 4890 451864 4751 33154 2759 131567	NODE_4	465401_cov_45.852632	NODE_4_length_465401_cov_45.852632	133852	134898	0.23	+
g524.t1	KID74807.1 methyltransferase	343	2.3e-200	0.8435	Metarhizium brunneum ARSEF 3297	2.3e-200	Metarhizium brunneum ARSEF 3297	1276141 500148 5529 34397 5125 222543 147550 715989 716546 147538 716545 4890 451864 4751 33154 2759 131567	NODE_4	465401_cov_45.852632	NODE_4_length_465401_cov_45.852632	139336	140458	0.62	-
g525.t1	XP_014543997.1Major facilitator superfamily domain, general substrate transporter	515	9.5e-291	0.9123	Metarhizium brunneum ARSEF 3297	9.5e-291	Metarhizium brunneum ARSEF 3297	1276141 500148 5529 34397 5125 222543 147550 715989 716546 147538 716545 4890 451864 4751 33154 2759 131567	NODE_4	465401_cov_45.852632	NODE_4_length_465401_cov_45.852632	143250	145152	0.21	+
g526.t1	XP_014543998.1glycerate dehydrogenase	384	3.5e-213	0.8771	Metarhizium brunneum ARSEF 3297	3.5e-213	Metarhizium brunneum ARSEF 3297	1276141 500148 5529 34397 5125 222543 147550 715989 716546 147538 716545 4890 451864 4751 33154 2759 131567	NODE_4	465401_cov_45.852632	NODE_4_length_465401_cov_45.852632	145318	146472	1	-
g527.t1	XP_007826317.2Protein kinase-like protein	250	1.1e-114	0.7412	Metarhizium robertsii ARSEF 23	1.1e-114	Metarhizium robertsii ARSEF 23	655844 568076 5529 34397 5125 222543 147550 715989 716546 147538 716545 4890 451864 4751 33154 2759 131567	NODE_4	465401_cov_45.852632	NODE_4_length_465401_cov_45.852632	147338	148255	0.24	+
g528.t1	XP_014544000.1oligosaccharide translocation protein RFT1	516	6e-277	0.8957	Metarhizium brunneum ARSEF 3297	6e-277	Metarhizium brunneum ARSEF 3297	1276141 500148 5529 34397 5125 222543 147550 715989 716546 147538 716545 4890 451864 4751 33154 2759 131567	NODE_4	465401_cov_45.852632	NODE_4_length_465401_cov_45.852632	149311	150902	0.58	+
g529.t1	XP_014544001.1reverse transcriptase	971	0	0.7485	Metarhizium brunneum ARSEF 3297	0	Metarhizium brunneum ARSEF 3297	1276141 500148 5529 34397 5125 222543 147550 715989 716546 147538 716545 4890 451864 4751 33154 2759 131567	NODE_4	465401_cov_45.852632	NODE_4_length_465401_cov_45.852632	152141	155056	1	+
g530.t1	EXU96714.1 DUF3472 domain protein	237	2e-134	0.7585	Metarhizium brunneum ARSEF 3297	2e-134	Metarhizium brunneum ARSEF 3297	1276141 500148 5529 34397 5125 222543 147550 715989 716546 147538 716545 4890 451864 4751 33154 2759 131567	NODE_4	465401_cov_45.852632	NODE_4_length_465401_cov_45.852632	158648	159361	0.95	+
g531.t1	XP_014544003.1NADP-dependent alcohol dehydrogenase C	360	1.6e-220	0.932	Metarhizium brunneum ARSEF 3297	1.6e-220	Metarhizium brunneum ARSEF 3297	1276141 500148 5529 34397 5125 222543 147550 715989 716546 147538 716545 4890 451864 4751 33154 2759 131567	NODE_4	465401_cov_45.852632	NODE_4_length_465401_cov_45.852632	160195	161277	0.87	+
g532.t1	XP_014544004.1F-box domain-containing protein	503	1.1e-304	0.6492	Metarhizium brunneum ARSEF 3297	1.1e-304	Metarhizium brunneum ARSEF 3297	1276141 500148 5529 34397 5125 222543 147550 715989 716546 147538 716545 4890 451864 4751 33154 2759 131567	NODE_4	465401_cov_45.852632	NODE_4_length_465401_cov_45.852632	162543	164183	0.34	+
g533.t1	EXU96519.1peptidase S1 domain protein	252	1.4e-125	0.707	Metarhizium robertsii	1.4e-125	Metarhizium robertsii	568076 5529 34397 5125 222543 147550 715989 716546 147538 716545 4890 451864 4751 33154 2759 131567	NODE_4	465401_cov_45.852632	NODE_4_length_465401_cov_45.852632	173142	174063	0.69	+
g534.t1	XP_014544006.1sorbitol dehydrogenase	390	1.4e-222	0.9378	Metarhizium brunneum ARSEF 3297	1.4e-222	Metarhizium brunneum ARSEF 3297	1276141 500148 5529 34397 5125 222543 147550 715989 716546 147538 716545 4890 451864 4751 33154 2759 131567	NODE_4	465401_cov_45.852632	NODE_4_length_465401_cov_45.852632	176878	178172	0.98	-
g535.t1	XP_014544007.1Heterokaryon incompatibility protein	800	0	0.7096	Metarhizium brunneum ARSEF 3297	0	Metarhizium brunneum ARSEF 3297	1276141 500148 5529 34397 5125 222543 147550 715989 716546 147538 716545 4890 451864 4751 33154 2759 131567	NODE_4	465401_cov_45.852632	NODE_4_length_465401_cov_45.852632	183298	185803	0.23	+
g536.t1	XP_014544008.1alpha-galactosidase A	268	7.9e-156	0.8027	Metarhizium brunneum ARSEF 3297	7.9e-156	Metarhizium brunneum ARSEF 3297	1276141 500148 5529 34397 5125 222543 147550 715989 716546 147538 716545 4890 451864 4751 33154 2759 131567	NODE_4	465401_cov_45.852632	NODE_4_length_465401_cov_45.852632	190775	191581	1	-
g537.t1	XP_014544009.1Acyl-CoA N-acyltransferase	168	7.8e-93	0.8227	Metarhizium brunneum ARSEF 3297	7.8e-93	Metarhizium brunneum ARSEF 3297	1276141 500148 5529 34397 5125 222543 147550 715989 716546 147538 716545 4890 451864 4751 33154 2759 131567	NODE_4	465401_cov_45.852632	NODE_4_length_465401_cov_45.852632	192281	192787	1	-
g538.t1	XP_007825599.2Ribosomal protein S12/S23	165	1.3e-71	0.8268	Metarhizium anisopliae/Metarhizium brunneum ARSEF 3297/Metarhizium anisopliae ARSEF 549/Metarhizium robertsii ARSEF 23/Metarhizium robertsii/Metarhizium anisopliae BRIP 53293/Metarhizium anisopliae BRIP 53284	1.3e-71	Metarhizium anisopliae	5530 5529 34397 5125 222543 147550 715989 716546 147538 716545 4890 451864 4751 33154 2759 131567	NODE_4	465401_cov_45.852632	NODE_4_length_465401_cov_45.852632	193775	194272	0.61	+
g539.t1	XP_014544011.1hypothetical protein MBR_06128, partial	141	1.3e-56	0.7745	Metarhizium brunneum ARSEF 3297	1.3e-56	Metarhizium brunneum ARSEF 3297	1276141 500148 5529 34397 5125 222543 147550 715989 716546 147538 716545 4890 451864 4751 33154 2759 131567	NODE_4	465401_cov_45.852632	NODE_4_length_465401_cov_45.852632	195524	195949	0.97	-
g540.t1	XP_014544013.1small secreted protein	277	3.1e-86	0.841	Metarhizium brunneum ARSEF 3297	3.1e-86	Metarhizium brunneum ARSEF 3297	1276141 500148 5529 34397 5125 222543 147550 715989 716546 147538 716545 4890 451864 4751 33154 2759 131567	NODE_4	465401_cov_45.852632	NODE_4_length_465401_cov_45.852632	197889	199459	0.37	-
g541.t1	XP_007815737.1S-adenosylmethionine-dependent methyltransferase	245	9.3e-111	0.7265	Metarhizium brunneum ARSEF 3297	9.3e-111	Metarhizium brunneum ARSEF 3297	1276141 500148 5529 34397 5125 222543 147550 715989 716546 147538 716545 4890 451864 4751 33154 2759 131567	NODE_4	465401_cov_45.852632	NODE_4_length_465401_cov_45.852632	203710	204606	0.28	+
g542.t1	XP_014544015.1Nuclear pore complex component	194	2.4e-101	0.9107	Metarhizium brunneum ARSEF 3297	2.4e-101	Metarhizium brunneum ARSEF 3297	1276141 500148 5529 34397 5125 222543 147550 715989 716546 147538 716545 4890 451864 4751 33154 2759 131567	NODE_4	465401_cov_45.852632	NODE_4_length_465401_cov_45.852632	205010	205648	0.9	-
g543.t1	XP_014544016.1INO80 chromatin remodeling complex Ies1	635	0	0.9191	Metarhizium brunneum ARSEF 3297	0	Metarhizium brunneum ARSEF 3297	1276141 500148 5529 34397 5125 222543 147550 715989 716546 147538 716545 4890 451864 4751 33154 2759 131567	NODE_4	465401_cov_45.852632	NODE_4_length_465401_cov_45.852632	206599	208587	1	+
g544.t1	XP_014544017.1C-8 sterol isomerase	220	6.4e-127	0.9183	Metarhizium brunneum ARSEF 3297	6.4e-127	Metarhizium brunneum ARSEF 3297	1276141 500148 5529 34397 5125 222543 147550 715989 716546 147538 716545 4890 451864 4751 33154 2759 131567	NODE_4	465401_cov_45.852632	NODE_4_length_465401_cov_45.852632	209181	209991	0.65	+
g545.t1	XP_014544018.1oligopeptide transporter	599	0	0.8902	Metarhizium brunneum ARSEF 3297	0	Metarhizium brunneum ARSEF 3297	1276141 500148 5529 34397 5125 222543 147550 715989 716546 147538 716545 4890 451864 4751 33154 2759 131567	NODE_4	465401_cov_45.852632	NODE_4_length_465401_cov_45.852632	212201	214249	0.49	+
g546.t1	XP_014544019.1nitrogen metabolite repression-(nmr)-responsible protein	461	2.9e-262	0.936	Metarhizium brunneum ARSEF 3297	2.9e-262	Metarhizium brunneum ARSEF 3297	1276141 500148 5529 34397 5125 222543 147550 715989 716546 147538 716545 4890 451864 4751 33154 2759 131567	NODE_4	465401_cov_45.852632	NODE_4_length_465401_cov_45.852632	214955	216340	0.92	-
g547.t1	XP_007825607.1nitrogen metabolic regulation protein	184	2.5e-07	0.9412	Metarhizium robertsii ARSEF 23	2.5e-07	Metarhizium robertsii ARSEF 23	655844 568076 5529 34397 5125 222543 147550 715989 716546 147538 716545 4890 451864 4751 33154 2759 131567	NODE_4	465401_cov_45.852632	NODE_4_length_465401_cov_45.852632	217236	217790	0.43	-
g548.t1	KID82633.1Transcription factor, fungi	891	0	0.7918	Metarhizium guizhouense ARSEF 977	0	Metarhizium guizhouense ARSEF 977	1276136 169041 5529 34397 5125 222543 147550 715989 716546 147538 716545 4890 451864 4751 33154 2759 131567	NODE_4	465401_cov_45.852632	NODE_4_length_465401_cov_45.852632	221278	225027	0.05	-
g549.t1	XP_007825609.1replication factor C subunit 4	357	1.2e-196	0.9831	Metarhizium majus ARSEF 297/Metarhizium brunneum ARSEF 3297/Metarhizium robertsii ARSEF 23/Metarhizium robertsii/Metarhizium guizhouense ARSEF 977	1.2e-196	Metarhizium majus ARSEF 297	1276143 1650735 5529 34397 5125 222543 147550 715989 716546 147538 716545 4890 451864 4751 33154 2759 131567	NODE_4	465401_cov_45.852632	NODE_4_length_465401_cov_45.852632	225217	226413	0.98	+
g550.t1	XP_007825610.1imidazoleglycerol-phosphate dehydratase	110	4.1e-42	0.8964	Metarhizium majus ARSEF 297/Metarhizium anisopliae/Metarhizium brunneum ARSEF 3297/Metarhizium anisopliae ARSEF 549/Metarhizium robertsii ARSEF 23/Metarhizium robertsii/Metarhizium anisopliae BRIP 53293/Metarhizium anisopliae BRIP 53284	4.1e-42	Metarhizium majus ARSEF 297	1276143 1650735 5529 34397 5125 222543 147550 715989 716546 147538 716545 4890 451864 4751 33154 2759 131567	NODE_4	465401_cov_45.852632	NODE_4_length_465401_cov_45.852632	226624	227017	0.85	-
g551.t1	XP_014544024.1centromere/microtubule-binding protein cbf5	142	3.4e-73	0.8888	Metarhizium brunneum ARSEF 3297	3.4e-73	Metarhizium brunneum ARSEF 3297	1276141 500148 5529 34397 5125 222543 147550 715989 716546 147538 716545 4890 451864 4751 33154 2759 131567	NODE_4	465401_cov_45.852632	NODE_4_length_465401_cov_45.852632	228496	228924	0.99	+
g552.t1	XP_007825612.2LPXTG-domain-containing protein	513	4.1e-294	0.7724	Metarhizium brunneum ARSEF 3297	4.1e-294	Metarhizium brunneum ARSEF 3297	1276141 500148 5529 34397 5125 222543 147550 715989 716546 147538 716545 4890 451864 4751 33154 2759 131567	NODE_4	465401_cov_45.852632	NODE_4_length_465401_cov_45.852632	229218	230904	0.58	-
g553.t1	XP_014544026.1hypothetical protein MBR_06143, partial	137	5.4e-76	0.9805	Metarhizium brunneum ARSEF 3297	5.4e-76	Metarhizium brunneum ARSEF 3297	1276141 500148 5529 34397 5125 222543 147550 715989 716546 147538 716545 4890 451864 4751 33154 2759 131567	NODE_4	465401_cov_45.852632	NODE_4_length_465401_cov_45.852632	233430	233843	0.35	-
g554.t1	XP_014544027.1hydrolase, carbon-nitrogen family protein	959	0	0.697	Metarhizium brunneum ARSEF 3297	0	Metarhizium brunneum ARSEF 3297	1276141 500148 5529 34397 5125 222543 147550 715989 716546 147538 716545 4890 451864 4751 33154 2759 131567	NODE_4	465401_cov_45.852632	NODE_4_length_465401_cov_45.852632	235237	238324	0.97	+
g555.t1	XP_014544028.1centromere/microtubule binding protein cbf5-like protein	450	1.1e-245	0.7852	Metarhizium brunneum ARSEF 3297	1.1e-245	Metarhizium brunneum ARSEF 3297	1276141 500148 5529 34397 5125 222543 147550 715989 716546 147538 716545 4890 451864 4751 33154 2759 131567	NODE_4	465401_cov_45.852632	NODE_4_length_465401_cov_45.852632	239735	241267	0.8	+
g556.t1	XP_014544029.1centromere/microtubule binding protein CBF5	484	1.7e-233	0.9784	Metarhizium brunneum ARSEF 3297	1.7e-233	Metarhizium brunneum ARSEF 3297	1276141 500148 5529 34397 5125 222543 147550 715989 716546 147538 716545 4890 451864 4751 33154 2759 131567	NODE_4	465401_cov_45.852632	NODE_4_length_465401_cov_45.852632	241787	243469	0.98	+
g557.t1	XP_014544030.1hypothetical protein MBR_06147, partial	269	6.8e-139	1	Metarhizium brunneum ARSEF 3297	6.8e-139	Metarhizium brunneum ARSEF 3297	1276141 500148 5529 34397 5125 222543 147550 715989 716546 147538 716545 4890 451864 4751 33154 2759 131567	NODE_4	465401_cov_45.852632	NODE_4_length_465401_cov_45.852632	244492	245357	0.57	-
g558.t1	KID82644.1LPXTG-domain-containing protein	172	4e-52	0.8243	Metarhizium robertsii	4e-52	Metarhizium robertsii	568076 5529 34397 5125 222543 147550 715989 716546 147538 716545 4890 451864 4751 33154 2759 131567	NODE_4	465401_cov_45.852632	NODE_4_length_465401_cov_45.852632	245371	245889	0.93	+
g559.t1	XP_014544031.180 kD MCM3-associated protein	1334	0	0.753	Metarhizium brunneum ARSEF 3297	0	Metarhizium brunneum ARSEF 3297	1276141 500148 5529 34397 5125 222543 147550 715989 716546 147538 716545 4890 451864 4751 33154 2759 131567	NODE_4	465401_cov_45.852632	NODE_4_length_465401_cov_45.852632	246439	250487	0.95	-
g560.t1	XP_014544032.1Heterokaryon incompatibility protein R	1694	0	0.6691	Metarhizium brunneum ARSEF 3297	0	Metarhizium brunneum ARSEF 3297	1276141 500148 5529 34397 5125 222543 147550 715989 716546 147538 716545 4890 451864 4751 33154 2759 131567	NODE_4	465401_cov_45.852632	NODE_4_length_465401_cov_45.852632	251836	257497	0.06	+
g561.t1	XP_002544907.1predicted protein	178	2.9e-98	0.9368	Metarhizium brunneum ARSEF 3297	2.9e-98	Metarhizium brunneum ARSEF 3297	1276141 500148 5529 34397 5125 222543 147550 715989 716546 147538 716545 4890 451864 4751 33154 2759 131567	NODE_4	465401_cov_45.852632	NODE_4_length_465401_cov_45.852632	257921	258552	0.88	-
g562.t1	XP_014544034.1fucose-specific lectin FleA	345	3.7e-198	0.7471	Metarhizium brunneum ARSEF 3297	3.7e-198	Metarhizium brunneum ARSEF 3297	1276141 500148 5529 34397 5125 222543 147550 715989 716546 147538 716545 4890 451864 4751 33154 2759 131567	NODE_4	465401_cov_45.852632	NODE_4_length_465401_cov_45.852632	260877	262058	0.75	+
g563.t1	XP_014544035.1siderochrome-iron transporter	608	0	0.906	Metarhizium brunneum ARSEF 3297	0	Metarhizium brunneum ARSEF 3297	1276141 500148 5529 34397 5125 222543 147550 715989 716546 147538 716545 4890 451864 4751 33154 2759 131567	NODE_4	465401_cov_45.852632	NODE_4_length_465401_cov_45.852632	263814	265705	1	+
g564.t1	XP_014544036.1low-temperature viability protein ltv1	376	5.8e-197	0.9112	Metarhizium brunneum ARSEF 3297	5.8e-197	Metarhizium brunneum ARSEF 3297	1276141 500148 5529 34397 5125 222543 147550 715989 716546 147538 716545 4890 451864 4751 33154 2759 131567	NODE_4	465401_cov_45.852632	NODE_4_length_465401_cov_45.852632	267468	268598	0.68	-
g565.t1	XP_014544037.1GTP-binding domain, HSR1-related protein	642	0	0.9307	Metarhizium brunneum ARSEF 3297	0	Metarhizium brunneum ARSEF 3297	1276141 500148 5529 34397 5125 222543 147550 715989 716546 147538 716545 4890 451864 4751 33154 2759 131567	NODE_4	465401_cov_45.852632	NODE_4_length_465401_cov_45.852632	269203	271184	0.99	+
g566.t1	XP_014544038.1Low temperature requirement A	595	0	0.8077	Metarhizium brunneum ARSEF 3297	0	Metarhizium brunneum ARSEF 3297	1276141 500148 5529 34397 5125 222543 147550 715989 716546 147538 716545 4890 451864 4751 33154 2759 131567	NODE_4	465401_cov_45.852632	NODE_4_length_465401_cov_45.852632	271425	273651	0.41	-
g567.t1	XP_014544039.1subtilisin-like protease	558	0	0.8184	Metarhizium brunneum ARSEF 3297	0	Metarhizium brunneum ARSEF 3297	1276141 500148 5529 34397 5125 222543 147550 715989 716546 147538 716545 4890 451864 4751 33154 2759 131567	NODE_4	465401_cov_45.852632	NODE_4_length_465401_cov_45.852632	276039	277974	0.89	-
g568.t1	XP_014544040.1orotidine 5'-monophosphate decarboxylase	295	1.1e-163	0.7805	Metarhizium brunneum ARSEF 3297	1.1e-163	Metarhizium brunneum ARSEF 3297	1276141 500148 5529 34397 5125 222543 147550 715989 716546 147538 716545 4890 451864 4751 33154 2759 131567	NODE_4	465401_cov_45.852632	NODE_4_length_465401_cov_45.852632	280617	281504	0.67	+
g569.t1	XP_014544041.1hypothetical protein MBR_06158, partial	126	4e-65	0.8481	Metarhizium brunneum ARSEF 3297	4e-65	Metarhizium brunneum ARSEF 3297	1276141 500148 5529 34397 5125 222543 147550 715989 716546 147538 716545 4890 451864 4751 33154 2759 131567	NODE_4	465401_cov_45.852632	NODE_4_length_465401_cov_45.852632	282710	283090	0.92	+
g570.t1	XP_014544042.1subtilisin-like serine protease PR1C	738	0	0.6527	Metarhizium brunneum ARSEF 3297	0	Metarhizium brunneum ARSEF 3297	1276141 500148 5529 34397 5125 222543 147550 715989 716546 147538 716545 4890 451864 4751 33154 2759 131567	NODE_4	465401_cov_45.852632	NODE_4_length_465401_cov_45.852632	285510	288079	0.19	-
g571.t1	XP_014544043.1exonuclease III	655	0	0.845	Metarhizium brunneum ARSEF 3297	0	Metarhizium brunneum ARSEF 3297	1276141 500148 5529 34397 5125 222543 147550 715989 716546 147538 716545 4890 451864 4751 33154 2759 131567	NODE_4	465401_cov_45.852632	NODE_4_length_465401_cov_45.852632	290153	292120	0.97	-
g572.t1	EXU96565.1 glycosyl transferase family 2-like protein	908	0	0.929	Metarhizium brunneum ARSEF 3297	0	Metarhizium brunneum ARSEF 3297	1276141 500148 5529 34397 5125 222543 147550 715989 716546 147538 716545 4890 451864 4751 33154 2759 131567	NODE_4	465401_cov_45.852632	NODE_4_length_465401_cov_45.852632	293455	296449	0.36	-
g573.t1	XP_007825632.1proteinrelated to beta-1, 3-glucan binding protein	469	1.1e-277	0.8416	Metarhizium robertsii ARSEF 23	1.1e-277	Metarhizium robertsii ARSEF 23	655844 568076 5529 34397 5125 222543 147550 715989 716546 147538 716545 4890 451864 4751 33154 2759 131567	NODE_4	465401_cov_45.852632	NODE_4_length_465401_cov_45.852632	299796	301456	0.48	+
g574.t1	XP_014544046.1GAS2 domain containing protein	929	0	0.8245	Metarhizium brunneum ARSEF 3297	0	Metarhizium brunneum ARSEF 3297	1276141 500148 5529 34397 5125 222543 147550 715989 716546 147538 716545 4890 451864 4751 33154 2759 131567	NODE_4	465401_cov_45.852632	NODE_4_length_465401_cov_45.852632	301961	304750	1	-
g575.t1	XP_014544047.1Cutinase transcription factor 1 beta	890	0	0.8538	Metarhizium brunneum ARSEF 3297	0	Metarhizium brunneum ARSEF 3297	1276141 500148 5529 34397 5125 222543 147550 715989 716546 147538 716545 4890 451864 4751 33154 2759 131567	NODE_4	465401_cov_45.852632	NODE_4_length_465401_cov_45.852632	307198	310936	0.62	-
g576.t1	XP_014544048.1Malic enzyme, NAD-binding protein	666	0	0.9499	Metarhizium brunneum ARSEF 3297	0	Metarhizium brunneum ARSEF 3297	1276141 500148 5529 34397 5125 222543 147550 715989 716546 147538 716545 4890 451864 4751 33154 2759 131567	NODE_4	465401_cov_45.852632	NODE_4_length_465401_cov_45.852632	315843	318160	0.41	-
g577.t1	XP_014544049.1Telomere end binding protein	1323	0	0.6764	Metarhizium brunneum ARSEF 3297	0	Metarhizium brunneum ARSEF 3297	1276141 500148 5529 34397 5125 222543 147550 715989 716546 147538 716545 4890 451864 4751 33154 2759 131567	NODE_4	465401_cov_45.852632	NODE_4_length_465401_cov_45.852632	326419	330390	0.98	-
g578.t1	XP_014544050.1thiol-specific monooxygenase	469	1.8e-280	0.8807	Metarhizium brunneum ARSEF 3297	1.8e-280	Metarhizium brunneum ARSEF 3297	1276141 500148 5529 34397 5125 222543 147550 715989 716546 147538 716545 4890 451864 4751 33154 2759 131567	NODE_4	465401_cov_45.852632	NODE_4_length_465401_cov_45.852632	331119	332528	1	+
g579.t1	XP_014544051.1Ribosomal protein L4 domain protein	351	4.5e-191	0.9727	Metarhizium brunneum ARSEF 3297	4.5e-191	Metarhizium brunneum ARSEF 3297	1276141 500148 5529 34397 5125 222543 147550 715989 716546 147538 716545 4890 451864 4751 33154 2759 131567	NODE_4	465401_cov_45.852632	NODE_4_length_465401_cov_45.852632	335792	337126	0.95	-
g580.t1	XP_014544052.1proteinrelated to ser/arg-related nuclear matrix protein	889	0	0.7744	Metarhizium brunneum ARSEF 3297	0	Metarhizium brunneum ARSEF 3297	1276141 500148 5529 34397 5125 222543 147550 715989 716546 147538 716545 4890 451864 4751 33154 2759 131567	NODE_4	465401_cov_45.852632	NODE_4_length_465401_cov_45.852632	337708	340448	0.9	-
g581.t1	EXU96577.1 protein trafficking PGA2	163	2.4e-83	0.8191	Metarhizium brunneum ARSEF 3297	2.4e-83	Metarhizium brunneum ARSEF 3297	1276141 500148 5529 34397 5125 222543 147550 715989 716546 147538 716545 4890 451864 4751 33154 2759 131567	NODE_4	465401_cov_45.852632	NODE_4_length_465401_cov_45.852632	341939	342430	1	-
g582.t1	XP_014544055.1elongation factor Tu	920	5.9e-251	0.9849	Metarhizium brunneum ARSEF 3297	5.9e-251	Metarhizium brunneum ARSEF 3297	1276141 500148 5529 34397 5125 222543 147550 715989 716546 147538 716545 4890 451864 4751 33154 2759 131567	NODE_4	465401_cov_45.852632	NODE_4_length_465401_cov_45.852632	343697	347411	0.5	+
g583.t1	XP_014544056.1protein disulfide-isomerase tigA precursor	372	1.4e-203	0.9214	Metarhizium brunneum ARSEF 3297	1.4e-203	Metarhizium brunneum ARSEF 3297	1276141 500148 5529 34397 5125 222543 147550 715989 716546 147538 716545 4890 451864 4751 33154 2759 131567	NODE_4	465401_cov_45.852632	NODE_4_length_465401_cov_45.852632	348313	349509	1	+
g584.t1	XP_014544057.1Zinc finger, RING/FYVE/PHD-type	826	0	0.8791	Metarhizium brunneum ARSEF 3297	0	Metarhizium brunneum ARSEF 3297	1276141 500148 5529 34397 5125 222543 147550 715989 716546 147538 716545 4890 451864 4751 33154 2759 131567	NODE_4	465401_cov_45.852632	NODE_4_length_465401_cov_45.852632	350942	353422	0.91	+
g585.t1	XP_014544058.1C6 zinc finger domain protein	674	0	0.8468	Metarhizium brunneum ARSEF 3297	0	Metarhizium brunneum ARSEF 3297	1276141 500148 5529 34397 5125 222543 147550 715989 716546 147538 716545 4890 451864 4751 33154 2759 131567	NODE_4	465401_cov_45.852632	NODE_4_length_465401_cov_45.852632	353860	355956	0.9	-
g586.t1	KDB16622.1rhomboid family membrane protein	185	5.4e-95	0.8906	Metarhizium brunneum ARSEF 3297	5.4e-95	Metarhizium brunneum ARSEF 3297	1276141 500148 5529 34397 5125 222543 147550 715989 716546 147538 716545 4890 451864 4751 33154 2759 131567	NODE_4	465401_cov_45.852632	NODE_4_length_465401_cov_45.852632	359821	360378	1	+
g587.t1	XP_014544060.1DHHC zinc finger membrane protein	512	9.7e-304	0.8683	Metarhizium brunneum ARSEF 3297	9.7e-304	Metarhizium brunneum ARSEF 3297	1276141 500148 5529 34397 5125 222543 147550 715989 716546 147538 716545 4890 451864 4751 33154 2759 131567	NODE_4	465401_cov_45.852632	NODE_4_length_465401_cov_45.852632	362619	364299	0.96	+
g588.t1	XP_014544061.1hypothetical protein MBR_06178, partial	482	1.2e-282	0.7401	Metarhizium brunneum ARSEF 3297	1.2e-282	Metarhizium brunneum ARSEF 3297	1276141 500148 5529 34397 5125 222543 147550 715989 716546 147538 716545 4890 451864 4751 33154 2759 131567	NODE_4	465401_cov_45.852632	NODE_4_length_465401_cov_45.852632	365551	367261	0.97	-
g589.t1	XP_014544062.1DNA polymerase delta catalytic subunit	1104	0	0.966	Metarhizium brunneum ARSEF 3297	0	Metarhizium brunneum ARSEF 3297	1276141 500148 5529 34397 5125 222543 147550 715989 716546 147538 716545 4890 451864 4751 33154 2759 131567	NODE_4	465401_cov_45.852632	NODE_4_length_465401_cov_45.852632	368196	371617	0.77	+
g590.t1	XP_014544063.1NADP-specific glutamate dehydrogenase	473	3.5e-263	0.9499	Metarhizium brunneum ARSEF 3297	3.5e-263	Metarhizium brunneum ARSEF 3297	1276141 500148 5529 34397 5125 222543 147550 715989 716546 147538 716545 4890 451864 4751 33154 2759 131567	NODE_4	465401_cov_45.852632	NODE_4_length_465401_cov_45.852632	374020	375775	0.43	+
g591.t1	XP_018145041.1phosphotransferase enzyme family domain-containing protein	176	1.9e-28	0.6598	Fusarium sp. AF-4	1.9e-28	Fusarium sp. AF-4	1325735 2748175 232080 5506 110618 5125 222543 147550 715989 716546 147538 716545 4890 451864 4751 33154 2759 131567	NODE_4	465401_cov_45.852632	NODE_4_length_465401_cov_45.852632	377681	378211	0.96	+
g592.t1	XP_014544064.1carbohydrate-binding WSC domain protein	213	5.3e-102	0.8622	Metarhizium brunneum ARSEF 3297	5.3e-102	Metarhizium brunneum ARSEF 3297	1276141 500148 5529 34397 5125 222543 147550 715989 716546 147538 716545 4890 451864 4751 33154 2759 131567	NODE_4	465401_cov_45.852632	NODE_4_length_465401_cov_45.852632	379393	380185	0.31	+
g593.t1	XP_014544065.1glycoside hydrolase	373	3.7e-175	0.7453	Metarhizium brunneum ARSEF 3297	3.7e-175	Metarhizium brunneum ARSEF 3297	1276141 500148 5529 34397 5125 222543 147550 715989 716546 147538 716545 4890 451864 4751 33154 2759 131567	NODE_4	465401_cov_45.852632	NODE_4_length_465401_cov_45.852632	380330	382423	0.29	-
g594.t1	XP_014544066.1ABC transporter, transmembrane domain, type 1	848	0	0.8824	Metarhizium brunneum ARSEF 3297	0	Metarhizium brunneum ARSEF 3297	1276141 500148 5529 34397 5125 222543 147550 715989 716546 147538 716545 4890 451864 4751 33154 2759 131567	NODE_4	465401_cov_45.852632	NODE_4_length_465401_cov_45.852632	384078	386925	0.91	+
g595.t1	XP_014544067.1alpha-methylacyl-CoA racemase	405	1.2e-232	0.8865	Metarhizium brunneum ARSEF 3297	1.2e-232	Metarhizium brunneum ARSEF 3297	1276141 500148 5529 34397 5125 222543 147550 715989 716546 147538 716545 4890 451864 4751 33154 2759 131567	NODE_4	465401_cov_45.852632	NODE_4_length_465401_cov_45.852632	389615	390832	0.99	+
g596.t1	XP_014544068.1vacuolar sorting protein 1	699	0	0.9833	Metarhizium brunneum ARSEF 3297	0	Metarhizium brunneum ARSEF 3297	1276141 500148 5529 34397 5125 222543 147550 715989 716546 147538 716545 4890 451864 4751 33154 2759 131567	NODE_4	465401_cov_45.852632	NODE_4_length_465401_cov_45.852632	391409	393808	0.98	-
g597.t1	XP_014544069.1protein kinase domain-containing protein	245	1.2e-147	0.8309	Metarhizium brunneum ARSEF 3297	1.2e-147	Metarhizium brunneum ARSEF 3297	1276141 500148 5529 34397 5125 222543 147550 715989 716546 147538 716545 4890 451864 4751 33154 2759 131567	NODE_4	465401_cov_45.852632	NODE_4_length_465401_cov_45.852632	396128	396966	0.5	-
g598.t1	XP_014544070.1phosphotransferase enzyme family protein	153	5.9e-79	0.5446	Metarhizium brunneum ARSEF 3297	5.9e-79	Metarhizium brunneum ARSEF 3297	1276141 500148 5529 34397 5125 222543 147550 715989 716546 147538 716545 4890 451864 4751 33154 2759 131567	NODE_4	465401_cov_45.852632	NODE_4_length_465401_cov_45.852632	398768	399428	0.71	-
g599.t1	XP_011410961.1Peptidase T2, asparaginase 2	90	3.7e-41	0.7214	Metarhizium brunneum ARSEF 3297	3.7e-41	Metarhizium brunneum ARSEF 3297	1276141 500148 5529 34397 5125 222543 147550 715989 716546 147538 716545 4890 451864 4751 33154 2759 131567	NODE_4	465401_cov_45.852632	NODE_4_length_465401_cov_45.852632	402471	402811	0.97	-
g600.t1	KFG78259.1putative MFS transporter	375	6.2e-207	0.8117	Metarhizium anisopliae BRIP 53293	6.2e-207	Metarhizium anisopliae BRIP 53293	1291518 5530 5529 34397 5125 222543 147550 715989 716546 147538 716545 4890 451864 4751 33154 2759 131567	NODE_4	465401_cov_45.852632	NODE_4_length_465401_cov_45.852632	406348	407731	0.07	+
g601.t1	XP_014544073.1MFS transporter	462	2e-255	0.8878	Metarhizium brunneum ARSEF 3297	2e-255	Metarhizium brunneum ARSEF 3297	1276141 500148 5529 34397 5125 222543 147550 715989 716546 147538 716545 4890 451864 4751 33154 2759 131567	NODE_4	465401_cov_45.852632	NODE_4_length_465401_cov_45.852632	408357	410229	0.42	-
g602.t1	XP_014544074.1thiamin pyrophosphokinase- protein	316	9.6e-185	0.8126	Metarhizium brunneum ARSEF 3297	9.6e-185	Metarhizium brunneum ARSEF 3297	1276141 500148 5529 34397 5125 222543 147550 715989 716546 147538 716545 4890 451864 4751 33154 2759 131567	NODE_4	465401_cov_45.852632	NODE_4_length_465401_cov_45.852632	413334	414333	0.96	-
g603.t1	KID74887.1 ABC-transporter	1703	0	0.8933	Metarhizium brunneum ARSEF 3297	0	Metarhizium brunneum ARSEF 3297	1276141 500148 5529 34397 5125 222543 147550 715989 716546 147538 716545 4890 451864 4751 33154 2759 131567	NODE_4	465401_cov_45.852632	NODE_4_length_465401_cov_45.852632	415551	421440	0.05	-
g604.t1	KID60525.1protein kinase domain-containing protein	749	0	0.8108	Metarhizium anisopliae ARSEF 549	0	Metarhizium anisopliae ARSEF 549	1276135 5530 5529 34397 5125 222543 147550 715989 716546 147538 716545 4890 451864 4751 33154 2759 131567	NODE_4	465401_cov_45.852632	NODE_4_length_465401_cov_45.852632	424193	427292	0.06	-
g605.t1	KID80878.1telomere-associated recQ-like helicase	237	1.2e-128	0.7022	Metarhizium brunneum ARSEF 3297	1.2e-128	Metarhizium brunneum ARSEF 3297	1276141 500148 5529 34397 5125 222543 147550 715989 716546 147538 716545 4890 451864 4751 33154 2759 131567	NODE_4	465401_cov_45.852632	NODE_4_length_465401_cov_45.852632	428385	429240	0.62	+
g606.t1	XP_014544080.1Pyoverdine biosynthesis	535	0	0.7435	Metarhizium brunneum ARSEF 3297	0	Metarhizium brunneum ARSEF 3297	1276141 500148 5529 34397 5125 222543 147550 715989 716546 147538 716545 4890 451864 4751 33154 2759 131567	NODE_4	465401_cov_45.852632	NODE_4_length_465401_cov_45.852632	430438	432218	0.61	-
g607.t1	XP_014544081.1Cytochrome P450 family protein	403	2.1e-184	0.6173	Metarhizium brunneum ARSEF 3297	2.1e-184	Metarhizium brunneum ARSEF 3297	1276141 500148 5529 34397 5125 222543 147550 715989 716546 147538 716545 4890 451864 4751 33154 2759 131567	NODE_4	465401_cov_45.852632	NODE_4_length_465401_cov_45.852632	433403	435098	0.39	+
g608.t1	XP_014544082.1Major facilitator superfamily transporter	546	3.9e-303	0.807	Metarhizium brunneum ARSEF 3297	3.9e-303	Metarhizium brunneum ARSEF 3297	1276141 500148 5529 34397 5125 222543 147550 715989 716546 147538 716545 4890 451864 4751 33154 2759 131567	NODE_4	465401_cov_45.852632	NODE_4_length_465401_cov_45.852632	437804	439698	0.45	-
g609.t1	XP_014544083.1ATPase, AAA+ type, core	284	1.3e-161	0.9588	Metarhizium brunneum ARSEF 3297	1.3e-161	Metarhizium brunneum ARSEF 3297	1276141 500148 5529 34397 5125 222543 147550 715989 716546 147538 716545 4890 451864 4751 33154 2759 131567	NODE_4	465401_cov_45.852632	NODE_4_length_465401_cov_45.852632	443125	443979	1	+
g610.t1	XP_014544084.1Mis6 domain protein	693	0	0.8892	Metarhizium brunneum ARSEF 3297	0	Metarhizium brunneum ARSEF 3297	1276141 500148 5529 34397 5125 222543 147550 715989 716546 147538 716545 4890 451864 4751 33154 2759 131567	NODE_4	465401_cov_45.852632	NODE_4_length_465401_cov_45.852632	444476	446987	0.44	-
g611.t1	KID74896.1 tuberin	1595	0	0.8972	Metarhizium brunneum ARSEF 3297	0	Metarhizium brunneum ARSEF 3297	1276141 500148 5529 34397 5125 222543 147550 715989 716546 147538 716545 4890 451864 4751 33154 2759 131567	NODE_4	465401_cov_45.852632	NODE_4_length_465401_cov_45.852632	447673	452460	0.88	-
g612.t1	KID74897.1 cas/cse	959	0	0.9511	Metarhizium brunneum ARSEF 3297	0	Metarhizium brunneum ARSEF 3297	1276141 500148 5529 34397 5125 222543 147550 715989 716546 147538 716545 4890 451864 4751 33154 2759 131567	NODE_4	465401_cov_45.852632	NODE_4_length_465401_cov_45.852632	454275	457485	0.25	+
g613.t1	XP_014544087.1hypothetical protein MBR_06204, partial	465	3.8e-206	0.7287	Metarhizium brunneum ARSEF 3297	3.8e-206	Metarhizium brunneum ARSEF 3297	1276141 500148 5529 34397 5125 222543 147550 715989 716546 147538 716545 4890 451864 4751 33154 2759 131567	NODE_4	465401_cov_45.852632	NODE_4_length_465401_cov_45.852632	458727	460124	0.74	-
g614.t1	XP_007825288.1candidapepsin-4 precursor	342	2.2e-190	0.6975	Metarhizium robertsii ARSEF 23/Metarhizium robertsii	2.2e-190	Metarhizium robertsii ARSEF 23	655844 568076 5529 34397 5125 222543 147550 715989 716546 147538 716545 4890 451864 4751 33154 2759 131567	NODE_5	455371_cov_46.094069	NODE_5_length_455371_cov_46.094069	1	2706	0.63	+
g615.t1	XP_014542774.1L-gulonolactone/D-arabinono-1,4-lactone oxidase	520	0	0.934	Metarhizium brunneum ARSEF 3297	0	Metarhizium brunneum ARSEF 3297	1276141 500148 5529 34397 5125 222543 147550 715989 716546 147538 716545 4890 451864 4751 33154 2759 131567	NODE_5	455371_cov_46.094069	NODE_5_length_455371_cov_46.094069	3770	5332	0.98	+
g616.t1	XP_014542773.1hypothetical protein MBR_07452, partial	246	2.4e-143	0.8226	Metarhizium brunneum ARSEF 3297	2.4e-143	Metarhizium brunneum ARSEF 3297	1276141 500148 5529 34397 5125 222543 147550 715989 716546 147538 716545 4890 451864 4751 33154 2759 131567	NODE_5	455371_cov_46.094069	NODE_5_length_455371_cov_46.094069	5647	6387	1	-
g617.t1	XP_014542772.1hypothetical protein MBR_07451, partial	273	3.3e-32	1	Metarhizium brunneum ARSEF 3297	3.3e-32	Metarhizium brunneum ARSEF 3297	1276141 500148 5529 34397 5125 222543 147550 715989 716546 147538 716545 4890 451864 4751 33154 2759 131567	NODE_5	455371_cov_46.094069	NODE_5_length_455371_cov_46.094069	7443	8609	0.43	-
g618.t1	XP_014542771.1ABC transporter, transmembrane domain, type 1	1237	0	0.8504	Metarhizium brunneum ARSEF 3297	0	Metarhizium brunneum ARSEF 3297	1276141 500148 5529 34397 5125 222543 147550 715989 716546 147538 716545 4890 451864 4751 33154 2759 131567	NODE_5	455371_cov_46.094069	NODE_5_length_455371_cov_46.094069	11089	15495	0.57	+
g620.t1	EXU97637.1hypothetical protein X797_009193	906	0	0.7412	Metarhizium robertsii	0	Metarhizium robertsii	568076 5529 34397 5125 222543 147550 715989 716546 147538 716545 4890 451864 4751 33154 2759 131567	NODE_5	455371_cov_46.094069	NODE_5_length_455371_cov_46.094069	16796	20293	0.05	-
g621.t1	XP_014542769.1RmlC-like jelly roll fold protein	343	9.4e-194	0.8935	Metarhizium brunneum ARSEF 3297	9.4e-194	Metarhizium brunneum ARSEF 3297	1276141 500148 5529 34397 5125 222543 147550 715989 716546 147538 716545 4890 451864 4751 33154 2759 131567	NODE_5	455371_cov_46.094069	NODE_5_length_455371_cov_46.094069	22142	23173	0.7	-
g622.t1	XP_014542768.1phosphoribosylaminoimidazole-succinocarboxamide synthase	704	0	0.7266	Metarhizium brunneum ARSEF 3297	0	Metarhizium brunneum ARSEF 3297	1276141 500148 5529 34397 5125 222543 147550 715989 716546 147538 716545 4890 451864 4751 33154 2759 131567	NODE_5	455371_cov_46.094069	NODE_5_length_455371_cov_46.094069	25449	28151	0.15	+
g623.t1	XP_014542767.1hypothetical protein MBR_07446, partial	391	1.1e-214	0.6858	Metarhizium brunneum ARSEF 3297	1.1e-214	Metarhizium brunneum ARSEF 3297	1276141 500148 5529 34397 5125 222543 147550 715989 716546 147538 716545 4890 451864 4751 33154 2759 131567	NODE_5	455371_cov_46.094069	NODE_5_length_455371_cov_46.094069	29143	30318	0.88	-
g625.t1	XP_014542766.1chitinase 18-18	797	2.8e-201	0.8026	Metarhizium brunneum ARSEF 3297	2.8e-201	Metarhizium brunneum ARSEF 3297	1276141 500148 5529 34397 5125 222543 147550 715989 716546 147538 716545 4890 451864 4751 33154 2759 131567	NODE_5	455371_cov_46.094069	NODE_5_length_455371_cov_46.094069	37174	39709	0.23	+
g626.t1	XP_014542765.1oxysterol binding protein	1267	0	0.944	Metarhizium brunneum ARSEF 3297	0	Metarhizium brunneum ARSEF 3297	1276141 500148 5529 34397 5125 222543 147550 715989 716546 147538 716545 4890 451864 4751 33154 2759 131567	NODE_5	455371_cov_46.094069	NODE_5_length_455371_cov_46.094069	41188	45268	0.39	+
g627.t1	XP_014542764.1acyl-CoA thioesterase	376	4.3e-224	0.9076	Metarhizium brunneum ARSEF 3297	4.3e-224	Metarhizium brunneum ARSEF 3297	1276141 500148 5529 34397 5125 222543 147550 715989 716546 147538 716545 4890 451864 4751 33154 2759 131567	NODE_5	455371_cov_46.094069	NODE_5_length_455371_cov_46.094069	46282	47490	0.96	+
g628.t1	XP_014542763.1Peptidase A1	482	1.1e-267	0.7994	Metarhizium brunneum ARSEF 3297	1.1e-267	Metarhizium brunneum ARSEF 3297	1276141 500148 5529 34397 5125 222543 147550 715989 716546 147538 716545 4890 451864 4751 33154 2759 131567	NODE_5	455371_cov_46.094069	NODE_5_length_455371_cov_46.094069	48956	50636	0.95	-
g629.t1	KFG80420.1putative G-patch domain protein	793	0	0.8035	Metarhizium anisopliae	0	Metarhizium anisopliae	5530 5529 34397 5125 222543 147550 715989 716546 147538 716545 4890 451864 4751 33154 2759 131567	NODE_5	455371_cov_46.094069	NODE_5_length_455371_cov_46.094069	51876	54644	0.24	-
g630.t1	KID89956.1Molybdenum cofactor synthesis protein 2B	162	8.4e-84	0.9297	Metarhizium guizhouense ARSEF 977	8.4e-84	Metarhizium guizhouense ARSEF 977	1276136 169041 5529 34397 5125 222543 147550 715989 716546 147538 716545 4890 451864 4751 33154 2759 131567	NODE_5	455371_cov_46.094069	NODE_5_length_455371_cov_46.094069	55071	55613	0.45	+
g631.t1	KFG80422.1hypothetical protein MANI_119766	137	4.4e-78	0.9147	Metarhizium anisopliae	4.4e-78	Metarhizium anisopliae	5530 5529 34397 5125 222543 147550 715989 716546 147538 716545 4890 451864 4751 33154 2759 131567	NODE_5	455371_cov_46.094069	NODE_5_length_455371_cov_46.094069	55806	56354	0.44	-
g632.t1	XP_014542759.1ferric reductase transmembrane component 7	852	0	0.9265	Metarhizium brunneum ARSEF 3297	0	Metarhizium brunneum ARSEF 3297	1276141 500148 5529 34397 5125 222543 147550 715989 716546 147538 716545 4890 451864 4751 33154 2759 131567	NODE_5	455371_cov_46.094069	NODE_5_length_455371_cov_46.094069	57461	60019	0.91	-
g633.t1	XP_014542758.13' exoribonuclease family protein	339	4e-189	0.9106	Metarhizium brunneum ARSEF 3297	4e-189	Metarhizium brunneum ARSEF 3297	1276141 500148 5529 34397 5125 222543 147550 715989 716546 147538 716545 4890 451864 4751 33154 2759 131567	NODE_5	455371_cov_46.094069	NODE_5_length_455371_cov_46.094069	62705	63724	0.95	+
g634.t1	KFG80425.1rab protein geranylgeranyltransferase component A	521	1.6e-285	0.8922	Metarhizium anisopliae	1.6e-285	Metarhizium anisopliae	5530 5529 34397 5125 222543 147550 715989 716546 147538 716545 4890 451864 4751 33154 2759 131567	NODE_5	455371_cov_46.094069	NODE_5_length_455371_cov_46.094069	64122	65970	0.38	+
g635.t1	XP_014542756.1Rad21/Rec8 N terminal domain-containing protein	691	0	0.7935	Metarhizium brunneum ARSEF 3297	0	Metarhizium brunneum ARSEF 3297	1276141 500148 5529 34397 5125 222543 147550 715989 716546 147538 716545 4890 451864 4751 33154 2759 131567	NODE_5	455371_cov_46.094069	NODE_5_length_455371_cov_46.094069	66536	68778	0.57	-
g636.t1	XP_014542755.1Pyridoxal phosphate-dependent transferase, major domain protein	435	4.9e-256	0.9148	Metarhizium brunneum ARSEF 3297	4.9e-256	Metarhizium brunneum ARSEF 3297	1276141 500148 5529 34397 5125 222543 147550 715989 716546 147538 716545 4890 451864 4751 33154 2759 131567	NODE_5	455371_cov_46.094069	NODE_5_length_455371_cov_46.094069	69905	71406	0.86	+
g637.t1	XP_014542754.1phosphoribosylaminoimidazole-succinocarboxamide synthase	306	5e-170	0.9363	Metarhizium brunneum ARSEF 3297	5e-170	Metarhizium brunneum ARSEF 3297	1276141 500148 5529 34397 5125 222543 147550 715989 716546 147538 716545 4890 451864 4751 33154 2759 131567	NODE_5	455371_cov_46.094069	NODE_5_length_455371_cov_46.094069	71627	72547	1	-
g638.t1	XP_014542753.1Zinc transcription factor	804	0	0.8031	Metarhizium brunneum ARSEF 3297	0	Metarhizium brunneum ARSEF 3297	1276141 500148 5529 34397 5125 222543 147550 715989 716546 147538 716545 4890 451864 4751 33154 2759 131567	NODE_5	455371_cov_46.094069	NODE_5_length_455371_cov_46.094069	75446	78189	0.06	+
g639.t1	XP_014542752.1Armadillo-type fold protein	878	0	0.9664	Metarhizium brunneum ARSEF 3297	0	Metarhizium brunneum ARSEF 3297	1276141 500148 5529 34397 5125 222543 147550 715989 716546 147538 716545 4890 451864 4751 33154 2759 131567	NODE_5	455371_cov_46.094069	NODE_5_length_455371_cov_46.094069	79396	82518	0.15	-
g640.t1	XP_007811237.1conserved glutamic acid rich protein	531	3.1e-167	0.8637	Metarhizium brunneum ARSEF 3297	3.1e-167	Metarhizium brunneum ARSEF 3297	1276141 500148 5529 34397 5125 222543 147550 715989 716546 147538 716545 4890 451864 4751 33154 2759 131567	NODE_5	455371_cov_46.094069	NODE_5_length_455371_cov_46.094069	86035	87840	0.58	-
g641.t1	KID73553.1 6-phosphofructokinase	840	0	0.9631	Metarhizium majus ARSEF 297	0	Metarhizium majus ARSEF 297	1276143 1650735 5529 34397 5125 222543 147550 715989 716546 147538 716545 4890 451864 4751 33154 2759 131567	NODE_5	455371_cov_46.094069	NODE_5_length_455371_cov_46.094069	89952	92541	0.53	-
g642.t1	XP_014542749.1RNA polymerase II mediator complex component SRB4	623	0	0.8568	Metarhizium brunneum ARSEF 3297	0	Metarhizium brunneum ARSEF 3297	1276141 500148 5529 34397 5125 222543 147550 715989 716546 147538 716545 4890 451864 4751 33154 2759 131567	NODE_5	455371_cov_46.094069	NODE_5_length_455371_cov_46.094069	93832	95830	0.82	+
g643.t1	KID89970.1SNF2-related protein	1156	0	0.8933	Metarhizium guizhouense ARSEF 977	0	Metarhizium guizhouense ARSEF 977	1276136 169041 5529 34397 5125 222543 147550 715989 716546 147538 716545 4890 451864 4751 33154 2759 131567	NODE_5	455371_cov_46.094069	NODE_5_length_455371_cov_46.094069	96219	100437	0.28	-
g644.t1	XP_014542747.1chitinase 18-18	643	2.4e-97	0.7821	Metarhizium brunneum ARSEF 3297	2.4e-97	Metarhizium brunneum ARSEF 3297	1276141 500148 5529 34397 5125 222543 147550 715989 716546 147538 716545 4890 451864 4751 33154 2759 131567	NODE_5	455371_cov_46.094069	NODE_5_length_455371_cov_46.094069	103862	105793	1	+
g645.t1	XP_014542746.1ectonucleotide pyrophosphatase/phosphodiesterase family member 1	796	0	0.8441	Metarhizium brunneum ARSEF 3297	0	Metarhizium brunneum ARSEF 3297	1276141 500148 5529 34397 5125 222543 147550 715989 716546 147538 716545 4890 451864 4751 33154 2759 131567	NODE_5	455371_cov_46.094069	NODE_5_length_455371_cov_46.094069	106569	109050	0.72	-
g646.t1	XP_014542745.1Glycoside hydrolase, family 76	579	0	0.8918	Metarhizium brunneum ARSEF 3297	0	Metarhizium brunneum ARSEF 3297	1276141 500148 5529 34397 5125 222543 147550 715989 716546 147538 716545 4890 451864 4751 33154 2759 131567	NODE_5	455371_cov_46.094069	NODE_5_length_455371_cov_46.094069	110764	112658	0.67	-
g647.t1	OAA47072.1arg-6 protein	710	2.5e-225	0.7944	Metarhizium rileyi RCEF 4871	2.5e-225	Metarhizium rileyi RCEF 4871	1081105 1649241 5529 34397 5125 222543 147550 715989 716546 147538 716545 4890 451864 4751 33154 2759 131567	NODE_5	455371_cov_46.094069	NODE_5_length_455371_cov_46.094069	116590	120176	0.04	+
g648.t1	KID73544.1 nb-arc	725	0	0.6995	Metarhizium brunneum ARSEF 3297	0	Metarhizium brunneum ARSEF 3297	1276141 500148 5529 34397 5125 222543 147550 715989 716546 147538 716545 4890 451864 4751 33154 2759 131567	NODE_5	455371_cov_46.094069	NODE_5_length_455371_cov_46.094069	121326	123612	0.29	-
g649.t1	KFG80442.1C6 zinc finger domain protein	256	5.3e-133	0.7426	Metarhizium anisopliae	5.3e-133	Metarhizium anisopliae	5530 5529 34397 5125 222543 147550 715989 716546 147538 716545 4890 451864 4751 33154 2759 131567	NODE_5	455371_cov_46.094069	NODE_5_length_455371_cov_46.094069	131280	132419	0.21	-
g650.t1	XP_014542739.1Nucleotide-binding, alpha-beta plait	320	1.9e-92	0.8427	Metarhizium brunneum ARSEF 3297	1.9e-92	Metarhizium brunneum ARSEF 3297	1276141 500148 5529 34397 5125 222543 147550 715989 716546 147538 716545 4890 451864 4751 33154 2759 131567	NODE_5	455371_cov_46.094069	NODE_5_length_455371_cov_46.094069	141325	142414	0.85	+
g651.t1	KID73541.1 beta-Ig-H3/Fasciclin	511	3.1e-185	0.8231	Metarhizium brunneum ARSEF 3297	3.1e-185	Metarhizium brunneum ARSEF 3297	1276141 500148 5529 34397 5125 222543 147550 715989 716546 147538 716545 4890 451864 4751 33154 2759 131567	NODE_5	455371_cov_46.094069	NODE_5_length_455371_cov_46.094069	142948	145014	0.13	-
g652.t1	XP_014542737.1glucan 1,3-beta-glucosidase	566	1.5e-289	0.935	Metarhizium brunneum ARSEF 3297	1.5e-289	Metarhizium brunneum ARSEF 3297	1276141 500148 5529 34397 5125 222543 147550 715989 716546 147538 716545 4890 451864 4751 33154 2759 131567	NODE_5	455371_cov_46.094069	NODE_5_length_455371_cov_46.094069	149489	151752	0.4	+
g653.t1	XP_014542736.1Glycosyl transferase, family 2	894	0	0.9624	Metarhizium brunneum ARSEF 3297	0	Metarhizium brunneum ARSEF 3297	1276141 500148 5529 34397 5125 222543 147550 715989 716546 147538 716545 4890 451864 4751 33154 2759 131567	NODE_5	455371_cov_46.094069	NODE_5_length_455371_cov_46.094069	158112	161041	1	+
g654.t1	XP_014542735.1elongation factor 3	1106	0	0.9539	Metarhizium brunneum ARSEF 3297	0	Metarhizium brunneum ARSEF 3297	1276141 500148 5529 34397 5125 222543 147550 715989 716546 147538 716545 4890 451864 4751 33154 2759 131567	NODE_5	455371_cov_46.094069	NODE_5_length_455371_cov_46.094069	161825	165242	0.91	-
g655.t1	XP_014542734.1Palmitoyltransferase ERF2	662	0	0.853	Metarhizium brunneum ARSEF 3297	0	Metarhizium brunneum ARSEF 3297	1276141 500148 5529 34397 5125 222543 147550 715989 716546 147538 716545 4890 451864 4751 33154 2759 131567	NODE_5	455371_cov_46.094069	NODE_5_length_455371_cov_46.094069	166344	168391	1	-
g656.t1	XP_014542733.1hypothetical protein MBR_07412, partial	125	8.2e-63	0.882	Metarhizium brunneum ARSEF 3297	8.2e-63	Metarhizium brunneum ARSEF 3297	1276141 500148 5529 34397 5125 222543 147550 715989 716546 147538 716545 4890 451864 4751 33154 2759 131567	NODE_5	455371_cov_46.094069	NODE_5_length_455371_cov_46.094069	170059	170617	0.98	+
g657.t1	XP_014542732.1phosphoserine phosphatase	473	6.1e-268	0.9201	Metarhizium brunneum ARSEF 3297	6.1e-268	Metarhizium brunneum ARSEF 3297	1276141 500148 5529 34397 5125 222543 147550 715989 716546 147538 716545 4890 451864 4751 33154 2759 131567	NODE_5	455371_cov_46.094069	NODE_5_length_455371_cov_46.094069	171118	172539	1	-
g658.t1	XP_014542731.1phosphoadenosine phosphosulfate reductase	302	5.8e-171	0.9403	Metarhizium brunneum ARSEF 3297	5.8e-171	Metarhizium brunneum ARSEF 3297	1276141 500148 5529 34397 5125 222543 147550 715989 716546 147538 716545 4890 451864 4751 33154 2759 131567	NODE_5	455371_cov_46.094069	NODE_5_length_455371_cov_46.094069	175095	176003	0.79	+
g659.t1	XP_014542730.1DUF207 domain-containing protein	308	2.6e-166	0.8176	Metarhizium brunneum ARSEF 3297	2.6e-166	Metarhizium brunneum ARSEF 3297	1276141 500148 5529 34397 5125 222543 147550 715989 716546 147538 716545 4890 451864 4751 33154 2759 131567	NODE_5	455371_cov_46.094069	NODE_5_length_455371_cov_46.094069	176758	177770	0.82	+
g660.t1	XP_014542729.1DUF1690 domain-containing protein	161	8.1e-79	0.9155	Metarhizium brunneum ARSEF 3297	8.1e-79	Metarhizium brunneum ARSEF 3297	1276141 500148 5529 34397 5125 222543 147550 715989 716546 147538 716545 4890 451864 4751 33154 2759 131567	NODE_5	455371_cov_46.094069	NODE_5_length_455371_cov_46.094069	178366	179023	0.58	-
g661.t1	XP_014542728.1ferric reductase	573	0	0.9187	Metarhizium brunneum ARSEF 3297	0	Metarhizium brunneum ARSEF 3297	1276141 500148 5529 34397 5125 222543 147550 715989 716546 147538 716545 4890 451864 4751 33154 2759 131567	NODE_5	455371_cov_46.094069	NODE_5_length_455371_cov_46.094069	184934	186655	0.48	+
g662.t1	KID82347.1uroporphyrinogen methylase	557	5.7E-310	0.8184	Metarhizium guizhouense ARSEF 977	5.7E-310	Metarhizium guizhouense ARSEF 977	1276136 169041 5529 34397 5125 222543 147550 715989 716546 147538 716545 4890 451864 4751 33154 2759 131567	NODE_5	455371_cov_46.094069	NODE_5_length_455371_cov_46.094069	187220	188893	0.92	-
g663.t1	XP_014542726.137S ribosomal protein Rsm22	958	0	0.8508	Metarhizium brunneum ARSEF 3297	0	Metarhizium brunneum ARSEF 3297	1276141 500148 5529 34397 5125 222543 147550 715989 716546 147538 716545 4890 451864 4751 33154 2759 131567	NODE_5	455371_cov_46.094069	NODE_5_length_455371_cov_46.094069	189398	193269	0.09	-
g664.t1	XP_014542725.1deoxyribose-phosphate aldolase 2	340	4.5e-196	0.9442	Metarhizium brunneum ARSEF 3297	4.5e-196	Metarhizium brunneum ARSEF 3297	1276141 500148 5529 34397 5125 222543 147550 715989 716546 147538 716545 4890 451864 4751 33154 2759 131567	NODE_5	455371_cov_46.094069	NODE_5_length_455371_cov_46.094069	193534	194674	0.76	+
g665.t1	XP_007825240.1lipoic acid synthetase	417	5.1e-234	0.9479	Metarhizium robertsii ARSEF 23/Metarhizium robertsii/Metarhizium anisopliae BRIP 53293	5.1e-234	Metarhizium robertsii ARSEF 23	655844 568076 5529 34397 5125 222543 147550 715989 716546 147538 716545 4890 451864 4751 33154 2759 131567	NODE_5	455371_cov_46.094069	NODE_5_length_455371_cov_46.094069	195066	196411	0.91	-
g666.t1	XP_007825239.1Tyrosyl-tRNA synthetase, archaeal-type	384	7.5e-216	0.9243	Metarhizium anisopliae/Metarhizium brunneum ARSEF 3297/Metarhizium anisopliae ARSEF 549/Metarhizium robertsii ARSEF 23/Metarhizium robertsii/Metarhizium anisopliae BRIP 53293/Metarhizium anisopliae BRIP 53284	7.5e-216	Metarhizium anisopliae	5530 5529 34397 5125 222543 147550 715989 716546 147538 716545 4890 451864 4751 33154 2759 131567	NODE_5	455371_cov_46.094069	NODE_5_length_455371_cov_46.094069	197028	198504	0.91	-
g667.t1	XP_007825238.1subtilisin-like serine protease	353	1.3e-203	0.6946	Metarhizium brunneum ARSEF 3297	1.3e-203	Metarhizium brunneum ARSEF 3297	1276141 500148 5529 34397 5125 222543 147550 715989 716546 147538 716545 4890 451864 4751 33154 2759 131567	NODE_5	455371_cov_46.094069	NODE_5_length_455371_cov_46.094069	201267	202328	0.53	+
g668.t1	XP_014542721.1phosphotransferase enzyme family protein	467	2.4e-280	0.7629	Metarhizium brunneum ARSEF 3297	2.4e-280	Metarhizium brunneum ARSEF 3297	1276141 500148 5529 34397 5125 222543 147550 715989 716546 147538 716545 4890 451864 4751 33154 2759 131567	NODE_5	455371_cov_46.094069	NODE_5_length_455371_cov_46.094069	203239	204692	0.87	+
g669.t1	XP_014542720.1hypothetical protein MBR_07399, partial	131	2.3e-68	0.6023	Metarhizium brunneum ARSEF 3297	2.3e-68	Metarhizium brunneum ARSEF 3297	1276141 500148 5529 34397 5125 222543 147550 715989 716546 147538 716545 4890 451864 4751 33154 2759 131567	NODE_5	455371_cov_46.094069	NODE_5_length_455371_cov_46.094069	207742	208137	0.94	+
g670.t1	XP_014542719.1Heat-labile enterotoxin IIB, A chain	370	4.3e-192	0.5281	Metarhizium brunneum ARSEF 3297	4.3e-192	Metarhizium brunneum ARSEF 3297	1276141 500148 5529 34397 5125 222543 147550 715989 716546 147538 716545 4890 451864 4751 33154 2759 131567	NODE_5	455371_cov_46.094069	NODE_5_length_455371_cov_46.094069	208733	209845	0.95	-
g671.t1	XP_014542718.1Fungal transcriptional regulatory protein	361	5.4e-208	0.6821	Metarhizium brunneum ARSEF 3297	5.4e-208	Metarhizium brunneum ARSEF 3297	1276141 500148 5529 34397 5125 222543 147550 715989 716546 147538 716545 4890 451864 4751 33154 2759 131567	NODE_5	455371_cov_46.094069	NODE_5_length_455371_cov_46.094069	214160	215317	0.73	-
g672.t1	XP_014542717.1short chain dehydrogenase	342	1.4e-141	0.8771	Metarhizium brunneum ARSEF 3297	1.4e-141	Metarhizium brunneum ARSEF 3297	1276141 500148 5529 34397 5125 222543 147550 715989 716546 147538 716545 4890 451864 4751 33154 2759 131567	NODE_5	455371_cov_46.094069	NODE_5_length_455371_cov_46.094069	217116	218224	0.4	-
g673.t1	KID81165.1C6 zinc finger domain protein	143	3.5e-78	0.8983	Metarhizium brunneum ARSEF 3297	3.5e-78	Metarhizium brunneum ARSEF 3297	1276141 500148 5529 34397 5125 222543 147550 715989 716546 147538 716545 4890 451864 4751 33154 2759 131567	NODE_5	455371_cov_46.094069	NODE_5_length_455371_cov_46.094069	218443	218874	0.89	-
g674.t1	PQK13191.1hypothetical protein BB8028_0004g01220	97	1.4e-06	0.5822	Beauveria bassiana	1.4e-06	Beauveria bassiana	176275 5581 474943 5125 222543 147550 715989 716546 147538 716545 4890 451864 4751 33154 2759 131567	NODE_5	455371_cov_46.094069	NODE_5_length_455371_cov_46.094069	222050	222343	0.88	-
g675.t1	XP_014542715.1cytochrome P450 oxidoreductase OrdA-like protein	533	0	0.8093	Metarhizium brunneum ARSEF 3297	0	Metarhizium brunneum ARSEF 3297	1276141 500148 5529 34397 5125 222543 147550 715989 716546 147538 716545 4890 451864 4751 33154 2759 131567	NODE_5	455371_cov_46.094069	NODE_5_length_455371_cov_46.094069	226851	228522	0.98	+
g676.t1	XP_014542714.1aromatic prenyl transferase	434	1e-253	0.8051	Metarhizium brunneum ARSEF 3297	1e-253	Metarhizium brunneum ARSEF 3297	1276141 500148 5529 34397 5125 222543 147550 715989 716546 147538 716545 4890 451864 4751 33154 2759 131567	NODE_5	455371_cov_46.094069	NODE_5_length_455371_cov_46.094069	230221	231683	0.38	+
g677.t1	KFG86424.1putative MFS allantoate transporter	1812	0	0.8177	Metarhizium brunneum ARSEF 3297	0	Metarhizium brunneum ARSEF 3297	1276141 500148 5529 34397 5125 222543 147550 715989 716546 147538 716545 4890 451864 4751 33154 2759 131567	NODE_5	455371_cov_46.094069	NODE_5_length_455371_cov_46.094069	234864	241031	0.13	-
g678.t1	XP_014542711.1NACHT and Ankyrin domain protein	824	0	0.7294	Metarhizium brunneum ARSEF 3297	0	Metarhizium brunneum ARSEF 3297	1276141 500148 5529 34397 5125 222543 147550 715989 716546 147538 716545 4890 451864 4751 33154 2759 131567	NODE_5	455371_cov_46.094069	NODE_5_length_455371_cov_46.094069	241602	244076	1	-
g679.t1	XP_014542710.1Phosphorylase superfamily protein	512	2e-301	0.7958	Metarhizium brunneum ARSEF 3297	2e-301	Metarhizium brunneum ARSEF 3297	1276141 500148 5529 34397 5125 222543 147550 715989 716546 147538 716545 4890 451864 4751 33154 2759 131567	NODE_5	455371_cov_46.094069	NODE_5_length_455371_cov_46.094069	244756	246528	0.59	-
g680.t1	XP_014542709.1allantoin permease	308	1.1e-166	0.8224	Metarhizium brunneum ARSEF 3297	1.1e-166	Metarhizium brunneum ARSEF 3297	1276141 500148 5529 34397 5125 222543 147550 715989 716546 147538 716545 4890 451864 4751 33154 2759 131567	NODE_5	455371_cov_46.094069	NODE_5_length_455371_cov_46.094069	249497	250574	0.13	-
g681.t1	XP_014542708.1ent-kaurene oxidase	568	7e-287	0.8488	Metarhizium brunneum ARSEF 3297	7e-287	Metarhizium brunneum ARSEF 3297	1276141 500148 5529 34397 5125 222543 147550 715989 716546 147538 716545 4890 451864 4751 33154 2759 131567	NODE_5	455371_cov_46.094069	NODE_5_length_455371_cov_46.094069	251931	255025	0.26	-
g682.t1	XP_014542707.1TRI7-like toxin biosynthesis protein	100	3e-31	0.727	Metarhizium brunneum ARSEF 3297	3e-31	Metarhizium brunneum ARSEF 3297	1276141 500148 5529 34397 5125 222543 147550 715989 716546 147538 716545 4890 451864 4751 33154 2759 131567	NODE_5	455371_cov_46.094069	NODE_5_length_455371_cov_46.094069	256914	257216	0.32	+
g683.t1	XP_014542706.1mannosylphosphate transferase	280	2.8e-159	0.8148	Metarhizium brunneum ARSEF 3297	2.8e-159	Metarhizium brunneum ARSEF 3297	1276141 500148 5529 34397 5125 222543 147550 715989 716546 147538 716545 4890 451864 4751 33154 2759 131567	NODE_5	455371_cov_46.094069	NODE_5_length_455371_cov_46.094069	261657	262499	0.45	-
g684.t1	XP_014542705.1hypothetical protein MBR_07384, partial	441	1.8e-19	0.9797	Metarhizium brunneum ARSEF 3297	1.8e-19	Metarhizium brunneum ARSEF 3297	1276141 500148 5529 34397 5125 222543 147550 715989 716546 147538 716545 4890 451864 4751 33154 2759 131567	NODE_5	455371_cov_46.094069	NODE_5_length_455371_cov_46.094069	269222	271237	0.65	-
g685.t1	XP_014542704.1WSC domain containing protein	497	1.8e-116	0.7673	Metarhizium brunneum ARSEF 3297	1.8e-116	Metarhizium brunneum ARSEF 3297	1276141 500148 5529 34397 5125 222543 147550 715989 716546 147538 716545 4890 451864 4751 33154 2759 131567	NODE_5	455371_cov_46.094069	NODE_5_length_455371_cov_46.094069	271441	272998	0.89	+
g686.t1	XP_014542703.1hypothetical protein MBR_07382, partial	111	6e-17	0.91	Metarhizium brunneum ARSEF 3297	6e-17	Metarhizium brunneum ARSEF 3297	1276141 500148 5529 34397 5125 222543 147550 715989 716546 147538 716545 4890 451864 4751 33154 2759 131567	NODE_5	455371_cov_46.094069	NODE_5_length_455371_cov_46.094069	274647	274982	0.97	-
g687.t1	XP_014542702.1amino-acid permease inda1	542	4e-308	0.94	Metarhizium brunneum ARSEF 3297	4e-308	Metarhizium brunneum ARSEF 3297	1276141 500148 5529 34397 5125 222543 147550 715989 716546 147538 716545 4890 451864 4751 33154 2759 131567	NODE_5	455371_cov_46.094069	NODE_5_length_455371_cov_46.094069	279444	281072	0.89	-
g688.t1	XP_014542701.1protein kinase domain-containing protein	417	2.8e-248	0.743	Metarhizium brunneum ARSEF 3297	2.8e-248	Metarhizium brunneum ARSEF 3297	1276141 500148 5529 34397 5125 222543 147550 715989 716546 147538 716545 4890 451864 4751 33154 2759 131567	NODE_5	455371_cov_46.094069	NODE_5_length_455371_cov_46.094069	285851	287165	0.44	-
g689.t1	XP_014542700.1meiotically up-regulated protein 182	214	2.4e-115	0.8962	Metarhizium brunneum ARSEF 3297	2.4e-115	Metarhizium brunneum ARSEF 3297	1276141 500148 5529 34397 5125 222543 147550 715989 716546 147538 716545 4890 451864 4751 33154 2759 131567	NODE_5	455371_cov_46.094069	NODE_5_length_455371_cov_46.094069	290317	291602	0.23	-
g690.t1	EXV00294.1 ribosomal protein S16	114	6.6e-59	0.9351	Metarhizium majus ARSEF 297/Metarhizium anisopliae/Metarhizium brunneum ARSEF 3297/Metarhizium anisopliae ARSEF 549/Metarhizium robertsii ARSEF 23/Metarhizium robertsii/Metarhizium anisopliae BRIP 53293/Metarhizium anisopliae BRIP 53284/Metarhizium guizhouense ARSEF 977	6.6e-59	Metarhizium majus ARSEF 297	1276143 1650735 5529 34397 5125 222543 147550 715989 716546 147538 716545 4890 451864 4751 33154 2759 131567	NODE_5	455371_cov_46.094069	NODE_5_length_455371_cov_46.094069	291965	292374	1	+
g691.t1	XP_014542698.1Amino acid transporter, transmembrane	548	3.7e-293	0.8977	Metarhizium brunneum ARSEF 3297	3.7e-293	Metarhizium brunneum ARSEF 3297	1276141 500148 5529 34397 5125 222543 147550 715989 716546 147538 716545 4890 451864 4751 33154 2759 131567	NODE_5	455371_cov_46.094069	NODE_5_length_455371_cov_46.094069	292905	295024	0.17	-
g692.t1	KFG86403.1 putative nuclear distribution protein RO10	209	6.1e-103	0.8817	Metarhizium anisopliae/Metarhizium brunneum ARSEF 3297/Metarhizium anisopliae ARSEF 549	6.1e-103	Metarhizium anisopliae	5530 5529 34397 5125 222543 147550 715989 716546 147538 716545 4890 451864 4751 33154 2759 131567	NODE_5	455371_cov_46.094069	NODE_5_length_455371_cov_46.094069	295410	296100	0.93	+
g693.t1	ABU94675.1osmosensor protein	306	5.3e-172	0.8988	Metarhizium anisopliae	5.3e-172	Metarhizium anisopliae	5530 5529 34397 5125 222543 147550 715989 716546 147538 716545 4890 451864 4751 33154 2759 131567	NODE_5	455371_cov_46.094069	NODE_5_length_455371_cov_46.094069	301603	302636	0.9	+
g694.t1	XP_014542695.1prolyl aminopeptidase (secreted protein)	476	6.8e-275	0.8023	Metarhizium brunneum ARSEF 3297	6.8e-275	Metarhizium brunneum ARSEF 3297	1276141 500148 5529 34397 5125 222543 147550 715989 716546 147538 716545 4890 451864 4751 33154 2759 131567	NODE_5	455371_cov_46.094069	NODE_5_length_455371_cov_46.094069	303816	305246	0.48	+
g695.t1	XP_014542694.1DASH complex, subunit Spc19	168	1.7e-79	0.9093	Metarhizium brunneum ARSEF 3297/Metarhizium guizhouense ARSEF 977	1.7e-79	Metarhizium brunneum ARSEF 3297	1276141 500148 5529 34397 5125 222543 147550 715989 716546 147538 716545 4890 451864 4751 33154 2759 131567	NODE_5	455371_cov_46.094069	NODE_5_length_455371_cov_46.094069	305980	306554	0.81	-
g696.t1	XP_014542693.1hypothetical protein MBR_07372, partial	272	4.4e-146	0.6367	Metarhizium brunneum ARSEF 3297	4.4e-146	Metarhizium brunneum ARSEF 3297	1276141 500148 5529 34397 5125 222543 147550 715989 716546 147538 716545 4890 451864 4751 33154 2759 131567	NODE_5	455371_cov_46.094069	NODE_5_length_455371_cov_46.094069	308038	308958	0.32	+
g697.t1	XP_014542692.126S proteasome non-ATPase regulatory subunit 12	482	3.6e-260	0.9684	Metarhizium brunneum ARSEF 3297	3.6e-260	Metarhizium brunneum ARSEF 3297	1276141 500148 5529 34397 5125 222543 147550 715989 716546 147538 716545 4890 451864 4751 33154 2759 131567	NODE_5	455371_cov_46.094069	NODE_5_length_455371_cov_46.094069	310227	311860	0.76	+
g698.t1	XP_014542691.1dihydrofolate reductase	268	4.2e-149	0.8699	Metarhizium brunneum ARSEF 3297	4.2e-149	Metarhizium brunneum ARSEF 3297	1276141 500148 5529 34397 5125 222543 147550 715989 716546 147538 716545 4890 451864 4751 33154 2759 131567	NODE_5	455371_cov_46.094069	NODE_5_length_455371_cov_46.094069	312101	313028	0.88	-
g699.t1	XP_014542690.1NIPSNAP family protein	352	3.7e-201	0.9293	Metarhizium brunneum ARSEF 3297	3.7e-201	Metarhizium brunneum ARSEF 3297	1276141 500148 5529 34397 5125 222543 147550 715989 716546 147538 716545 4890 451864 4751 33154 2759 131567	NODE_5	455371_cov_46.094069	NODE_5_length_455371_cov_46.094069	315040	316158	0.88	+
g700.t1	XP_014542689.137S ribosomal protein rsm22	315	2.4e-175	0.8833	Metarhizium brunneum ARSEF 3297	2.4e-175	Metarhizium brunneum ARSEF 3297	1276141 500148 5529 34397 5125 222543 147550 715989 716546 147538 716545 4890 451864 4751 33154 2759 131567	NODE_5	455371_cov_46.094069	NODE_5_length_455371_cov_46.094069	316489	317565	0.7	-
g701.t1	XP_014542688.1hypothetical protein MBR_07367, partial	111	3.6e-46	1	Metarhizium brunneum ARSEF 3297	3.6e-46	Metarhizium brunneum ARSEF 3297	1276141 500148 5529 34397 5125 222543 147550 715989 716546 147538 716545 4890 451864 4751 33154 2759 131567	NODE_5	455371_cov_46.094069	NODE_5_length_455371_cov_46.094069	317618	318523	0.43	-
g702.t1	XP_014542687.1Outer membrane protein, beta-barrel	214	1.2e-119	0.916	Metarhizium brunneum ARSEF 3297	1.2e-119	Metarhizium brunneum ARSEF 3297	1276141 500148 5529 34397 5125 222543 147550 715989 716546 147538 716545 4890 451864 4751 33154 2759 131567	NODE_5	455371_cov_46.094069	NODE_5_length_455371_cov_46.094069	323433	324355	0.33	+
g703.t1	XP_014542686.1choline transport protein	378	1.5e-205	0.8061	Metarhizium brunneum ARSEF 3297	1.5e-205	Metarhizium brunneum ARSEF 3297	1276141 500148 5529 34397 5125 222543 147550 715989 716546 147538 716545 4890 451864 4751 33154 2759 131567	NODE_5	455371_cov_46.094069	NODE_5_length_455371_cov_46.094069	330368	331776	0.62	+
g704.t1	XP_014542685.1Amino acid/polyamine transporter I	544	1.8E-310	0.9033	Metarhizium brunneum ARSEF 3297	1.8E-310	Metarhizium brunneum ARSEF 3297	1276141 500148 5529 34397 5125 222543 147550 715989 716546 147538 716545 4890 451864 4751 33154 2759 131567	NODE_5	455371_cov_46.094069	NODE_5_length_455371_cov_46.094069	333229	335003	0.85	+
g705.t1	XP_014542684.1PAS-like protein	821	0	0.8385	Metarhizium brunneum ARSEF 3297	0	Metarhizium brunneum ARSEF 3297	1276141 500148 5529 34397 5125 222543 147550 715989 716546 147538 716545 4890 451864 4751 33154 2759 131567	NODE_5	455371_cov_46.094069	NODE_5_length_455371_cov_46.094069	337284	339862	0.55	-
g706.t1	XP_003050098.1predicted protein [	116	6.9e-56	0.9325	Metarhizium anisopliae	6.9e-56	Metarhizium anisopliae	5530 5529 34397 5125 222543 147550 715989 716546 147538 716545 4890 451864 4751 33154 2759 131567	NODE_5	455371_cov_46.094069	NODE_5_length_455371_cov_46.094069	341192	341542	0.35	-
g707.t1	XP_014542682.1DEAH-box RNA helicase	1204	0	0.9146	Metarhizium brunneum ARSEF 3297	0	Metarhizium brunneum ARSEF 3297	1276141 500148 5529 34397 5125 222543 147550 715989 716546 147538 716545 4890 451864 4751 33154 2759 131567	NODE_5	455371_cov_46.094069	NODE_5_length_455371_cov_46.094069	341976	345590	0.99	+
g708.t1	XP_014542681.1Mediator of RNA polymerase II transcription subunit 6	316	1e-173	0.9125	Metarhizium brunneum ARSEF 3297	1e-173	Metarhizium brunneum ARSEF 3297	1276141 500148 5529 34397 5125 222543 147550 715989 716546 147538 716545 4890 451864 4751 33154 2759 131567	NODE_5	455371_cov_46.094069	NODE_5_length_455371_cov_46.094069	345838	346852	0.96	-
g709.t1	XP_014542680.1kinase phosphorylation protein	245	7.7e-65	0.9255	Metarhizium brunneum ARSEF 3297	7.7e-65	Metarhizium brunneum ARSEF 3297	1276141 500148 5529 34397 5125 222543 147550 715989 716546 147538 716545 4890 451864 4751 33154 2759 131567	NODE_5	455371_cov_46.094069	NODE_5_length_455371_cov_46.094069	347148	347885	0.92	+
g710.t1	XP_014542679.1amino acid permease 2	564	1.9E-310	0.8442	Metarhizium brunneum ARSEF 3297	1.9E-310	Metarhizium brunneum ARSEF 3297	1276141 500148 5529 34397 5125 222543 147550 715989 716546 147538 716545 4890 451864 4751 33154 2759 131567	NODE_5	455371_cov_46.094069	NODE_5_length_455371_cov_46.094069	350560	352499	0.34	+
g711.t1	XP_014542678.1Neutral zinc metallopeptidase	1926	0	0.9159	Metarhizium brunneum ARSEF 3297	0	Metarhizium brunneum ARSEF 3297	1276141 500148 5529 34397 5125 222543 147550 715989 716546 147538 716545 4890 451864 4751 33154 2759 131567	NODE_5	455371_cov_46.094069	NODE_5_length_455371_cov_46.094069	353490	359718	0.53	+
g712.t1	XP_014542676.1translation initiation factor eIF2B delta subunit	453	2.7e-220	0.9094	Metarhizium brunneum ARSEF 3297	2.7e-220	Metarhizium brunneum ARSEF 3297	1276141 500148 5529 34397 5125 222543 147550 715989 716546 147538 716545 4890 451864 4751 33154 2759 131567	NODE_5	455371_cov_46.094069	NODE_5_length_455371_cov_46.094069	360000	361438	0.87	-
g713.t1	XP_014542675.1Arginine biosynthesis protein ArgJ	443	1.9e-247	0.9462	Metarhizium brunneum ARSEF 3297	1.9e-247	Metarhizium brunneum ARSEF 3297	1276141 500148 5529 34397 5125 222543 147550 715989 716546 147538 716545 4890 451864 4751 33154 2759 131567	NODE_5	455371_cov_46.094069	NODE_5_length_455371_cov_46.094069	363419	364816	1	+
g714.t1	XP_014542674.1imidazoleglycerol-phosphate dehydratase	234	3.5e-123	0.9338	Metarhizium anisopliae/Metarhizium brunneum ARSEF 3297/Metarhizium anisopliae ARSEF 549	3.5e-123	Metarhizium anisopliae	5530 5529 34397 5125 222543 147550 715989 716546 147538 716545 4890 451864 4751 33154 2759 131567	NODE_5	455371_cov_46.094069	NODE_5_length_455371_cov_46.094069	365068	365815	0.69	-
g715.t1	XP_014542673.1anaphase control protein cut9	691	0	0.9578	Metarhizium brunneum ARSEF 3297	0	Metarhizium brunneum ARSEF 3297	1276141 500148 5529 34397 5125 222543 147550 715989 716546 147538 716545 4890 451864 4751 33154 2759 131567	NODE_5	455371_cov_46.094069	NODE_5_length_455371_cov_46.094069	366022	368225	0.44	+
g716.t1	XP_014542672.1acetoacetyl-CoA synthase	914	0	0.8948	Metarhizium brunneum ARSEF 3297	0	Metarhizium brunneum ARSEF 3297	1276141 500148 5529 34397 5125 222543 147550 715989 716546 147538 716545 4890 451864 4751 33154 2759 131567	NODE_5	455371_cov_46.094069	NODE_5_length_455371_cov_46.094069	368800	372289	0.28	-
g717.t1	XP_014542671.1histone acetylase complex subunit	3953	0	0.9651	Metarhizium brunneum ARSEF 3297	0	Metarhizium brunneum ARSEF 3297	1276141 500148 5529 34397 5125 222543 147550 715989 716546 147538 716545 4890 451864 4751 33154 2759 131567	NODE_5	455371_cov_46.094069	NODE_5_length_455371_cov_46.094069	372428	384991	0.2	-
g718.t1	XP_014542670.1AIG2-like protein	169	4.9e-95	0.8449	Metarhizium brunneum ARSEF 3297	4.9e-95	Metarhizium brunneum ARSEF 3297	1276141 500148 5529 34397 5125 222543 147550 715989 716546 147538 716545 4890 451864 4751 33154 2759 131567	NODE_5	455371_cov_46.094069	NODE_5_length_455371_cov_46.094069	386130	386639	0.54	+
g720.t1	KID73472.1 endoglucanase	472	7.9e-191	0.7191	Metarhizium brunneum ARSEF 3297	7.9e-191	Metarhizium brunneum ARSEF 3297	1276141 500148 5529 34397 5125 222543 147550 715989 716546 147538 716545 4890 451864 4751 33154 2759 131567	NODE_5	455371_cov_46.094069	NODE_5_length_455371_cov_46.094069	390430	391848	1	+
g721.t1	EXV00256.1DUF3176 domain protein	508	6.3e-295	0.7508	Metarhizium brunneum ARSEF 3297	6.3e-295	Metarhizium brunneum ARSEF 3297	1276141 500148 5529 34397 5125 222543 147550 715989 716546 147538 716545 4890 451864 4751 33154 2759 131567	NODE_5	455371_cov_46.094069	NODE_5_length_455371_cov_46.094069	394511	396093	0.53	+
g722.t1	XP_014542667.1epoxide hydrolase	550	0	0.8156	Metarhizium brunneum ARSEF 3297	0	Metarhizium brunneum ARSEF 3297	1276141 500148 5529 34397 5125 222543 147550 715989 716546 147538 716545 4890 451864 4751 33154 2759 131567	NODE_5	455371_cov_46.094069	NODE_5_length_455371_cov_46.094069	397212	399032	0.41	+
g723.t1	XP_014542666.1Sec8 exocyst complex component specific domain protein	1067	0	0.9175	Metarhizium brunneum ARSEF 3297	0	Metarhizium brunneum ARSEF 3297	1276141 500148 5529 34397 5125 222543 147550 715989 716546 147538 716545 4890 451864 4751 33154 2759 131567	NODE_5	455371_cov_46.094069	NODE_5_length_455371_cov_46.094069	399517	402800	0.54	+
g724.t1	XP_014542665.1Glucan synthesis regulatory protein	504	1.7e-271	0.9252	Metarhizium brunneum ARSEF 3297	1.7e-271	Metarhizium brunneum ARSEF 3297	1276141 500148 5529 34397 5125 222543 147550 715989 716546 147538 716545 4890 451864 4751 33154 2759 131567	NODE_5	455371_cov_46.094069	NODE_5_length_455371_cov_46.094069	407016	408530	0.86	+
g725.t1	XP_014542664.1high-temperature-induced dauer-formation protein	875	0	0.9309	Metarhizium brunneum ARSEF 3297	0	Metarhizium brunneum ARSEF 3297	1276141 500148 5529 34397 5125 222543 147550 715989 716546 147538 716545 4890 451864 4751 33154 2759 131567	NODE_5	455371_cov_46.094069	NODE_5_length_455371_cov_46.094069	410742	413497	0.88	-
g726.t1	XP_014542663.1PET127-like protein	913	0	0.8388	Metarhizium brunneum ARSEF 3297	0	Metarhizium brunneum ARSEF 3297	1276141 500148 5529 34397 5125 222543 147550 715989 716546 147538 716545 4890 451864 4751 33154 2759 131567	NODE_5	455371_cov_46.094069	NODE_5_length_455371_cov_46.094069	413769	416563	0.76	+
g727.t1	XP_014542662.1Sphingomyelin phosphodiesterase	668	0	0.8518	Metarhizium brunneum ARSEF 3297	0	Metarhizium brunneum ARSEF 3297	1276141 500148 5529 34397 5125 222543 147550 715989 716546 147538 716545 4890 451864 4751 33154 2759 131567	NODE_5	455371_cov_46.094069	NODE_5_length_455371_cov_46.094069	419071	421314	0.9	+
g728.t1	XP_014542661.1vacuolar ATP synthase catalytic subunit A	846	0	0.944	Metarhizium brunneum ARSEF 3297	0	Metarhizium brunneum ARSEF 3297	1276141 500148 5529 34397 5125 222543 147550 715989 716546 147538 716545 4890 451864 4751 33154 2759 131567	NODE_5	455371_cov_46.094069	NODE_5_length_455371_cov_46.094069	421823	424788	0.17	+
g729.t1	XP_014542660.1impact family protein	262	8.4e-126	0.8745	Metarhizium brunneum ARSEF 3297	8.4e-126	Metarhizium brunneum ARSEF 3297	1276141 500148 5529 34397 5125 222543 147550 715989 716546 147538 716545 4890 451864 4751 33154 2759 131567	NODE_5	455371_cov_46.094069	NODE_5_length_455371_cov_46.094069	425117	425905	0.88	+
g730.t1	EXV00247.1 ACT domain protein	392	3.6e-205	0.8841	Metarhizium brunneum ARSEF 3297	3.6e-205	Metarhizium brunneum ARSEF 3297	1276141 500148 5529 34397 5125 222543 147550 715989 716546 147538 716545 4890 451864 4751 33154 2759 131567	NODE_5	455371_cov_46.094069	NODE_5_length_455371_cov_46.094069	426212	427597	0.98	-
g731.t1	XP_014542658.1Phospholipase/Carboxylesterase family protein	273	9.9e-154	0.8596	Metarhizium brunneum ARSEF 3297	9.9e-154	Metarhizium brunneum ARSEF 3297	1276141 500148 5529 34397 5125 222543 147550 715989 716546 147538 716545 4890 451864 4751 33154 2759 131567	NODE_5	455371_cov_46.094069	NODE_5_length_455371_cov_46.094069	431468	432289	0.9	-
g732.t1	EXV00244.1 DUF925 domain protein	206	7.5e-122	0.8481	Metarhizium brunneum ARSEF 3297	7.5e-122	Metarhizium brunneum ARSEF 3297	1276141 500148 5529 34397 5125 222543 147550 715989 716546 147538 716545 4890 451864 4751 33154 2759 131567	NODE_5	455371_cov_46.094069	NODE_5_length_455371_cov_46.094069	433007	433627	0.98	+
g733.t1	XP_014542656.1meiotically up-regulated protein	387	5.8e-232	0.9015	Metarhizium brunneum ARSEF 3297	5.8e-232	Metarhizium brunneum ARSEF 3297	1276141 500148 5529 34397 5125 222543 147550 715989 716546 147538 716545 4890 451864 4751 33154 2759 131567	NODE_5	455371_cov_46.094069	NODE_5_length_455371_cov_46.094069	434234	435397	0.87	-
g734.t1	XP_014542655.1Acyltransferase 3	511	3.8e-308	0.8649	Metarhizium brunneum ARSEF 3297	3.8e-308	Metarhizium brunneum ARSEF 3297	1276141 500148 5529 34397 5125 222543 147550 715989 716546 147538 716545 4890 451864 4751 33154 2759 131567	NODE_5	455371_cov_46.094069	NODE_5_length_455371_cov_46.094069	436083	437618	0.68	+
g735.t1	XP_014542654.1Triacylglycerol lipase	374	4e-214	0.7316	Metarhizium brunneum ARSEF 3297	4e-214	Metarhizium brunneum ARSEF 3297	1276141 500148 5529 34397 5125 222543 147550 715989 716546 147538 716545 4890 451864 4751 33154 2759 131567	NODE_5	455371_cov_46.094069	NODE_5_length_455371_cov_46.094069	438845	440043	0.98	-
g736.t1	XP_014542653.1hypothetical protein MBR_07332, partial	193	2.1e-89	0.5354	Metarhizium brunneum ARSEF 3297	2.1e-89	Metarhizium brunneum ARSEF 3297	1276141 500148 5529 34397 5125 222543 147550 715989 716546 147538 716545 4890 451864 4751 33154 2759 131567	NODE_5	455371_cov_46.094069	NODE_5_length_455371_cov_46.094069	443060	443641	0.87	+
g737.t1	XP_014542652.1proteinrelated to glucan 1, 4-alpha-glucosidase	694	0	0.6578	Metarhizium brunneum ARSEF 3297	0	Metarhizium brunneum ARSEF 3297	1276141 500148 5529 34397 5125 222543 147550 715989 716546 147538 716545 4890 451864 4751 33154 2759 131567	NODE_5	455371_cov_46.094069	NODE_5_length_455371_cov_46.094069	444752	446836	1	-
g738.t1	XP_014542651.1RNA small subunit methyltransferase	1023	0	0.8886	Metarhizium brunneum ARSEF 3297	0	Metarhizium brunneum ARSEF 3297	1276141 500148 5529 34397 5125 222543 147550 715989 716546 147538 716545 4890 451864 4751 33154 2759 131567	NODE_5	455371_cov_46.094069	NODE_5_length_455371_cov_46.094069	447599	451088	0.06	+
g739.t1	XP_014542649.1hypothetical protein MBR_07328, partial	98	3.3e-19	0.94	Metarhizium brunneum ARSEF 3297	3.3e-19	Metarhizium brunneum ARSEF 3297	1276141 500148 5529 34397 5125 222543 147550 715989 716546 147538 716545 4890 451864 4751 33154 2759 131567	NODE_5	455371_cov_46.094069	NODE_5_length_455371_cov_46.094069	453209	453611	0.49	+
g740.t1	XP_014547139.1hypothetical protein MBR_02432, partial	238	4.5e-102	0.8518	Metarhizium brunneum ARSEF 3297	4.5e-102	Metarhizium brunneum ARSEF 3297	1276141 500148 5529 34397 5125 222543 147550 715989 716546 147538 716545 4890 451864 4751 33154 2759 131567	NODE_6	440707_cov_46.271418	NODE_6_length_440707_cov_46.271418	227	943	0.96	+
g741.t1	XP_014547138.1hypothetical protein MBR_02431, partial	637	0	0.8798	Metarhizium brunneum ARSEF 3297	0	Metarhizium brunneum ARSEF 3297	1276141 500148 5529 34397 5125 222543 147550 715989 716546 147538 716545 4890 451864 4751 33154 2759 131567	NODE_6	440707_cov_46.271418	NODE_6_length_440707_cov_46.271418	1598	3511	0.96	-
g742.t1	XP_014547137.1lactoylglutathione lyase	293	1.4e-174	0.9509	Metarhizium brunneum ARSEF 3297	1.4e-174	Metarhizium brunneum ARSEF 3297	1276141 500148 5529 34397 5125 222543 147550 715989 716546 147538 716545 4890 451864 4751 33154 2759 131567	NODE_6	440707_cov_46.271418	NODE_6_length_440707_cov_46.271418	5032	6048	0.72	+
g744.t1	XP_014547136.1d-3-phosphoglycerate dehydrogenase	572	0	0.9455	Metarhizium brunneum ARSEF 3297	0	Metarhizium brunneum ARSEF 3297	1276141 500148 5529 34397 5125 222543 147550 715989 716546 147538 716545 4890 451864 4751 33154 2759 131567	NODE_6	440707_cov_46.271418	NODE_6_length_440707_cov_46.271418	8361	10079	0.73	+
g745.t1	XP_007818317.1Cystathionine beta-synthase, core	579	0	0.9092	Metarhizium brunneum ARSEF 3297	0	Metarhizium brunneum ARSEF 3297	1276141 500148 5529 34397 5125 222543 147550 715989 716546 147538 716545 4890 451864 4751 33154 2759 131567	NODE_6	440707_cov_46.271418	NODE_6_length_440707_cov_46.271418	11247	13193	0.34	+
g746.t1	XP_014547134.13-carboxy-cis,cis-muconate cyclase	368	5e-225	0.9471	Metarhizium brunneum ARSEF 3297	5e-225	Metarhizium brunneum ARSEF 3297	1276141 500148 5529 34397 5125 222543 147550 715989 716546 147538 716545 4890 451864 4751 33154 2759 131567	NODE_6	440707_cov_46.271418	NODE_6_length_440707_cov_46.271418	13511	14748	0.82	-
g747.t1	XP_014547133.1chlorocatechol 1,2-dioxygenase	306	1.3e-181	0.9423	Metarhizium brunneum ARSEF 3297	1.3e-181	Metarhizium brunneum ARSEF 3297	1276141 500148 5529 34397 5125 222543 147550 715989 716546 147538 716545 4890 451864 4751 33154 2759 131567	NODE_6	440707_cov_46.271418	NODE_6_length_440707_cov_46.271418	15671	16909	0.9	+
g748.t1	XP_014547132.1GTPase binding protein Rid1	731	0	0.8438	Metarhizium brunneum ARSEF 3297	0	Metarhizium brunneum ARSEF 3297	1276141 500148 5529 34397 5125 222543 147550 715989 716546 147538 716545 4890 451864 4751 33154 2759 131567	NODE_6	440707_cov_46.271418	NODE_6_length_440707_cov_46.271418	18109	20420	0.3	+
g749.t1	XP_014547131.1Demethylmenaquinone methyltransferase	262	8.7e-123	0.8899	Metarhizium brunneum ARSEF 3297	8.7e-123	Metarhizium brunneum ARSEF 3297	1276141 500148 5529 34397 5125 222543 147550 715989 716546 147538 716545 4890 451864 4751 33154 2759 131567	NODE_6	440707_cov_46.271418	NODE_6_length_440707_cov_46.271418	21030	21896	0.34	-
g751.t1	XP_014547130.1WW domain-binding protein	255	2.1e-134	0.8724	Metarhizium brunneum ARSEF 3297	2.1e-134	Metarhizium brunneum ARSEF 3297	1276141 500148 5529 34397 5125 222543 147550 715989 716546 147538 716545 4890 451864 4751 33154 2759 131567	NODE_6	440707_cov_46.271418	NODE_6_length_440707_cov_46.271418	27067	27908	0.88	+
g752.t1	XP_014547129.1ubiquinol-cytochrome c reductase complex subunit	148	5.7e-39	0.9517	Metarhizium brunneum ARSEF 3297	5.7e-39	Metarhizium brunneum ARSEF 3297	1276141 500148 5529 34397 5125 222543 147550 715989 716546 147538 716545 4890 451864 4751 33154 2759 131567	NODE_6	440707_cov_46.271418	NODE_6_length_440707_cov_46.271418	28641	29534	0.99	+
g753.t1	XP_014547128.1Major Facilitator Superfamily protein	492	1e-273	0.9278	Metarhizium brunneum ARSEF 3297	1e-273	Metarhizium brunneum ARSEF 3297	1276141 500148 5529 34397 5125 222543 147550 715989 716546 147538 716545 4890 451864 4751 33154 2759 131567	NODE_6	440707_cov_46.271418	NODE_6_length_440707_cov_46.271418	34717	36397	1	+
g754.t1	XP_014547127.13-ketosteroid reductase	477	1.8e-280	0.9036	Metarhizium brunneum ARSEF 3297	1.8e-280	Metarhizium brunneum ARSEF 3297	1276141 500148 5529 34397 5125 222543 147550 715989 716546 147538 716545 4890 451864 4751 33154 2759 131567	NODE_6	440707_cov_46.271418	NODE_6_length_440707_cov_46.271418	36722	38312	0.84	-
g755.t1	XP_014547126.1heterogeneous nuclear ribonucleoprotein K	1277	0	0.9535	Metarhizium brunneum ARSEF 3297	0	Metarhizium brunneum ARSEF 3297	1276141 500148 5529 34397 5125 222543 147550 715989 716546 147538 716545 4890 451864 4751 33154 2759 131567	NODE_6	440707_cov_46.271418	NODE_6_length_440707_cov_46.271418	38999	42968	0.91	-
g756.t1	XP_014547125.1ste20-like protein	845	0	0.8545	Metarhizium brunneum ARSEF 3297	0	Metarhizium brunneum ARSEF 3297	1276141 500148 5529 34397 5125 222543 147550 715989 716546 147538 716545 4890 451864 4751 33154 2759 131567	NODE_6	440707_cov_46.271418	NODE_6_length_440707_cov_46.271418	49123	51944	0.39	+
g757.t1	XP_007818306.1Short-chain dehydrogenase/reductase SDR	363	2.4e-200	0.9408	Metarhizium majus ARSEF 297/Metarhizium anisopliae/Metarhizium brunneum ARSEF 3297/Metarhizium anisopliae ARSEF 549/Metarhizium robertsii ARSEF 23/Metarhizium robertsii/Metarhizium anisopliae BRIP 53293/Metarhizium anisopliae BRIP 53284/Metarhizium guizhouense ARSEF 977	2.4e-200	Metarhizium majus ARSEF 297	1276143 1650735 5529 34397 5125 222543 147550 715989 716546 147538 716545 4890 451864 4751 33154 2759 131567	NODE_6	440707_cov_46.271418	NODE_6_length_440707_cov_46.271418	53929	55020	1	-
g758.t1	XP_014547123.1RSC complex subunit Rsc9	939	0	0.9337	Metarhizium brunneum ARSEF 3297	0	Metarhizium brunneum ARSEF 3297	1276141 500148 5529 34397 5125 222543 147550 715989 716546 147538 716545 4890 451864 4751 33154 2759 131567	NODE_6	440707_cov_46.271418	NODE_6_length_440707_cov_46.271418	61626	64580	0.73	-
g759.t1	XP_014547122.1hypothetical protein MBR_02415, partial	151	3.3e-82	0.8905	Metarhizium brunneum ARSEF 3297	3.3e-82	Metarhizium brunneum ARSEF 3297	1276141 500148 5529 34397 5125 222543 147550 715989 716546 147538 716545 4890 451864 4751 33154 2759 131567	NODE_6	440707_cov_46.271418	NODE_6_length_440707_cov_46.271418	67172	67627	1	+
g760.t1	XP_014547121.1glycoside hydrolase	622	0	0.9272	Metarhizium brunneum ARSEF 3297	0	Metarhizium brunneum ARSEF 3297	1276141 500148 5529 34397 5125 222543 147550 715989 716546 147538 716545 4890 451864 4751 33154 2759 131567	NODE_6	440707_cov_46.271418	NODE_6_length_440707_cov_46.271418	68199	70067	0.5	-
g761.t1	XP_014547120.1NAD(P)-binding domain protein	299	1.8e-164	0.8465	Metarhizium brunneum ARSEF 3297	1.8e-164	Metarhizium brunneum ARSEF 3297	1276141 500148 5529 34397 5125 222543 147550 715989 716546 147538 716545 4890 451864 4751 33154 2759 131567	NODE_6	440707_cov_46.271418	NODE_6_length_440707_cov_46.271418	70904	71803	0.97	-
g762.t1	XP_014547119.1transcription factor Zn, C2H2 / Cys6	593	0	0.7782	Metarhizium brunneum ARSEF 3297	0	Metarhizium brunneum ARSEF 3297	1276141 500148 5529 34397 5125 222543 147550 715989 716546 147538 716545 4890 451864 4751 33154 2759 131567	NODE_6	440707_cov_46.271418	NODE_6_length_440707_cov_46.271418	73648	75779	0.58	+
g763.t1	XP_014547118.1Zn(2)-C6 fungal-type DNA-binding domain protein	673	0	0.7987	Metarhizium brunneum ARSEF 3297	0	Metarhizium brunneum ARSEF 3297	1276141 500148 5529 34397 5125 222543 147550 715989 716546 147538 716545 4890 451864 4751 33154 2759 131567	NODE_6	440707_cov_46.271418	NODE_6_length_440707_cov_46.271418	76142	78411	0.25	-
g764.t1	XP_014547117.1DUF500 domain-containing protein	396	3e-204	0.8868	Metarhizium brunneum ARSEF 3297	3e-204	Metarhizium brunneum ARSEF 3297	1276141 500148 5529 34397 5125 222543 147550 715989 716546 147538 716545 4890 451864 4751 33154 2759 131567	NODE_6	440707_cov_46.271418	NODE_6_length_440707_cov_46.271418	80246	81602	0.96	-
g765.t1	XP_014547116.1SNARE complex subunit protein	233	6.9e-31	0.9467	Metarhizium brunneum ARSEF 3297	6.9e-31	Metarhizium brunneum ARSEF 3297	1276141 500148 5529 34397 5125 222543 147550 715989 716546 147538 716545 4890 451864 4751 33154 2759 131567	NODE_6	440707_cov_46.271418	NODE_6_length_440707_cov_46.271418	81768	82831	0.23	+
g766.t1	XP_014547115.1stromal membrane-associated protein	570	1.5e-252	0.8243	Metarhizium brunneum ARSEF 3297	1.5e-252	Metarhizium brunneum ARSEF 3297	1276141 500148 5529 34397 5125 222543 147550 715989 716546 147538 716545 4890 451864 4751 33154 2759 131567	NODE_6	440707_cov_46.271418	NODE_6_length_440707_cov_46.271418	83582	85359	0.94	-
g767.t1	KID93015.1Methionine sulfoxide reductase B	205	6.1e-116	0.8921	Metarhizium guizhouense ARSEF 977	6.1e-116	Metarhizium guizhouense ARSEF 977	1276136 169041 5529 34397 5125 222543 147550 715989 716546 147538 716545 4890 451864 4751 33154 2759 131567	NODE_6	440707_cov_46.271418	NODE_6_length_440707_cov_46.271418	86233	86919	0.46	+
g768.t1	XP_014547113.13-ketoacyl-CoA thiolase	425	2.1e-235	0.9707	Metarhizium brunneum ARSEF 3297	2.1e-235	Metarhizium brunneum ARSEF 3297	1276141 500148 5529 34397 5125 222543 147550 715989 716546 147538 716545 4890 451864 4751 33154 2759 131567	NODE_6	440707_cov_46.271418	NODE_6_length_440707_cov_46.271418	87901	89413	0.92	+
g769.t1	XP_014547112.1NAD(P)-binding domain protein	464	6.8e-264	0.9295	Metarhizium brunneum ARSEF 3297	6.8e-264	Metarhizium brunneum ARSEF 3297	1276141 500148 5529 34397 5125 222543 147550 715989 716546 147538 716545 4890 451864 4751 33154 2759 131567	NODE_6	440707_cov_46.271418	NODE_6_length_440707_cov_46.271418	89796	91320	0.62	-
g770.t1	XP_014547111.1clathrin-coated vesicle protein	408	6e-70	0.9316	Metarhizium brunneum ARSEF 3297	6e-70	Metarhizium brunneum ARSEF 3297	1276141 500148 5529 34397 5125 222543 147550 715989 716546 147538 716545 4890 451864 4751 33154 2759 131567	NODE_6	440707_cov_46.271418	NODE_6_length_440707_cov_46.271418	91454	93795	0.07	+
g771.t1	EXV05723.1 DUF3210 domain protein	913	0	0.8047	Metarhizium brunneum ARSEF 3297	0	Metarhizium brunneum ARSEF 3297	1276141 500148 5529 34397 5125 222543 147550 715989 716546 147538 716545 4890 451864 4751 33154 2759 131567	NODE_6	440707_cov_46.271418	NODE_6_length_440707_cov_46.271418	96823	99621	0.85	+
g772.t1	XP_014547109.1hypothetical protein MBR_02402, partial	393	3.2e-222	0.8187	Metarhizium brunneum ARSEF 3297	3.2e-222	Metarhizium brunneum ARSEF 3297	1276141 500148 5529 34397 5125 222543 147550 715989 716546 147538 716545 4890 451864 4751 33154 2759 131567	NODE_6	440707_cov_46.271418	NODE_6_length_440707_cov_46.271418	99913	101094	1	-
g773.t1	XP_014547108.1DNA replication factor Dna2	1533	0	0.8937	Metarhizium brunneum ARSEF 3297	0	Metarhizium brunneum ARSEF 3297	1276141 500148 5529 34397 5125 222543 147550 715989 716546 147538 716545 4890 451864 4751 33154 2759 131567	NODE_6	440707_cov_46.271418	NODE_6_length_440707_cov_46.271418	101503	106490	0.43	+
g774.t1	XP_014547107.1Brefeldin A-sensitivity protein 4	967	0	0.7668	Metarhizium brunneum ARSEF 3297	0	Metarhizium brunneum ARSEF 3297	1276141 500148 5529 34397 5125 222543 147550 715989 716546 147538 716545 4890 451864 4751 33154 2759 131567	NODE_6	440707_cov_46.271418	NODE_6_length_440707_cov_46.271418	106591	110521	0.05	-
g775.t1	XP_007818290.1NADH:ubiquinone oxidoreductase 11.6kD subunit	116	7.1e-61	0.9237	Metarhizium majus ARSEF 297/Metarhizium anisopliae/Metarhizium brunneum ARSEF 3297/Metarhizium anisopliae ARSEF 549/Metarhizium robertsii ARSEF 23/Metarhizium robertsii/Metarhizium anisopliae BRIP 53293/Metarhizium anisopliae BRIP 53284/Metarhizium guizhouense ARSEF 977	7.1e-61	Metarhizium majus ARSEF 297	1276143 1650735 5529 34397 5125 222543 147550 715989 716546 147538 716545 4890 451864 4751 33154 2759 131567	NODE_6	440707_cov_46.271418	NODE_6_length_440707_cov_46.271418	110673	111224	0.99	+
g776.t1	XP_014547105.1branched-chain amino acid aminotransferase, cytosolic	411	1.6e-235	0.956	Metarhizium brunneum ARSEF 3297	1.6e-235	Metarhizium brunneum ARSEF 3297	1276141 500148 5529 34397 5125 222543 147550 715989 716546 147538 716545 4890 451864 4751 33154 2759 131567	NODE_6	440707_cov_46.271418	NODE_6_length_440707_cov_46.271418	111631	112939	0.9	-
g777.t1	XP_014547104.1protein kinase domain-containing protein ppk32	955	0	0.8874	Metarhizium brunneum ARSEF 3297	0	Metarhizium brunneum ARSEF 3297	1276141 500148 5529 34397 5125 222543 147550 715989 716546 147538 716545 4890 451864 4751 33154 2759 131567	NODE_6	440707_cov_46.271418	NODE_6_length_440707_cov_46.271418	113768	116758	0.93	+
g778.t1	XP_014547103.1NAD-dependent histone deacetylase, silent information regulator Sir2	493	2.7e-274	0.8881	Metarhizium brunneum ARSEF 3297	2.7e-274	Metarhizium brunneum ARSEF 3297	1276141 500148 5529 34397 5125 222543 147550 715989 716546 147538 716545 4890 451864 4751 33154 2759 131567	NODE_6	440707_cov_46.271418	NODE_6_length_440707_cov_46.271418	117371	119167	0.76	-
g779.t1	XP_014547102.1ATPase, P-type, calcium-transporting, PMCA-type	1361	0	0.9339	Metarhizium brunneum ARSEF 3297	0	Metarhizium brunneum ARSEF 3297	1276141 500148 5529 34397 5125 222543 147550 715989 716546 147538 716545 4890 451864 4751 33154 2759 131567	NODE_6	440707_cov_46.271418	NODE_6_length_440707_cov_46.271418	122344	126493	0.68	-
g780.t1	XP_014547101.1tubulin-tyrosine ligase	746	0	0.8939	Metarhizium brunneum ARSEF 3297	0	Metarhizium brunneum ARSEF 3297	1276141 500148 5529 34397 5125 222543 147550 715989 716546 147538 716545 4890 451864 4751 33154 2759 131567	NODE_6	440707_cov_46.271418	NODE_6_length_440707_cov_46.271418	132543	135072	0.2	-
g781.t1	XP_014547100.1hypothetical protein MBR_02393, partial	425	1.6e-227	0.846	Metarhizium brunneum ARSEF 3297	1.6e-227	Metarhizium brunneum ARSEF 3297	1276141 500148 5529 34397 5125 222543 147550 715989 716546 147538 716545 4890 451864 4751 33154 2759 131567	NODE_6	440707_cov_46.271418	NODE_6_length_440707_cov_46.271418	135851	137203	1	-
g782.t1	XP_014547099.1DASH complex, subunit Duo1	228	1.1e-84	0.8847	Metarhizium anisopliae/Metarhizium brunneum ARSEF 3297/Metarhizium anisopliae ARSEF 549	1.1e-84	Metarhizium anisopliae	5530 5529 34397 5125 222543 147550 715989 716546 147538 716545 4890 451864 4751 33154 2759 131567	NODE_6	440707_cov_46.271418	NODE_6_length_440707_cov_46.271418	138165	138906	0.55	+
g783.t1	XP_014547098.1Ribonuclease H2, subunit B	442	1.5e-196	0.8445	Metarhizium brunneum ARSEF 3297	1.5e-196	Metarhizium brunneum ARSEF 3297	1276141 500148 5529 34397 5125 222543 147550 715989 716546 147538 716545 4890 451864 4751 33154 2759 131567	NODE_6	440707_cov_46.271418	NODE_6_length_440707_cov_46.271418	139016	140344	0.97	-
g784.t1	XP_014547097.1cell division cycle protein	780	0	0.8482	Metarhizium brunneum ARSEF 3297	0	Metarhizium brunneum ARSEF 3297	1276141 500148 5529 34397 5125 222543 147550 715989 716546 147538 716545 4890 451864 4751 33154 2759 131567	NODE_6	440707_cov_46.271418	NODE_6_length_440707_cov_46.271418	141133	143529	0.95	+
g785.t1	XP_014547096.1tyrosinase 2	533	0	0.8029	Metarhizium brunneum ARSEF 3297	0	Metarhizium brunneum ARSEF 3297	1276141 500148 5529 34397 5125 222543 147550 715989 716546 147538 716545 4890 451864 4751 33154 2759 131567	NODE_6	440707_cov_46.271418	NODE_6_length_440707_cov_46.271418	146936	148861	0.38	+
g786.t1	XP_014547095.1GNAT family acetyltransferase	224	5e-127	0.7971	Metarhizium anisopliae/Metarhizium brunneum ARSEF 3297/Metarhizium anisopliae ARSEF 549	5e-127	Metarhizium anisopliae	5530 5529 34397 5125 222543 147550 715989 716546 147538 716545 4890 451864 4751 33154 2759 131567	NODE_6	440707_cov_46.271418	NODE_6_length_440707_cov_46.271418	149398	150399	0.77	+
g787.t1	XP_014547094.1transcription factor TamA	711	0	0.9146	Metarhizium brunneum ARSEF 3297	0	Metarhizium brunneum ARSEF 3297	1276141 500148 5529 34397 5125 222543 147550 715989 716546 147538 716545 4890 451864 4751 33154 2759 131567	NODE_6	440707_cov_46.271418	NODE_6_length_440707_cov_46.271418	154827	157151	0.7	+
g788.t1	KFG85015.1spermine/spermidine synthase	609	0	0.877	Metarhizium anisopliae	0	Metarhizium anisopliae	5530 5529 34397 5125 222543 147550 715989 716546 147538 716545 4890 451864 4751 33154 2759 131567	NODE_6	440707_cov_46.271418	NODE_6_length_440707_cov_46.271418	158437	160326	0.59	+
g789.t1	XP_014547092.1Concanavalin A-like lectin/glucanase	222	9.6e-123	0.7005	Metarhizium brunneum ARSEF 3297	9.6e-123	Metarhizium brunneum ARSEF 3297	1276141 500148 5529 34397 5125 222543 147550 715989 716546 147538 716545 4890 451864 4751 33154 2759 131567	NODE_6	440707_cov_46.271418	NODE_6_length_440707_cov_46.271418	161367	162035	1	+
g790.t1	XP_014547091.1flavin-nucleotide-binding protein	260	2.2e-147	0.9384	Metarhizium brunneum ARSEF 3297	2.2e-147	Metarhizium brunneum ARSEF 3297	1276141 500148 5529 34397 5125 222543 147550 715989 716546 147538 716545 4890 451864 4751 33154 2759 131567	NODE_6	440707_cov_46.271418	NODE_6_length_440707_cov_46.271418	162337	163190	1	-
g791.t1	EXV05702.1 cytochrome oxidase subunit II-like protein	2124	0	0.6805	Metarhizium brunneum ARSEF 3297	0	Metarhizium brunneum ARSEF 3297	1276141 500148 5529 34397 5125 222543 147550 715989 716546 147538 716545 4890 451864 4751 33154 2759 131567	NODE_6	440707_cov_46.271418	NODE_6_length_440707_cov_46.271418	165880	172467	0.43	+
g792.t1	XP_014547089.1hypothetical protein MBR_02382, partial	1175	0	0.7757	Metarhizium brunneum ARSEF 3297	0	Metarhizium brunneum ARSEF 3297	1276141 500148 5529 34397 5125 222543 147550 715989 716546 147538 716545 4890 451864 4751 33154 2759 131567	NODE_6	440707_cov_46.271418	NODE_6_length_440707_cov_46.271418	173583	177588	0.89	-
g793.t1	XP_014547088.1ATPase components of ABC transporter	750	0	0.9539	Metarhizium brunneum ARSEF 3297	0	Metarhizium brunneum ARSEF 3297	1276141 500148 5529 34397 5125 222543 147550 715989 716546 147538 716545 4890 451864 4751 33154 2759 131567	NODE_6	440707_cov_46.271418	NODE_6_length_440707_cov_46.271418	187560	189932	0.93	+
g794.t1	PCD17759.1tubulin beta chain	696	0	0.9267	Metarhizium album ARSEF 1941	0	Metarhizium album ARSEF 1941	1081103 92629 5529 34397 5125 222543 147550 715989 716546 147538 716545 4890 451864 4751 33154 2759 131567	NODE_6	440707_cov_46.271418	NODE_6_length_440707_cov_46.271418	193985	197130	0.17	+
g795.t1	XP_014547084.13'(2'),5'-bisphosphate nucleotidase	429	3.2e-239	0.945	Metarhizium brunneum ARSEF 3297	3.2e-239	Metarhizium brunneum ARSEF 3297	1276141 500148 5529 34397 5125 222543 147550 715989 716546 147538 716545 4890 451864 4751 33154 2759 131567	NODE_6	440707_cov_46.271418	NODE_6_length_440707_cov_46.271418	197352	198641	0.93	-
g796.t1	XP_014547083.1Complex 1 LYR protein	105	1.1e-49	0.8821	Metarhizium brunneum ARSEF 3297	1.1e-49	Metarhizium brunneum ARSEF 3297	1276141 500148 5529 34397 5125 222543 147550 715989 716546 147538 716545 4890 451864 4751 33154 2759 131567	NODE_6	440707_cov_46.271418	NODE_6_length_440707_cov_46.271418	199227	199544	0.61	+
g797.t1	XP_014547082.1hypothetical protein MBR_02375, partial	1136	0	0.8544	Metarhizium brunneum ARSEF 3297	0	Metarhizium brunneum ARSEF 3297	1276141 500148 5529 34397 5125 222543 147550 715989 716546 147538 716545 4890 451864 4751 33154 2759 131567	NODE_6	440707_cov_46.271418	NODE_6_length_440707_cov_46.271418	200121	203531	0.8	-
g798.t1	XP_014547081.1Aha1 domain family	319	7.2e-180	0.8985	Metarhizium brunneum ARSEF 3297	7.2e-180	Metarhizium brunneum ARSEF 3297	1276141 500148 5529 34397 5125 222543 147550 715989 716546 147538 716545 4890 451864 4751 33154 2759 131567	NODE_6	440707_cov_46.271418	NODE_6_length_440707_cov_46.271418	206979	208080	0.47	+
g799.t1	XP_014547080.1DHHC zinc finger membrane protein	341	7.4e-207	0.8705	Metarhizium brunneum ARSEF 3297	7.4e-207	Metarhizium brunneum ARSEF 3297	1276141 500148 5529 34397 5125 222543 147550 715989 716546 147538 716545 4890 451864 4751 33154 2759 131567	NODE_6	440707_cov_46.271418	NODE_6_length_440707_cov_46.271418	208531	209632	0.66	-
g800.t1	XP_014547079.1Homeodomain-like protein	730	0	0.7258	Metarhizium brunneum ARSEF 3297	0	Metarhizium brunneum ARSEF 3297	1276141 500148 5529 34397 5125 222543 147550 715989 716546 147538 716545 4890 451864 4751 33154 2759 131567	NODE_6	440707_cov_46.271418	NODE_6_length_440707_cov_46.271418	210585	212874	0.76	+
g801.t1	XP_014547078.1Nitrilase/cyanide hydratase and apolipoprotein N-acyltransferase	504	1.8e-278	0.8207	Metarhizium brunneum ARSEF 3297	1.8e-278	Metarhizium brunneum ARSEF 3297	1276141 500148 5529 34397 5125 222543 147550 715989 716546 147538 716545 4890 451864 4751 33154 2759 131567	NODE_6	440707_cov_46.271418	NODE_6_length_440707_cov_46.271418	213150	215521	0.02	-
g802.t1	XP_014547077.1Cytochrome P450	435	9e-234	0.6882	Metarhizium brunneum ARSEF 3297	9e-234	Metarhizium brunneum ARSEF 3297	1276141 500148 5529 34397 5125 222543 147550 715989 716546 147538 716545 4890 451864 4751 33154 2759 131567	NODE_6	440707_cov_46.271418	NODE_6_length_440707_cov_46.271418	216867	218512	0.11	-
g803.t1	XP_014547076.1helix-loop-helix DNA-binding domain-containing protein	446	1.3e-224	0.7886	Metarhizium brunneum ARSEF 3297	1.3e-224	Metarhizium brunneum ARSEF 3297	1276141 500148 5529 34397 5125 222543 147550 715989 716546 147538 716545 4890 451864 4751 33154 2759 131567	NODE_6	440707_cov_46.271418	NODE_6_length_440707_cov_46.271418	222188	223880	0.25	+
g804.t1	XP_014547075.1xaa-pro dipeptidase app	495	8.3e-292	0.915	Metarhizium brunneum ARSEF 3297	8.3e-292	Metarhizium brunneum ARSEF 3297	1276141 500148 5529 34397 5125 222543 147550 715989 716546 147538 716545 4890 451864 4751 33154 2759 131567	NODE_6	440707_cov_46.271418	NODE_6_length_440707_cov_46.271418	224548	226135	0.37	-
g805.t1	XP_007818258.1Zinc finger, DBF-type	654	0	0.9013	Metarhizium robertsii ARSEF 23	0	Metarhizium robertsii ARSEF 23	655844 568076 5529 34397 5125 222543 147550 715989 716546 147538 716545 4890 451864 4751 33154 2759 131567	NODE_6	440707_cov_46.271418	NODE_6_length_440707_cov_46.271418	227208	229298	0.4	+
g806.t1	KID93056.1Autophagy- ubiquitin-like modifier atg-12	121	1e-54	0.6748	Metarhizium majus ARSEF 297/Metarhizium guizhouense ARSEF 977	1e-54	Metarhizium majus ARSEF 297	1276143 1650735 5529 34397 5125 222543 147550 715989 716546 147538 716545 4890 451864 4751 33154 2759 131567	NODE_6	440707_cov_46.271418	NODE_6_length_440707_cov_46.271418	230259	230861	0.86	+
g807.t1	EXV05683.1ketopantoate hydroxymethyltransferase (KPHMT)	299	4.9e-162	0.9603	Metarhizium robertsii	4.9e-162	Metarhizium robertsii	568076 5529 34397 5125 222543 147550 715989 716546 147538 716545 4890 451864 4751 33154 2759 131567	NODE_6	440707_cov_46.271418	NODE_6_length_440707_cov_46.271418	231020	231984	0.72	-
g808.t1	XP_007818255.1Ubiquitin-conjugating enzyme	214	2.1e-114	0.7739	Metarhizium anisopliae ARSEF 549/Metarhizium robertsii ARSEF 23	2.1e-114	Metarhizium anisopliae ARSEF 549	1276135 5530 5529 34397 5125 222543 147550 715989 716546 147538 716545 4890 451864 4751 33154 2759 131567	NODE_6	440707_cov_46.271418	NODE_6_length_440707_cov_46.271418	234817	235952	0.34	+
g809.t1	KID67450.1NAD-dependent histone deacetylase, silent information regulator Sir2	273	3.2e-152	0.7955	Metarhizium anisopliae ARSEF 549	3.2e-152	Metarhizium anisopliae ARSEF 549	1276135 5530 5529 34397 5125 222543 147550 715989 716546 147538 716545 4890 451864 4751 33154 2759 131567	NODE_6	440707_cov_46.271418	NODE_6_length_440707_cov_46.271418	239089	240231	0.6	+
g810.t1	XP_007818253.1glycoside hydrolase family 92 protein	825	0	0.9054	Metarhizium robertsii ARSEF 23	0	Metarhizium robertsii ARSEF 23	655844 568076 5529 34397 5125 222543 147550 715989 716546 147538 716545 4890 451864 4751 33154 2759 131567	NODE_6	440707_cov_46.271418	NODE_6_length_440707_cov_46.271418	241212	243954	0.73	+
g811.t1	XP_007818252.1DUF572 domain-containing protein	337	6e-185	0.8217	Metarhizium robertsii ARSEF 23/Metarhizium robertsii	6e-185	Metarhizium robertsii ARSEF 23	655844 568076 5529 34397 5125 222543 147550 715989 716546 147538 716545 4890 451864 4751 33154 2759 131567	NODE_6	440707_cov_46.271418	NODE_6_length_440707_cov_46.271418	244746	245759	0.76	-
g812.t1	KJK81825.1hypothetical protein H634G_03088	457	3.1e-192	0.6394	Metarhizium anisopliae BRIP 53293/Metarhizium anisopliae BRIP 53284	3.1e-192	Metarhizium anisopliae BRIP 53293	1291518 5530 5529 34397 5125 222543 147550 715989 716546 147538 716545 4890 451864 4751 33154 2759 131567	NODE_6	440707_cov_46.271418	NODE_6_length_440707_cov_46.271418	246416	247789	0.79	-
g813.t1	KIE03747.1cell wall glucanosyltransferase Mwg1	403	1.3e-149	0.8524	Metarhizium anisopliae BRIP 53293/Metarhizium anisopliae BRIP 53284	1.3e-149	Metarhizium anisopliae BRIP 53293	1291518 5530 5529 34397 5125 222543 147550 715989 716546 147538 716545 4890 451864 4751 33154 2759 131567	NODE_6	440707_cov_46.271418	NODE_6_length_440707_cov_46.271418	252703	254064	0.68	+
g814.t1	XP_007818249.1matellopeptidase-like protein	416	8.4e-221	0.83	Metarhizium robertsii ARSEF 23/Metarhizium robertsii	8.4e-221	Metarhizium robertsii ARSEF 23	655844 568076 5529 34397 5125 222543 147550 715989 716546 147538 716545 4890 451864 4751 33154 2759 131567	NODE_6	440707_cov_46.271418	NODE_6_length_440707_cov_46.271418	256172	257605	0.97	-
g815.t1	XP_007818248.1matellopeptidase-like protein	419	2.7e-211	0.8057	Metarhizium robertsii ARSEF 23/Metarhizium robertsii	2.7e-211	Metarhizium robertsii ARSEF 23	655844 568076 5529 34397 5125 222543 147550 715989 716546 147538 716545 4890 451864 4751 33154 2759 131567	NODE_6	440707_cov_46.271418	NODE_6_length_440707_cov_46.271418	259467	260791	0.31	+
g816.t1	XP_018150168.1syndecan domain-containing protein	257	5.6e-74	0.8075	Metarhizium anisopliae/Metarhizium anisopliae ARSEF 549	5.6e-74	Metarhizium anisopliae	5530 5529 34397 5125 222543 147550 715989 716546 147538 716545 4890 451864 4751 33154 2759 131567	NODE_6	440707_cov_46.271418	NODE_6_length_440707_cov_46.271418	261823	262596	0.73	+
g817.t1	KFG84986.1stomatin family protein	396	3.2e-185	0.9343	Metarhizium anisopliae/Metarhizium anisopliae ARSEF 549/Metarhizium guizhouense ARSEF 977	3.2e-185	Metarhizium anisopliae	5530 5529 34397 5125 222543 147550 715989 716546 147538 716545 4890 451864 4751 33154 2759 131567	NODE_6	440707_cov_46.271418	NODE_6_length_440707_cov_46.271418	263546	264860	1	-
g818.t1	EXV05672.1ubiquitin-activating enzyme E2 family protein	140	3.5e-78	0.9614	Metarhizium anisopliae ARSEF 549/Metarhizium robertsii/Metarhizium anisopliae BRIP 53293/Metarhizium anisopliae BRIP 53284	3.5e-78	Metarhizium anisopliae ARSEF 549	1276135 5530 5529 34397 5125 222543 147550 715989 716546 147538 716545 4890 451864 4751 33154 2759 131567	NODE_6	440707_cov_46.271418	NODE_6_length_440707_cov_46.271418	265552	266221	0.71	+
g819.t1	XP_007818244.1hypothetical protein MAA_02055	903	0	0.7069	Metarhizium robertsii ARSEF 23/Metarhizium robertsii	0	Metarhizium robertsii ARSEF 23	655844 568076 5529 34397 5125 222543 147550 715989 716546 147538 716545 4890 451864 4751 33154 2759 131567	NODE_6	440707_cov_46.271418	NODE_6_length_440707_cov_46.271418	266779	269490	1	-
g820.t1	EFZ02472.1 flavoprotein	745	0	0.9402	Metarhizium guizhouense ARSEF 977	0	Metarhizium guizhouense ARSEF 977	1276136 169041 5529 34397 5125 222543 147550 715989 716546 147538 716545 4890 451864 4751 33154 2759 131567	NODE_6	440707_cov_46.271418	NODE_6_length_440707_cov_46.271418	273355	275923	0.37	-
g821.t1	KFG84981.1ribose-phosphate pyrophosphokinase II	323	1.3e-176	0.9844	Metarhizium anisopliae/Metarhizium anisopliae BRIP 53293/Metarhizium anisopliae BRIP 53284/Metarhizium guizhouense ARSEF 977	1.3e-176	Metarhizium anisopliae	5530 5529 34397 5125 222543 147550 715989 716546 147538 716545 4890 451864 4751 33154 2759 131567	NODE_6	440707_cov_46.271418	NODE_6_length_440707_cov_46.271418	276157	277505	0.49	+
g822.t1	XP_007818241.1endosomal peripheral membrane protein	1689	0	0.87	Metarhizium robertsii ARSEF 23/Metarhizium robertsii	0	Metarhizium robertsii ARSEF 23	655844 568076 5529 34397 5125 222543 147550 715989 716546 147538 716545 4890 451864 4751 33154 2759 131567	NODE_6	440707_cov_46.271418	NODE_6_length_440707_cov_46.271418	278713	284189	0.28	+
g823.t1	KID93073.1tRNA (uridine-2'-O-)-methyltransferase TRM7	416	6.9e-215	0.8515	Metarhizium guizhouense ARSEF 977	6.9e-215	Metarhizium guizhouense ARSEF 977	1276136 169041 5529 34397 5125 222543 147550 715989 716546 147538 716545 4890 451864 4751 33154 2759 131567	NODE_6	440707_cov_46.271418	NODE_6_length_440707_cov_46.271418	284511	285831	0.91	+
g824.t1	KID93074.1Acyl-CoA N-acyltransferase	212	2.1e-119	0.8433	Metarhizium majus ARSEF 297/Metarhizium guizhouense ARSEF 977	2.1e-119	Metarhizium majus ARSEF 297	1276143 1650735 5529 34397 5125 222543 147550 715989 716546 147538 716545 4890 451864 4751 33154 2759 131567	NODE_6	440707_cov_46.271418	NODE_6_length_440707_cov_46.271418	286001	286696	0.9	-
g825.t1	KFG85760.1putative siderophore biosynthesis enzyme	201	4.4e-50	0.8674	Metarhizium anisopliae/Metarhizium anisopliae ARSEF 549	4.4e-50	Metarhizium anisopliae	5530 5529 34397 5125 222543 147550 715989 716546 147538 716545 4890 451864 4751 33154 2759 131567	NODE_6	440707_cov_46.271418	NODE_6_length_440707_cov_46.271418	289465	290070	0.98	-
g826.t1	EXV05664.1bZIP transcription factor	480	2.1e-244	0.8569	Metarhizium robertsii	2.1e-244	Metarhizium robertsii	568076 5529 34397 5125 222543 147550 715989 716546 147538 716545 4890 451864 4751 33154 2759 131567	NODE_6	440707_cov_46.271418	NODE_6_length_440707_cov_46.271418	291053	292790	0.59	-
g827.t1	EXV05663.1 DUF4078 domain protein	321	7.7e-97	0.8069	Metarhizium anisopliae BRIP 53293	7.7e-97	Metarhizium anisopliae BRIP 53293	1291518 5530 5529 34397 5125 222543 147550 715989 716546 147538 716545 4890 451864 4751 33154 2759 131567	NODE_6	440707_cov_46.271418	NODE_6_length_440707_cov_46.271418	293559	294524	0.99	-
g828.t1	EXV05662.1 homoserine acetyltransferase	363	3.9e-198	0.9404	Metarhizium robertsii ARSEF 23/Metarhizium robertsii	3.9e-198	Metarhizium robertsii ARSEF 23	655844 568076 5529 34397 5125 222543 147550 715989 716546 147538 716545 4890 451864 4751 33154 2759 131567	NODE_6	440707_cov_46.271418	NODE_6_length_440707_cov_46.271418	295029	296181	0.92	+
g829.t1	KFG85764.1putative intermediate filament protein MDM1	1887	0	0.8988	Metarhizium anisopliae	0	Metarhizium anisopliae	5530 5529 34397 5125 222543 147550 715989 716546 147538 716545 4890 451864 4751 33154 2759 131567	NODE_6	440707_cov_46.271418	NODE_6_length_440707_cov_46.271418	297008	304936	0.05	+
g830.t1	KID93082.1Peroxisomal biogenesis factor 11	241	2.9e-133	0.8965	Metarhizium majus ARSEF 297/Metarhizium guizhouense ARSEF 977	2.9e-133	Metarhizium majus ARSEF 297	1276143 1650735 5529 34397 5125 222543 147550 715989 716546 147538 716545 4890 451864 4751 33154 2759 131567	NODE_6	440707_cov_46.271418	NODE_6_length_440707_cov_46.271418	305922	306763	0.6	-
g832.t1	KID93610.1Calcium/calmodulin-dependent protein kinase type IV	377	9.2e-142	0.6117	Metarhizium majus ARSEF 297	9.2e-142	Metarhizium majus ARSEF 297	1276143 1650735 5529 34397 5125 222543 147550 715989 716546 147538 716545 4890 451864 4751 33154 2759 131567	NODE_6	440707_cov_46.271418	NODE_6_length_440707_cov_46.271418	308033	309321	0.59	-
g833.t1	XP_014547074.1hypothetical protein MBR_02367, partial	297	8.1e-109	0.7749	Metarhizium brunneum ARSEF 3297	8.1e-109	Metarhizium brunneum ARSEF 3297	1276141 500148 5529 34397 5125 222543 147550 715989 716546 147538 716545 4890 451864 4751 33154 2759 131567	NODE_6	440707_cov_46.271418	NODE_6_length_440707_cov_46.271418	309747	310640	0.84	-
g834.t1	XP_014547073.1 fructose-1,6-bisphosphatase	339	1.5e-191	0.9659	Metarhizium majus ARSEF 297/Metarhizium anisopliae/Metarhizium brunneum ARSEF 3297/Metarhizium anisopliae ARSEF 549/Metarhizium robertsii ARSEF 23/Metarhizium robertsii/Metarhizium anisopliae BRIP 53293/Metarhizium anisopliae BRIP 53284	1.5e-191	Metarhizium majus ARSEF 297	1276143 1650735 5529 34397 5125 222543 147550 715989 716546 147538 716545 4890 451864 4751 33154 2759 131567	NODE_6	440707_cov_46.271418	NODE_6_length_440707_cov_46.271418	312552	313784	0.99	+
g835.t1	KFG85767.1putative membrane protein	311	3.6e-168	0.8597	Metarhizium anisopliae	3.6e-168	Metarhizium anisopliae	5530 5529 34397 5125 222543 147550 715989 716546 147538 716545 4890 451864 4751 33154 2759 131567	NODE_6	440707_cov_46.271418	NODE_6_length_440707_cov_46.271418	314030	315192	0.46	-
g836.t1	XP_014547071.1Complex I intermediate-associated protein 30	227	2.2e-130	0.8746	Metarhizium brunneum ARSEF 3297	2.2e-130	Metarhizium brunneum ARSEF 3297	1276141 500148 5529 34397 5125 222543 147550 715989 716546 147538 716545 4890 451864 4751 33154 2759 131567	NODE_6	440707_cov_46.271418	NODE_6_length_440707_cov_46.271418	315613	316522	0.61	-
g837.t1	KIE03770.1transcription factor bZIP	252	3.1e-109	0.8188	Metarhizium brunneum ARSEF 3297	3.1e-109	Metarhizium brunneum ARSEF 3297	1276141 500148 5529 34397 5125 222543 147550 715989 716546 147538 716545 4890 451864 4751 33154 2759 131567	NODE_6	440707_cov_46.271418	NODE_6_length_440707_cov_46.271418	321422	322248	0.45	-
g838.t1	XP_014547069.1glutathione S-transferase II	264	9e-144	0.888	Metarhizium majus ARSEF 297/Metarhizium brunneum ARSEF 3297/Metarhizium guizhouense ARSEF 977	9e-144	Metarhizium majus ARSEF 297	1276143 1650735 5529 34397 5125 222543 147550 715989 716546 147538 716545 4890 451864 4751 33154 2759 131567	NODE_6	440707_cov_46.271418	NODE_6_length_440707_cov_46.271418	334472	336182	0.73	+
g839.t1	XP_014547068.1cell differentiation protein rcd1	388	3.2e-174	0.9046	Metarhizium brunneum ARSEF 3297	3.2e-174	Metarhizium brunneum ARSEF 3297	1276141 500148 5529 34397 5125 222543 147550 715989 716546 147538 716545 4890 451864 4751 33154 2759 131567	NODE_6	440707_cov_46.271418	NODE_6_length_440707_cov_46.271418	338155	339529	0.84	-
g840.t1	XP_014547067.1Serine/threonine-protein kinase domain protein	1297	0	0.9129	Metarhizium brunneum ARSEF 3297	0	Metarhizium brunneum ARSEF 3297	1276141 500148 5529 34397 5125 222543 147550 715989 716546 147538 716545 4890 451864 4751 33154 2759 131567	NODE_6	440707_cov_46.271418	NODE_6_length_440707_cov_46.271418	341219	345421	0.9	-
g841.t1	XP_014547066.1DUF1604 domain protein	701	0	0.85	Metarhizium brunneum ARSEF 3297	0	Metarhizium brunneum ARSEF 3297	1276141 500148 5529 34397 5125 222543 147550 715989 716546 147538 716545 4890 451864 4751 33154 2759 131567	NODE_6	440707_cov_46.271418	NODE_6_length_440707_cov_46.271418	347652	349823	0.93	+
g842.t1	XP_018150168.1syndecan domain-containing protein	537	1.4e-159	0.6531	Metarhizium robertsii	1.4e-159	Metarhizium robertsii	568076 5529 34397 5125 222543 147550 715989 716546 147538 716545 4890 451864 4751 33154 2759 131567	NODE_6	440707_cov_46.271418	NODE_6_length_440707_cov_46.271418	350212	352010	0.19	-
g843.t1	XP_014547064.1amino acid transporter	613	0	0.8499	Metarhizium brunneum ARSEF 3297	0	Metarhizium brunneum ARSEF 3297	1276141 500148 5529 34397 5125 222543 147550 715989 716546 147538 716545 4890 451864 4751 33154 2759 131567	NODE_6	440707_cov_46.271418	NODE_6_length_440707_cov_46.271418	355407	357373	0.56	+
g844.t1	XP_014547063.1Zinc finger, RING/FYVE/PHD-type	176	3.3e-94	0.7521	Metarhizium brunneum ARSEF 3297	3.3e-94	Metarhizium brunneum ARSEF 3297	1276141 500148 5529 34397 5125 222543 147550 715989 716546 147538 716545 4890 451864 4751 33154 2759 131567	NODE_6	440707_cov_46.271418	NODE_6_length_440707_cov_46.271418	360858	361571	0.92	+
g845.t1	XP_014547062.1outer membrane autotransporter	531	2.9e-303	0.8251	Metarhizium brunneum ARSEF 3297	2.9e-303	Metarhizium brunneum ARSEF 3297	1276141 500148 5529 34397 5125 222543 147550 715989 716546 147538 716545 4890 451864 4751 33154 2759 131567	NODE_6	440707_cov_46.271418	NODE_6_length_440707_cov_46.271418	362384	364095	0.24	+
g846.t1	XP_014547061.1copper-transporting ATPase	1272	0	0.8298	Metarhizium brunneum ARSEF 3297	0	Metarhizium brunneum ARSEF 3297	1276141 500148 5529 34397 5125 222543 147550 715989 716546 147538 716545 4890 451864 4751 33154 2759 131567	NODE_6	440707_cov_46.271418	NODE_6_length_440707_cov_46.271418	364625	368443	0.99	-
g847.t1	XP_014547060.1porphyromonas-type peptidyl-arginine deiminase superfamily	394	2.5e-235	0.8018	Metarhizium brunneum ARSEF 3297	2.5e-235	Metarhizium brunneum ARSEF 3297	1276141 500148 5529 34397 5125 222543 147550 715989 716546 147538 716545 4890 451864 4751 33154 2759 131567	NODE_6	440707_cov_46.271418	NODE_6_length_440707_cov_46.271418	369081	370265	0.96	-
g848.t1	XP_014547059.1hypothetical protein MBR_02352, partial	130	8.6e-23	0.8225	Metarhizium brunneum ARSEF 3297	8.6e-23	Metarhizium brunneum ARSEF 3297	1276141 500148 5529 34397 5125 222543 147550 715989 716546 147538 716545 4890 451864 4751 33154 2759 131567	NODE_6	440707_cov_46.271418	NODE_6_length_440707_cov_46.271418	371446	371901	0.38	-
g849.t1	XP_014547058.1NmrA family protein	332	3.7e-187	0.8369	Metarhizium brunneum ARSEF 3297	3.7e-187	Metarhizium brunneum ARSEF 3297	1276141 500148 5529 34397 5125 222543 147550 715989 716546 147538 716545 4890 451864 4751 33154 2759 131567	NODE_6	440707_cov_46.271418	NODE_6_length_440707_cov_46.271418	372354	373511	0.47	-
g850.t1	XP_018150189.1beta-galactosidase domain-containing protein	319	2e-185	0.8767	Metarhizium brunneum ARSEF 3297	2e-185	Metarhizium brunneum ARSEF 3297	1276141 500148 5529 34397 5125 222543 147550 715989 716546 147538 716545 4890 451864 4751 33154 2759 131567	NODE_6	440707_cov_46.271418	NODE_6_length_440707_cov_46.271418	376913	377872	0.92	+
g851.t1	XP_011410733.1OB-fold nucleic acid binding domain-containing protein	190	9.4e-103	0.9487	Metarhizium brunneum ARSEF 3297	9.4e-103	Metarhizium brunneum ARSEF 3297	1276141 500148 5529 34397 5125 222543 147550 715989 716546 147538 716545 4890 451864 4751 33154 2759 131567	NODE_6	440707_cov_46.271418	NODE_6_length_440707_cov_46.271418	378562	379246	0.55	-
g852.t1	XP_014547055.1peroxin 20	511	3.9e-252	0.9187	Metarhizium brunneum ARSEF 3297	3.9e-252	Metarhizium brunneum ARSEF 3297	1276141 500148 5529 34397 5125 222543 147550 715989 716546 147538 716545 4890 451864 4751 33154 2759 131567	NODE_6	440707_cov_46.271418	NODE_6_length_440707_cov_46.271418	380428	382632	0.49	+
g853.t1	XP_014547054.1L-sorbosone dehydrogenase	475	7e-272	0.8338	Metarhizium brunneum ARSEF 3297	7e-272	Metarhizium brunneum ARSEF 3297	1276141 500148 5529 34397 5125 222543 147550 715989 716546 147538 716545 4890 451864 4751 33154 2759 131567	NODE_6	440707_cov_46.271418	NODE_6_length_440707_cov_46.271418	383470	385096	0.84	+
g854.t1	XP_014547053.1protein transport protein SEC13	304	2e-147	0.9413	Metarhizium brunneum ARSEF 3297	2e-147	Metarhizium brunneum ARSEF 3297	1276141 500148 5529 34397 5125 222543 147550 715989 716546 147538 716545 4890 451864 4751 33154 2759 131567	NODE_6	440707_cov_46.271418	NODE_6_length_440707_cov_46.271418	385570	386796	0.53	-
g855.t1	XP_014547052.1peroxin 20	337	3.2e-186	0.8216	Metarhizium brunneum ARSEF 3297	3.2e-186	Metarhizium brunneum ARSEF 3297	1276141 500148 5529 34397 5125 222543 147550 715989 716546 147538 716545 4890 451864 4751 33154 2759 131567	NODE_6	440707_cov_46.271418	NODE_6_length_440707_cov_46.271418	387909	388985	0.97	+
g856.t1	XP_014547051.1proteinrelated to glucan 1, 4-alpha-glucosidase	724	0	0.7484	Metarhizium brunneum ARSEF 3297	0	Metarhizium brunneum ARSEF 3297	1276141 500148 5529 34397 5125 222543 147550 715989 716546 147538 716545 4890 451864 4751 33154 2759 131567	NODE_6	440707_cov_46.271418	NODE_6_length_440707_cov_46.271418	390174	392412	0.71	-
g858.t1	XP_014547050.1hypothetical protein MBR_02343, partial	146	1.2e-76	0.9042	Metarhizium brunneum ARSEF 3297	1.2e-76	Metarhizium brunneum ARSEF 3297	1276141 500148 5529 34397 5125 222543 147550 715989 716546 147538 716545 4890 451864 4751 33154 2759 131567	NODE_6	440707_cov_46.271418	NODE_6_length_440707_cov_46.271418	396901	397341	0.78	+
g859.t1	KID77894.1 bcs1	640	0	0.8357	Metarhizium brunneum ARSEF 3297	0	Metarhizium brunneum ARSEF 3297	1276141 500148 5529 34397 5125 222543 147550 715989 716546 147538 716545 4890 451864 4751 33154 2759 131567	NODE_6	440707_cov_46.271418	NODE_6_length_440707_cov_46.271418	399466	401388	0.98	+
g860.t1	XP_014547048.1hydroxymethylglutaryl-CoA synthase	453	2.5e-263	0.9626	Metarhizium brunneum ARSEF 3297	2.5e-263	Metarhizium brunneum ARSEF 3297	1276141 500148 5529 34397 5125 222543 147550 715989 716546 147538 716545 4890 451864 4751 33154 2759 131567	NODE_6	440707_cov_46.271418	NODE_6_length_440707_cov_46.271418	404905	406638	0.56	+
g861.t1	XP_014547047.1FAD binding domain-containing protein	511	0	0.9192	Metarhizium brunneum ARSEF 3297	0	Metarhizium brunneum ARSEF 3297	1276141 500148 5529 34397 5125 222543 147550 715989 716546 147538 716545 4890 451864 4751 33154 2759 131567	NODE_6	440707_cov_46.271418	NODE_6_length_440707_cov_46.271418	407202	408737	1	-
g862.t1	KID77891.1 acetyl-hydrolase	498	3.5e-298	0.8445	Metarhizium brunneum ARSEF 3297	3.5e-298	Metarhizium brunneum ARSEF 3297	1276141 500148 5529 34397 5125 222543 147550 715989 716546 147538 716545 4890 451864 4751 33154 2759 131567	NODE_6	440707_cov_46.271418	NODE_6_length_440707_cov_46.271418	409572	411139	0.98	-
g863.t1	KID67398.1Peroxisome membrane anchor protein Pex14p	469	5.7e-133	0.7809	Metarhizium anisopliae ARSEF 549	5.7e-133	Metarhizium anisopliae ARSEF 549	1276135 5530 5529 34397 5125 222543 147550 715989 716546 147538 716545 4890 451864 4751 33154 2759 131567	NODE_6	440707_cov_46.271418	NODE_6_length_440707_cov_46.271418	412040	413576	0.24	-
g864.t1	EXV05625.1HEC/Ndc80p family protein	619	0	0.918	Metarhizium robertsii	0	Metarhizium robertsii	568076 5529 34397 5125 222543 147550 715989 716546 147538 716545 4890 451864 4751 33154 2759 131567	NODE_6	440707_cov_46.271418	NODE_6_length_440707_cov_46.271418	414216	416075	0.39	+
g865.t1	XP_014547043.1hypothetical protein MBR_02336, partial	176	1.9e-28	0.8309	Metarhizium brunneum ARSEF 3297	1.9e-28	Metarhizium brunneum ARSEF 3297	1276141 500148 5529 34397 5125 222543 147550 715989 716546 147538 716545 4890 451864 4751 33154 2759 131567	NODE_6	440707_cov_46.271418	NODE_6_length_440707_cov_46.271418	418088	418688	1	+
g866.t1	XP_007818201.2Arv1-like family protein	348	3.6e-201	0.7976	Metarhizium robertsii ARSEF 23	3.6e-201	Metarhizium robertsii ARSEF 23	655844 568076 5529 34397 5125 222543 147550 715989 716546 147538 716545 4890 451864 4751 33154 2759 131567	NODE_6	440707_cov_46.271418	NODE_6_length_440707_cov_46.271418	422313	423415	0.34	-
g867.t1	XP_014547041.1Amino acid transporter, transmembrane	474	1.6e-260	0.8658	Metarhizium brunneum ARSEF 3297	1.6e-260	Metarhizium brunneum ARSEF 3297	1276141 500148 5529 34397 5125 222543 147550 715989 716546 147538 716545 4890 451864 4751 33154 2759 131567	NODE_6	440707_cov_46.271418	NODE_6_length_440707_cov_46.271418	425083	426824	0.32	-
g868.t1	XP_007818198.1Ribosomal protein L7Ae/L30e/S12e/Gadd45	126	3.8e-60	0.973	Metarhizium majus ARSEF 297/Metarhizium anisopliae/Metarhizium brunneum ARSEF 3297/Metarhizium anisopliae ARSEF 549/Metarhizium robertsii ARSEF 23/Metarhizium robertsii/Metarhizium anisopliae BRIP 53293/Metarhizium anisopliae BRIP 53284/Metarhizium guizhouense ARSEF 977	3.8e-60	Metarhizium majus ARSEF 297	1276143 1650735 5529 34397 5125 222543 147550 715989 716546 147538 716545 4890 451864 4751 33154 2759 131567	NODE_6	440707_cov_46.271418	NODE_6_length_440707_cov_46.271418	429413	429984	1	+
g869.t1	XP_007818197.1NAPE-hydrolyzing phospholipase D	405	1.5e-243	0.9287	Metarhizium brunneum ARSEF 3297	1.5e-243	Metarhizium brunneum ARSEF 3297	1276141 500148 5529 34397 5125 222543 147550 715989 716546 147538 716545 4890 451864 4751 33154 2759 131567	NODE_6	440707_cov_46.271418	NODE_6_length_440707_cov_46.271418	431468	432771	0.77	+
g870.t1	XP_018150210.1NAPE-hydrolyzing phospholipase D	70	2.7e-15	0.7107	Metarhizium brunneum ARSEF 3297	2.7e-15	Metarhizium brunneum ARSEF 3297	1276141 500148 5529 34397 5125 222543 147550 715989 716546 147538 716545 4890 451864 4751 33154 2759 131567	NODE_6	440707_cov_46.271418	NODE_6_length_440707_cov_46.271418	433452	433664	0.94	+
g871.t1	KID77882.1 1,2-a-D-mannosidase	520	1.1e-307	0.899	Metarhizium brunneum ARSEF 3297	1.1e-307	Metarhizium brunneum ARSEF 3297	1276141 500148 5529 34397 5125 222543 147550 715989 716546 147538 716545 4890 451864 4751 33154 2759 131567	NODE_6	440707_cov_46.271418	NODE_6_length_440707_cov_46.271418	433956	435769	0.96	-
g872.t1	XP_014547036.1mating-type switching protein swi10	413	4.3e-193	0.8672	Metarhizium brunneum ARSEF 3297	4.3e-193	Metarhizium brunneum ARSEF 3297	1276141 500148 5529 34397 5125 222543 147550 715989 716546 147538 716545 4890 451864 4751 33154 2759 131567	NODE_6	440707_cov_46.271418	NODE_6_length_440707_cov_46.271418	437495	438813	0.28	-
g873.t1	XP_014547035.1mating-type switching protein swi10	425	4e-210	0.7301	Metarhizium brunneum ARSEF 3297	4e-210	Metarhizium brunneum ARSEF 3297	1276141 500148 5529 34397 5125 222543 147550 715989 716546 147538 716545 4890 451864 4751 33154 2759 131567	NODE_6	440707_cov_46.271418	NODE_6_length_440707_cov_46.271418	439334	440611	0.32	-
g874.t1	XP_014546656.1integral membrane family protein	405	4.6e-224	0.8486	Metarhizium brunneum ARSEF 3297	4.6e-224	Metarhizium brunneum ARSEF 3297	1276141 500148 5529 34397 5125 222543 147550 715989 716546 147538 716545 4890 451864 4751 33154 2759 131567	NODE_7	419914_cov_46.278670	NODE_7_length_419914_cov_46.278670	4514	6084	0.54	+
g875.t1	XP_014546655.1RNA polymerase III Rpc4	543	3.1e-199	0.872	Metarhizium brunneum ARSEF 3297	3.1e-199	Metarhizium brunneum ARSEF 3297	1276141 500148 5529 34397 5125 222543 147550 715989 716546 147538 716545 4890 451864 4751 33154 2759 131567	NODE_7	419914_cov_46.278670	NODE_7_length_419914_cov_46.278670	7571	9260	0.62	-
g876.t1	XP_014546654.1urease accessory protein UreD	333	8.8e-189	0.9049	Metarhizium brunneum ARSEF 3297	8.8e-189	Metarhizium brunneum ARSEF 3297	1276141 500148 5529 34397 5125 222543 147550 715989 716546 147538 716545 4890 451864 4751 33154 2759 131567	NODE_7	419914_cov_46.278670	NODE_7_length_419914_cov_46.278670	9715	10716	0.38	-
g877.t1	KID77487.1 stag	1150	0	0.8877	Metarhizium brunneum ARSEF 3297	0	Metarhizium brunneum ARSEF 3297	1276141 500148 5529 34397 5125 222543 147550 715989 716546 147538 716545 4890 451864 4751 33154 2759 131567	NODE_7	419914_cov_46.278670	NODE_7_length_419914_cov_46.278670	11355	14930	0.88	+
g878.t1	XP_014546652.1telomere-binding alpha subunit central domain-containing protein	687	0	0.7796	Metarhizium brunneum ARSEF 3297	0	Metarhizium brunneum ARSEF 3297	1276141 500148 5529 34397 5125 222543 147550 715989 716546 147538 716545 4890 451864 4751 33154 2759 131567	NODE_7	419914_cov_46.278670	NODE_7_length_419914_cov_46.278670	15407	17663	0.2	-
g879.t1	XP_007823494.1importin subunit alpha-1	551	2.5e-196	0.9786	Metarhizium majus ARSEF 297/Metarhizium anisopliae/Metarhizium brunneum ARSEF 3297/Metarhizium anisopliae ARSEF 549/Metarhizium robertsii ARSEF 23/Metarhizium robertsii/Metarhizium anisopliae BRIP 53293/Metarhizium anisopliae BRIP 53284/Metarhizium guizhouense ARSEF 977	2.5e-196	Metarhizium majus ARSEF 297	1276143 1650735 5529 34397 5125 222543 147550 715989 716546 147538 716545 4890 451864 4751 33154 2759 131567	NODE_7	419914_cov_46.278670	NODE_7_length_419914_cov_46.278670	18519	20575	0.65	+
g880.t1	EXV00761.1DEAD-like helicases superfamily protein	1520	0	0.8985	Metarhizium robertsii	0	Metarhizium robertsii	568076 5529 34397 5125 222543 147550 715989 716546 147538 716545 4890 451864 4751 33154 2759 131567	NODE_7	419914_cov_46.278670	NODE_7_length_419914_cov_46.278670	21507	26784	0.67	+
g881.t1	XP_014546648.1High mobility group, HMG-I/HMG-Y	192	1.7e-51	0.8117	Metarhizium brunneum ARSEF 3297	1.7e-51	Metarhizium brunneum ARSEF 3297	1276141 500148 5529 34397 5125 222543 147550 715989 716546 147538 716545 4890 451864 4751 33154 2759 131567	NODE_7	419914_cov_46.278670	NODE_7_length_419914_cov_46.278670	27260	27838	0.57	-
g882.t1	KID77481.1 kinesin	523	9.7e-291	0.9388	Metarhizium brunneum ARSEF 3297	9.7e-291	Metarhizium brunneum ARSEF 3297	1276141 500148 5529 34397 5125 222543 147550 715989 716546 147538 716545 4890 451864 4751 33154 2759 131567	NODE_7	419914_cov_46.278670	NODE_7_length_419914_cov_46.278670	28858	30429	0.99	+
g883.t1	XP_007806844.1NlpC/P60-like cell-wall peptidase, putative	359	3.1e-179	0.711	Metarhizium brunneum ARSEF 3297	3.1e-179	Metarhizium brunneum ARSEF 3297	1276141 500148 5529 34397 5125 222543 147550 715989 716546 147538 716545 4890 451864 4751 33154 2759 131567	NODE_7	419914_cov_46.278670	NODE_7_length_419914_cov_46.278670	31258	32337	1	-
g884.t1	XP_014546645.1Translation Initiation factor eIF- 4e-like domain protein	269	2e-154	0.8438	Metarhizium brunneum ARSEF 3297	2e-154	Metarhizium brunneum ARSEF 3297	1276141 500148 5529 34397 5125 222543 147550 715989 716546 147538 716545 4890 451864 4751 33154 2759 131567	NODE_7	419914_cov_46.278670	NODE_7_length_419914_cov_46.278670	36298	37262	0.25	+
g885.t1	XP_007823489.1Las1-like protein	184	1.2e-97	0.9169	Metarhizium anisopliae BRIP 53293/Metarhizium anisopliae BRIP 53284	1.2e-97	Metarhizium anisopliae BRIP 53293	1291518 5530 5529 34397 5125 222543 147550 715989 716546 147538 716545 4890 451864 4751 33154 2759 131567	NODE_7	419914_cov_46.278670	NODE_7_length_419914_cov_46.278670	37802	38489	0.99	-
g886.t1	KID87075.1Beta-lactamase-like protein	240	2.5e-129	0.8725	Metarhizium guizhouense ARSEF 977	2.5e-129	Metarhizium guizhouense ARSEF 977	1276136 169041 5529 34397 5125 222543 147550 715989 716546 147538 716545 4890 451864 4751 33154 2759 131567	NODE_7	419914_cov_46.278670	NODE_7_length_419914_cov_46.278670	39116	40449	0.07	-
g887.t1	XP_014546642.1Las1-like protein	377	1.9e-171	0.8138	Metarhizium brunneum ARSEF 3297	1.9e-171	Metarhizium brunneum ARSEF 3297	1276141 500148 5529 34397 5125 222543 147550 715989 716546 147538 716545 4890 451864 4751 33154 2759 131567	NODE_7	419914_cov_46.278670	NODE_7_length_419914_cov_46.278670	41299	43018	0.28	-
g888.t1	XP_014546641.1hypothetical protein MBR_03794, partial	322	1.9e-164	0.805	Metarhizium brunneum ARSEF 3297	1.9e-164	Metarhizium brunneum ARSEF 3297	1276141 500148 5529 34397 5125 222543 147550 715989 716546 147538 716545 4890 451864 4751 33154 2759 131567	NODE_7	419914_cov_46.278670	NODE_7_length_419914_cov_46.278670	46983	47951	0.37	-
g889.t1	XP_014546639.1secreted aspartic proteinase	701	2e-259	0.7335	Metarhizium anisopliae BRIP 53293/Metarhizium anisopliae BRIP 53284	2e-259	Metarhizium anisopliae BRIP 53293	1291518 5530 5529 34397 5125 222543 147550 715989 716546 147538 716545 4890 451864 4751 33154 2759 131567	NODE_7	419914_cov_46.278670	NODE_7_length_419914_cov_46.278670	60347	64374	0.06	-
g890.t1	XP_014546638.1cytochrome P450 ClCP1	417	3.2e-244	0.8559	Metarhizium brunneum ARSEF 3297	3.2e-244	Metarhizium brunneum ARSEF 3297	1276141 500148 5529 34397 5125 222543 147550 715989 716546 147538 716545 4890 451864 4751 33154 2759 131567	NODE_7	419914_cov_46.278670	NODE_7_length_419914_cov_46.278670	68582	70064	0.53	+
g891.t1	XP_007823483.1ATP-NAD kinase	594	0	0.8907	Metarhizium brunneum ARSEF 3297	0	Metarhizium brunneum ARSEF 3297	1276141 500148 5529 34397 5125 222543 147550 715989 716546 147538 716545 4890 451864 4751 33154 2759 131567	NODE_7	419914_cov_46.278670	NODE_7_length_419914_cov_46.278670	71030	72960	0.79	+
g892.t1	XP_014546636.1Emopamil-binding protein	237	2.1e-136	0.9178	Metarhizium brunneum ARSEF 3297	2.1e-136	Metarhizium brunneum ARSEF 3297	1276141 500148 5529 34397 5125 222543 147550 715989 716546 147538 716545 4890 451864 4751 33154 2759 131567	NODE_7	419914_cov_46.278670	NODE_7_length_419914_cov_46.278670	73610	74482	0.96	+
g893.t1	XP_007823481.1Glucose-repressible protein Grg1	69	8.9e-27	0.9333	Metarhizium anisopliae/Metarhizium brunneum ARSEF 3297/Metarhizium anisopliae ARSEF 549/Metarhizium robertsii ARSEF 23/Metarhizium robertsii/Metarhizium anisopliae BRIP 53293/Metarhizium anisopliae BRIP 53284/Metarhizium guizhouense ARSEF 977	8.9e-27	Metarhizium anisopliae	5530 5529 34397 5125 222543 147550 715989 716546 147538 716545 4890 451864 4751 33154 2759 131567	NODE_7	419914_cov_46.278670	NODE_7_length_419914_cov_46.278670	74759	75021	1	-
g894.t1	XP_014546634.1hypothetical protein MBR_03787, partial	556	1.5e-302	0.7508	Metarhizium brunneum ARSEF 3297	1.5e-302	Metarhizium brunneum ARSEF 3297	1276141 500148 5529 34397 5125 222543 147550 715989 716546 147538 716545 4890 451864 4751 33154 2759 131567	NODE_7	419914_cov_46.278670	NODE_7_length_419914_cov_46.278670	79148	80953	0.58	+
g895.t1	XP_014546633.1dolichyl pyrophosphate phosphatase	239	3e-106	0.8201	Metarhizium brunneum ARSEF 3297	3e-106	Metarhizium brunneum ARSEF 3297	1276141 500148 5529 34397 5125 222543 147550 715989 716546 147538 716545 4890 451864 4751 33154 2759 131567	NODE_7	419914_cov_46.278670	NODE_7_length_419914_cov_46.278670	81343	82175	0.97	-
g896.t1	XP_014546632.1RING finger protein	689	0	0.8123	Metarhizium brunneum ARSEF 3297	0	Metarhizium brunneum ARSEF 3297	1276141 500148 5529 34397 5125 222543 147550 715989 716546 147538 716545 4890 451864 4751 33154 2759 131567	NODE_7	419914_cov_46.278670	NODE_7_length_419914_cov_46.278670	82963	85105	0.8	+
g897.t1	KID87065.1hypothetical protein MGU_05843	160	1.2e-37	0.8812	Metarhizium guizhouense ARSEF 977	1.2e-37	Metarhizium guizhouense ARSEF 977	1276136 169041 5529 34397 5125 222543 147550 715989 716546 147538 716545 4890 451864 4751 33154 2759 131567	NODE_7	419914_cov_46.278670	NODE_7_length_419914_cov_46.278670	91112	91648	0.8	-
g898.t1	XP_014546631.1Transcription factor vib-1	610	0	0.922	Metarhizium anisopliae BRIP 53284	0	Metarhizium anisopliae BRIP 53284	1291519 5530 5529 34397 5125 222543 147550 715989 716546 147538 716545 4890 451864 4751 33154 2759 131567	NODE_7	419914_cov_46.278670	NODE_7_length_419914_cov_46.278670	97221	99184	0.32	+
g899.t1	EXV00742.1 DUF2011 domain protein	280	3.2e-131	0.7638	Metarhizium brunneum ARSEF 3297	3.2e-131	Metarhizium brunneum ARSEF 3297	1276141 500148 5529 34397 5125 222543 147550 715989 716546 147538 716545 4890 451864 4751 33154 2759 131567	NODE_7	419914_cov_46.278670	NODE_7_length_419914_cov_46.278670	100516	101414	0.99	+
g900.t1	KFG86809.1Protein required for hyphal anastomosis (HAM-2)	989	0	0.8676	Metarhizium anisopliae	0	Metarhizium anisopliae	5530 5529 34397 5125 222543 147550 715989 716546 147538 716545 4890 451864 4751 33154 2759 131567	NODE_7	419914_cov_46.278670	NODE_7_length_419914_cov_46.278670	102070	105541	0.31	+
g901.t1	XP_018140969.1membrane-associating domain-containing protein	288	4.4e-160	0.8135	Metarhizium brunneum ARSEF 3297	4.4e-160	Metarhizium brunneum ARSEF 3297	1276141 500148 5529 34397 5125 222543 147550 715989 716546 147538 716545 4890 451864 4751 33154 2759 131567	NODE_7	419914_cov_46.278670	NODE_7_length_419914_cov_46.278670	106003	106923	1	-
g902.t1	XP_014546627.1hypothetical protein MBR_03780, partial	96	3.2e-51	1	Metarhizium brunneum ARSEF 3297	3.2e-51	Metarhizium brunneum ARSEF 3297	1276141 500148 5529 34397 5125 222543 147550 715989 716546 147538 716545 4890 451864 4751 33154 2759 131567	NODE_7	419914_cov_46.278670	NODE_7_length_419914_cov_46.278670	108498	108845	0.48	-
g903.t1	XP_014546626.1WSC domain containing protein	904	0	0.8753	Metarhizium brunneum ARSEF 3297	0	Metarhizium brunneum ARSEF 3297	1276141 500148 5529 34397 5125 222543 147550 715989 716546 147538 716545 4890 451864 4751 33154 2759 131567	NODE_7	419914_cov_46.278670	NODE_7_length_419914_cov_46.278670	111048	113842	1	+
g904.t1	XP_014546625.1Ribosome maturation protein SBDS	149	5e-67	0.7454	Metarhizium brunneum ARSEF 3297	5e-67	Metarhizium brunneum ARSEF 3297	1276141 500148 5529 34397 5125 222543 147550 715989 716546 147538 716545 4890 451864 4751 33154 2759 131567	NODE_7	419914_cov_46.278670	NODE_7_length_419914_cov_46.278670	115702	116224	0.41	+
g905.t1	XP_014546624.1wd-repeat protein	1529	0	0.8137	Metarhizium brunneum ARSEF 3297	0	Metarhizium brunneum ARSEF 3297	1276141 500148 5529 34397 5125 222543 147550 715989 716546 147538 716545 4890 451864 4751 33154 2759 131567	NODE_7	419914_cov_46.278670	NODE_7_length_419914_cov_46.278670	116662	121447	0.34	-
g906.t1	XP_014546623.1RhoGEF domain-containing protein	196	1.3e-86	0.5959	Metarhizium brunneum ARSEF 3297	1.3e-86	Metarhizium brunneum ARSEF 3297	1276141 500148 5529 34397 5125 222543 147550 715989 716546 147538 716545 4890 451864 4751 33154 2759 131567	NODE_7	419914_cov_46.278670	NODE_7_length_419914_cov_46.278670	123657	124746	0.08	-
g907.t1	XP_014546622.1phytanoyl-CoA dioxygenase	321	9.8e-185	0.8336	Metarhizium brunneum ARSEF 3297	9.8e-185	Metarhizium brunneum ARSEF 3297	1276141 500148 5529 34397 5125 222543 147550 715989 716546 147538 716545 4890 451864 4751 33154 2759 131567	NODE_7	419914_cov_46.278670	NODE_7_length_419914_cov_46.278670	126513	127567	0.89	+
g908.t1	KFG86816.1putative calcium P-type ATPase	1051	0	0.9297	Metarhizium anisopliae	0	Metarhizium anisopliae	5530 5529 34397 5125 222543 147550 715989 716546 147538 716545 4890 451864 4751 33154 2759 131567	NODE_7	419914_cov_46.278670	NODE_7_length_419914_cov_46.278670	130560	133860	0.89	+
g909.t1	XP_007823468.1Proteasome B-type subunit	191	3.2e-106	0.9856	Metarhizium majus ARSEF 297/Metarhizium anisopliae/Metarhizium brunneum ARSEF 3297/Metarhizium anisopliae ARSEF 549/Metarhizium robertsii ARSEF 23/Metarhizium robertsii/Metarhizium anisopliae BRIP 53293/Metarhizium anisopliae BRIP 53284/Metarhizium guizhouense ARSEF 977	3.2e-106	Metarhizium majus ARSEF 297	1276143 1650735 5529 34397 5125 222543 147550 715989 716546 147538 716545 4890 451864 4751 33154 2759 131567	NODE_7	419914_cov_46.278670	NODE_7_length_419914_cov_46.278670	134249	134935	0.49	-
g910.t1	XP_014546619.1GLUT4 regulating protein TUG	505	2.8e-247	0.8507	Metarhizium brunneum ARSEF 3297	2.8e-247	Metarhizium brunneum ARSEF 3297	1276141 500148 5529 34397 5125 222543 147550 715989 716546 147538 716545 4890 451864 4751 33154 2759 131567	NODE_7	419914_cov_46.278670	NODE_7_length_419914_cov_46.278670	136231	137818	0.92	+
g911.t1	XP_014546618.1Ribosomal protein L36e	221	2.2e-47	0.9801	Metarhizium brunneum ARSEF 3297	2.2e-47	Metarhizium brunneum ARSEF 3297	1276141 500148 5529 34397 5125 222543 147550 715989 716546 147538 716545 4890 451864 4751 33154 2759 131567	NODE_7	419914_cov_46.278670	NODE_7_length_419914_cov_46.278670	138435	139502	0.68	-
g912.t1	XP_014546617.1thymidylate synthase	335	2.3e-197	0.9187	Metarhizium brunneum ARSEF 3297	2.3e-197	Metarhizium brunneum ARSEF 3297	1276141 500148 5529 34397 5125 222543 147550 715989 716546 147538 716545 4890 451864 4751 33154 2759 131567	NODE_7	419914_cov_46.278670	NODE_7_length_419914_cov_46.278670	139530	140597	1	+
g913.t1	XP_014546616.1hypothetical protein MBR_03769, partial	176	2.3e-95	0.7383	Metarhizium brunneum ARSEF 3297	2.3e-95	Metarhizium brunneum ARSEF 3297	1276141 500148 5529 34397 5125 222543 147550 715989 716546 147538 716545 4890 451864 4751 33154 2759 131567	NODE_7	419914_cov_46.278670	NODE_7_length_419914_cov_46.278670	143478	144095	0.85	+
g914.t1	XP_014546615.1triacylglycerol lipase FGL2	400	6.3e-242	0.8671	Metarhizium brunneum ARSEF 3297	6.3e-242	Metarhizium brunneum ARSEF 3297	1276141 500148 5529 34397 5125 222543 147550 715989 716546 147538 716545 4890 451864 4751 33154 2759 131567	NODE_7	419914_cov_46.278670	NODE_7_length_419914_cov_46.278670	145200	146402	0.99	+
g915.t1	KFG86823.114-3-3-like protein	361	3e-166	0.9643	Metarhizium anisopliae	3e-166	Metarhizium anisopliae	5530 5529 34397 5125 222543 147550 715989 716546 147538 716545 4890 451864 4751 33154 2759 131567	NODE_7	419914_cov_46.278670	NODE_7_length_419914_cov_46.278670	148975	151406	0.49	+
g916.t1	XP_014546613.1hypothetical protein MBR_03766, partial	164	1.6e-74	0.7523	Metarhizium anisopliae/Metarhizium brunneum ARSEF 3297/Metarhizium anisopliae ARSEF 549	1.6e-74	Metarhizium anisopliae	5530 5529 34397 5125 222543 147550 715989 716546 147538 716545 4890 451864 4751 33154 2759 131567	NODE_7	419914_cov_46.278670	NODE_7_length_419914_cov_46.278670	152632	153126	1	-
g918.t1	XP_014546612.1SacI domain and endonuclease/exonuclease/phosphatase	1278	0	0.8723	Metarhizium brunneum ARSEF 3297	0	Metarhizium brunneum ARSEF 3297	1276141 500148 5529 34397 5125 222543 147550 715989 716546 147538 716545 4890 451864 4751 33154 2759 131567	NODE_7	419914_cov_46.278670	NODE_7_length_419914_cov_46.278670	156502	160712	0.19	-
g919.t1	XP_014546611.1mRNA splicing protein (Prp39)	586	0	0.9331	Metarhizium brunneum ARSEF 3297	0	Metarhizium brunneum ARSEF 3297	1276141 500148 5529 34397 5125 222543 147550 715989 716546 147538 716545 4890 451864 4751 33154 2759 131567	NODE_7	419914_cov_46.278670	NODE_7_length_419914_cov_46.278670	162122	164485	0.95	+
g920.t1	XP_014546610.1Dynamin, GTPase domain protein	714	0	0.7978	Metarhizium brunneum ARSEF 3297	0	Metarhizium brunneum ARSEF 3297	1276141 500148 5529 34397 5125 222543 147550 715989 716546 147538 716545 4890 451864 4751 33154 2759 131567	NODE_7	419914_cov_46.278670	NODE_7_length_419914_cov_46.278670	165439	167647	0.45	+
g921.t1	XP_014546608.1uracil phosphoribosyltransferase	782	0	0.8171	Metarhizium brunneum ARSEF 3297	0	Metarhizium brunneum ARSEF 3297	1276141 500148 5529 34397 5125 222543 147550 715989 716546 147538 716545 4890 451864 4751 33154 2759 131567	NODE_7	419914_cov_46.278670	NODE_7_length_419914_cov_46.278670	169569	173168	0.44	+
g922.t1	KID87040.1hypothetical protein MGU_05818	123	3.6e-10	0.9211	Metarhizium guizhouense ARSEF 977	3.6e-10	Metarhizium guizhouense ARSEF 977	1276136 169041 5529 34397 5125 222543 147550 715989 716546 147538 716545 4890 451864 4751 33154 2759 131567	NODE_7	419914_cov_46.278670	NODE_7_length_419914_cov_46.278670	174391	174832	0.53	+
g923.t1	XP_014546607.1cytochrome c peroxidase	382	5.7e-200	0.888	Metarhizium brunneum ARSEF 3297	5.7e-200	Metarhizium brunneum ARSEF 3297	1276141 500148 5529 34397 5125 222543 147550 715989 716546 147538 716545 4890 451864 4751 33154 2759 131567	NODE_7	419914_cov_46.278670	NODE_7_length_419914_cov_46.278670	177441	178706	0.71	+
g924.t1	XP_014546606.1tripeptidyl-peptidase 1 precursor	587	0	0.794	Metarhizium brunneum ARSEF 3297	0	Metarhizium brunneum ARSEF 3297	1276141 500148 5529 34397 5125 222543 147550 715989 716546 147538 716545 4890 451864 4751 33154 2759 131567	NODE_7	419914_cov_46.278670	NODE_7_length_419914_cov_46.278670	180777	182703	0.25	+
g925.t1	XP_014546605.1hypothetical protein MBR_03758, partial	317	2.3e-170	0.9819	Metarhizium brunneum ARSEF 3297	2.3e-170	Metarhizium brunneum ARSEF 3297	1276141 500148 5529 34397 5125 222543 147550 715989 716546 147538 716545 4890 451864 4751 33154 2759 131567	NODE_7	419914_cov_46.278670	NODE_7_length_419914_cov_46.278670	185606	186559	0.77	+
g926.t1	XP_014546604.1NADH-dependent flavin oxidoreductase-like protein	469	5.5e-261	0.8826	Metarhizium brunneum ARSEF 3297	5.5e-261	Metarhizium brunneum ARSEF 3297	1276141 500148 5529 34397 5125 222543 147550 715989 716546 147538 716545 4890 451864 4751 33154 2759 131567	NODE_7	419914_cov_46.278670	NODE_7_length_419914_cov_46.278670	186963	188441	0.41	+
g927.t1	XP_014546603.1Cell wall beta-glucan synthesis	102	1.5e-51	0.9076	Metarhizium brunneum ARSEF 3297	1.5e-51	Metarhizium brunneum ARSEF 3297	1276141 500148 5529 34397 5125 222543 147550 715989 716546 147538 716545 4890 451864 4751 33154 2759 131567	NODE_7	419914_cov_46.278670	NODE_7_length_419914_cov_46.278670	189940	190314	1	+
g928.t1	XP_014546602.1protein disulfide isomerase	513	4.3e-275	0.937	Metarhizium brunneum ARSEF 3297	4.3e-275	Metarhizium brunneum ARSEF 3297	1276141 500148 5529 34397 5125 222543 147550 715989 716546 147538 716545 4890 451864 4751 33154 2759 131567	NODE_7	419914_cov_46.278670	NODE_7_length_419914_cov_46.278670	193672	195336	0.94	+
g929.t1	XP_018140939.1lipoprotein leucine-zipper domain-containing protein	111	3.1e-53	0.8999	Metarhizium brunneum ARSEF 3297	3.1e-53	Metarhizium brunneum ARSEF 3297	1276141 500148 5529 34397 5125 222543 147550 715989 716546 147538 716545 4890 451864 4751 33154 2759 131567	NODE_7	419914_cov_46.278670	NODE_7_length_419914_cov_46.278670	195801	196262	0.96	-
g930.t1	XP_014546600.1Zinc finger, HIT-type	346	2.3e-155	0.8199	Metarhizium brunneum ARSEF 3297	2.3e-155	Metarhizium brunneum ARSEF 3297	1276141 500148 5529 34397 5125 222543 147550 715989 716546 147538 716545 4890 451864 4751 33154 2759 131567	NODE_7	419914_cov_46.278670	NODE_7_length_419914_cov_46.278670	196619	198653	0.28	+
g931.t1	XP_014546599.1WD domain containing protein	734	0	0.813	Metarhizium brunneum ARSEF 3297	0	Metarhizium brunneum ARSEF 3297	1276141 500148 5529 34397 5125 222543 147550 715989 716546 147538 716545 4890 451864 4751 33154 2759 131567	NODE_7	419914_cov_46.278670	NODE_7_length_419914_cov_46.278670	206695	208968	0.78	+
g932.t1	KID77432.1 beta-glucosidase	588	4.4e-223	0.7918	Metarhizium brunneum ARSEF 3297	4.4e-223	Metarhizium brunneum ARSEF 3297	1276141 500148 5529 34397 5125 222543 147550 715989 716546 147538 716545 4890 451864 4751 33154 2759 131567	NODE_7	419914_cov_46.278670	NODE_7_length_419914_cov_46.278670	212189	214036	0.89	-
g933.t1	KID87030.1Mitochondrial protein cyt-4	1005	0	0.87	Metarhizium guizhouense ARSEF 977	0	Metarhizium guizhouense ARSEF 977	1276136 169041 5529 34397 5125 222543 147550 715989 716546 147538 716545 4890 451864 4751 33154 2759 131567	NODE_7	419914_cov_46.278670	NODE_7_length_419914_cov_46.278670	218589	221890	0.21	+
g934.t1	XP_014546596.1HEX2 protein-like protein	818	8.3e-281	0.8397	Metarhizium brunneum ARSEF 3297	8.3e-281	Metarhizium brunneum ARSEF 3297	1276141 500148 5529 34397 5125 222543 147550 715989 716546 147538 716545 4890 451864 4751 33154 2759 131567	NODE_7	419914_cov_46.278670	NODE_7_length_419914_cov_46.278670	224564	227494	0.02	-
g935.t1	XP_014546595.1tRNA (guanine) methyltransferase Trm5	458	3.2e-266	0.9316	Metarhizium brunneum ARSEF 3297	3.2e-266	Metarhizium brunneum ARSEF 3297	1276141 500148 5529 34397 5125 222543 147550 715989 716546 147538 716545 4890 451864 4751 33154 2759 131567	NODE_7	419914_cov_46.278670	NODE_7_length_419914_cov_46.278670	235197	236835	0.61	-
g936.t1	KFG86843.1DNA repair family protein	346	2.7e-196	0.8875	Metarhizium anisopliae	2.7e-196	Metarhizium anisopliae	5530 5529 34397 5125 222543 147550 715989 716546 147538 716545 4890 451864 4751 33154 2759 131567	NODE_7	419914_cov_46.278670	NODE_7_length_419914_cov_46.278670	237184	238432	0.35	+
g937.t1	XP_014546593.1Transcription elongation factor A	194	3e-104	0.7057	Metarhizium brunneum ARSEF 3297	3e-104	Metarhizium brunneum ARSEF 3297	1276141 500148 5529 34397 5125 222543 147550 715989 716546 147538 716545 4890 451864 4751 33154 2759 131567	NODE_7	419914_cov_46.278670	NODE_7_length_419914_cov_46.278670	238889	239523	0.37	-
g938.t1	KID77426.1 kinase	352	4.5e-207	0.9283	Metarhizium brunneum ARSEF 3297	4.5e-207	Metarhizium brunneum ARSEF 3297	1276141 500148 5529 34397 5125 222543 147550 715989 716546 147538 716545 4890 451864 4751 33154 2759 131567	NODE_7	419914_cov_46.278670	NODE_7_length_419914_cov_46.278670	240667	241819	0.26	-
g939.t1	KID77425.1 extensin	422	9.4e-212	0.7454	Metarhizium brunneum ARSEF 3297	9.4e-212	Metarhizium brunneum ARSEF 3297	1276141 500148 5529 34397 5125 222543 147550 715989 716546 147538 716545 4890 451864 4751 33154 2759 131567	NODE_7	419914_cov_46.278670	NODE_7_length_419914_cov_46.278670	244469	245737	1	+
g940.t1	EXV02598.1Per1-like domain protein	276	1.1e-163	0.9449	Metarhizium robertsii	1.1e-163	Metarhizium robertsii	568076 5529 34397 5125 222543 147550 715989 716546 147538 716545 4890 451864 4751 33154 2759 131567	NODE_7	419914_cov_46.278670	NODE_7_length_419914_cov_46.278670	246368	247259	0.82	-
g941.t1	XP_014546589.1Serine/threonine-protein kinase domain protein	881	0	0.8596	Metarhizium brunneum ARSEF 3297	0	Metarhizium brunneum ARSEF 3297	1276141 500148 5529 34397 5125 222543 147550 715989 716546 147538 716545 4890 451864 4751 33154 2759 131567	NODE_7	419914_cov_46.278670	NODE_7_length_419914_cov_46.278670	248477	251181	0.99	+
g942.t1	XP_014546588.1YmL49-like protein	207	2.9e-97	0.9331	Metarhizium brunneum ARSEF 3297	2.9e-97	Metarhizium brunneum ARSEF 3297	1276141 500148 5529 34397 5125 222543 147550 715989 716546 147538 716545 4890 451864 4751 33154 2759 131567	NODE_7	419914_cov_46.278670	NODE_7_length_419914_cov_46.278670	251659	252282	0.98	-
g943.t1	XP_014546587.1ribosomal large subunit	260	1e-139	0.9796	Metarhizium brunneum ARSEF 3297	1e-139	Metarhizium brunneum ARSEF 3297	1276141 500148 5529 34397 5125 222543 147550 715989 716546 147538 716545 4890 451864 4751 33154 2759 131567	NODE_7	419914_cov_46.278670	NODE_7_length_419914_cov_46.278670	252552	253391	0.41	+
g944.t1	XP_014546586.1protein arginine N-methyltransferase 1	365	1e-193	0.8993	Metarhizium brunneum ARSEF 3297	1e-193	Metarhizium brunneum ARSEF 3297	1276141 500148 5529 34397 5125 222543 147550 715989 716546 147538 716545 4890 451864 4751 33154 2759 131567	NODE_7	419914_cov_46.278670	NODE_7_length_419914_cov_46.278670	254048	255581	0.53	+
g945.t1	XP_014546585.1N-acetylglucosamine-phosphate mutase	538	0	0.9712	Metarhizium brunneum ARSEF 3297	0	Metarhizium brunneum ARSEF 3297	1276141 500148 5529 34397 5125 222543 147550 715989 716546 147538 716545 4890 451864 4751 33154 2759 131567	NODE_7	419914_cov_46.278670	NODE_7_length_419914_cov_46.278670	256162	257858	0.34	-
g946.t1	XP_014546584.1DNA repair nuclease, XPF-type/Helicase	570	0	0.8747	Metarhizium brunneum ARSEF 3297	0	Metarhizium brunneum ARSEF 3297	1276141 500148 5529 34397 5125 222543 147550 715989 716546 147538 716545 4890 451864 4751 33154 2759 131567	NODE_7	419914_cov_46.278670	NODE_7_length_419914_cov_46.278670	259498	261210	0.63	+
g947.t1	XP_014546583.1riboflavin synthase alpha chain	228	2.8e-125	0.948	Metarhizium brunneum ARSEF 3297	2.8e-125	Metarhizium brunneum ARSEF 3297	1276141 500148 5529 34397 5125 222543 147550 715989 716546 147538 716545 4890 451864 4751 33154 2759 131567	NODE_7	419914_cov_46.278670	NODE_7_length_419914_cov_46.278670	261353	262095	1	-
g948.t1	XP_014546582.1Tetratricopeptide-like helical	374	2.7e-210	0.8997	Metarhizium brunneum ARSEF 3297	2.7e-210	Metarhizium brunneum ARSEF 3297	1276141 500148 5529 34397 5125 222543 147550 715989 716546 147538 716545 4890 451864 4751 33154 2759 131567	NODE_7	419914_cov_46.278670	NODE_7_length_419914_cov_46.278670	262536	263660	0.99	+
g949.t1	XP_014546581.1Ubiquitin-conjugating enzyme/RWD-like protein	229	7.1e-113	0.8873	Metarhizium anisopliae/Metarhizium brunneum ARSEF 3297/Metarhizium anisopliae ARSEF 549/Metarhizium anisopliae BRIP 53293/Metarhizium anisopliae BRIP 53284	7.1e-113	Metarhizium anisopliae	5530 5529 34397 5125 222543 147550 715989 716546 147538 716545 4890 451864 4751 33154 2759 131567	NODE_7	419914_cov_46.278670	NODE_7_length_419914_cov_46.278670	263983	264722	0.99	-
g950.t1	XP_014546580.1pumilio domain-containing protein	690	0	0.9057	Metarhizium brunneum ARSEF 3297	0	Metarhizium brunneum ARSEF 3297	1276141 500148 5529 34397 5125 222543 147550 715989 716546 147538 716545 4890 451864 4751 33154 2759 131567	NODE_7	419914_cov_46.278670	NODE_7_length_419914_cov_46.278670	265038	267170	0.86	+
g951.t1	KID66856.1Major facilitator superfamily transporter	745	0	0.846	Metarhizium anisopliae BRIP 53293	0	Metarhizium anisopliae BRIP 53293	1291518 5530 5529 34397 5125 222543 147550 715989 716546 147538 716545 4890 451864 4751 33154 2759 131567	NODE_7	419914_cov_46.278670	NODE_7_length_419914_cov_46.278670	270348	273811	0.07	-
g952.t1	EFZ00160.2 Amidase	1295	0	0.8609	Metarhizium robertsii ARSEF 23	0	Metarhizium robertsii ARSEF 23	655844 568076 5529 34397 5125 222543 147550 715989 716546 147538 716545 4890 451864 4751 33154 2759 131567	NODE_7	419914_cov_46.278670	NODE_7_length_419914_cov_46.278670	275334	281551	0.04	+
g953.t1	KID66859.1 GsfR2	359	3.4e-202	0.719	Metarhizium anisopliae BRIP 53293/Metarhizium anisopliae BRIP 53284	3.4e-202	Metarhizium anisopliae BRIP 53293	1291518 5530 5529 34397 5125 222543 147550 715989 716546 147538 716545 4890 451864 4751 33154 2759 131567	NODE_7	419914_cov_46.278670	NODE_7_length_419914_cov_46.278670	282036	283115	0.48	+
g954.t1	EXV02616.1Zn-dependent alcohol dehydrogenase family protein	305	4.2e-169	0.8139	Metarhizium robertsii	4.2e-169	Metarhizium robertsii	568076 5529 34397 5125 222543 147550 715989 716546 147538 716545 4890 451864 4751 33154 2759 131567	NODE_7	419914_cov_46.278670	NODE_7_length_419914_cov_46.278670	283881	285021	0.36	+
g955.t1	XP_007820129.1polymerase (RNA) II (DNA directed) polypeptide D	143	2.1e-70	0.9863	Metarhizium majus ARSEF 297/Metarhizium anisopliae/Metarhizium brunneum ARSEF 3297/Metarhizium anisopliae ARSEF 549/Metarhizium robertsii ARSEF 23/Metarhizium robertsii/Metarhizium anisopliae BRIP 53293/Metarhizium anisopliae BRIP 53284/Metarhizium guizhouense ARSEF 977	2.1e-70	Metarhizium majus ARSEF 297	1276143 1650735 5529 34397 5125 222543 147550 715989 716546 147538 716545 4890 451864 4751 33154 2759 131567	NODE_7	419914_cov_46.278670	NODE_7_length_419914_cov_46.278670	285455	286000	1	-
g956.t1	XP_007820130.1von Willebrand factor, type A	286	2.2e-111	0.9517	Metarhizium anisopliae BRIP 53293/Metarhizium anisopliae BRIP 53284	2.2e-111	Metarhizium anisopliae BRIP 53293	1291518 5530 5529 34397 5125 222543 147550 715989 716546 147538 716545 4890 451864 4751 33154 2759 131567	NODE_7	419914_cov_46.278670	NODE_7_length_419914_cov_46.278670	287596	288512	0.95	-
g957.t1	XP_014546571.1Borealin-like protein	417	4.4e-129	0.8302	Metarhizium brunneum ARSEF 3297	4.4e-129	Metarhizium brunneum ARSEF 3297	1276141 500148 5529 34397 5125 222543 147550 715989 716546 147538 716545 4890 451864 4751 33154 2759 131567	NODE_7	419914_cov_46.278670	NODE_7_length_419914_cov_46.278670	288752	290182	0.42	+
g958.t1	XP_007820132.1Translation initiation factor SUI1	188	1e-88	0.813	Metarhizium brunneum ARSEF 3297/Metarhizium robertsii ARSEF 23	1e-88	Metarhizium brunneum ARSEF 3297	1276141 500148 5529 34397 5125 222543 147550 715989 716546 147538 716545 4890 451864 4751 33154 2759 131567	NODE_7	419914_cov_46.278670	NODE_7_length_419914_cov_46.278670	290391	291247	0.83	-
g959.t1	XP_014546569.1Methyltransferase type 11	1361	0	0.8715	Metarhizium brunneum ARSEF 3297	0	Metarhizium brunneum ARSEF 3297	1276141 500148 5529 34397 5125 222543 147550 715989 716546 147538 716545 4890 451864 4751 33154 2759 131567	NODE_7	419914_cov_46.278670	NODE_7_length_419914_cov_46.278670	292595	297304	0.14	+
g960.t1	XP_014546567.1CheY-like superfamily	339	6.4e-195	0.6601	Metarhizium brunneum ARSEF 3297	6.4e-195	Metarhizium brunneum ARSEF 3297	1276141 500148 5529 34397 5125 222543 147550 715989 716546 147538 716545 4890 451864 4751 33154 2759 131567	NODE_7	419914_cov_46.278670	NODE_7_length_419914_cov_46.278670	297531	298602	0.94	-
g961.t1	XP_014546566.1Peptidase S33 tripeptidyl aminopeptidase-like protein	504	4.2e-283	0.7881	Metarhizium brunneum ARSEF 3297	4.2e-283	Metarhizium brunneum ARSEF 3297	1276141 500148 5529 34397 5125 222543 147550 715989 716546 147538 716545 4890 451864 4751 33154 2759 131567	NODE_7	419914_cov_46.278670	NODE_7_length_419914_cov_46.278670	300489	302270	0.6	+
g962.t1	XP_014546565.1 Ubiquitin	81	1.2e-35	0.9934	Metarhizium majus ARSEF 297/Metarhizium anisopliae/Metarhizium brunneum ARSEF 3297/Metarhizium anisopliae ARSEF 549/Metarhizium robertsii ARSEF 23/Metarhizium robertsii/Metarhizium anisopliae BRIP 53293/Metarhizium anisopliae BRIP 53284/Metarhizium guizhouense ARSEF 977	1.2e-35	Metarhizium majus ARSEF 297	1276143 1650735 5529 34397 5125 222543 147550 715989 716546 147538 716545 4890 451864 4751 33154 2759 131567	NODE_7	419914_cov_46.278670	NODE_7_length_419914_cov_46.278670	302764	303238	0.68	+
g963.t1	XP_014546564.1RNA polymerase II transcription factor SIII, subunit A	400	4.9e-186	0.8014	Metarhizium brunneum ARSEF 3297	4.9e-186	Metarhizium brunneum ARSEF 3297	1276141 500148 5529 34397 5125 222543 147550 715989 716546 147538 716545 4890 451864 4751 33154 2759 131567	NODE_7	419914_cov_46.278670	NODE_7_length_419914_cov_46.278670	303653	304855	1	-
g964.t1	XP_014546563.1transcription initiation factor iif	376	2.1e-199	0.9266	Metarhizium brunneum ARSEF 3297	2.1e-199	Metarhizium brunneum ARSEF 3297	1276141 500148 5529 34397 5125 222543 147550 715989 716546 147538 716545 4890 451864 4751 33154 2759 131567	NODE_7	419914_cov_46.278670	NODE_7_length_419914_cov_46.278670	305514	306768	0.94	+
g965.t1	XP_014546562.1HAD-like domain protein	274	1.2e-151	0.8029	Metarhizium brunneum ARSEF 3297	1.2e-151	Metarhizium brunneum ARSEF 3297	1276141 500148 5529 34397 5125 222543 147550 715989 716546 147538 716545 4890 451864 4751 33154 2759 131567	NODE_7	419914_cov_46.278670	NODE_7_length_419914_cov_46.278670	307333	308157	0.95	+
g966.t1	XP_014546561.1ankyrin repeat protein	586	2.1e-278	0.6066	Metarhizium brunneum ARSEF 3297	2.1e-278	Metarhizium brunneum ARSEF 3297	1276141 500148 5529 34397 5125 222543 147550 715989 716546 147538 716545 4890 451864 4751 33154 2759 131567	NODE_7	419914_cov_46.278670	NODE_7_length_419914_cov_46.278670	308188	310552	0.07	-
g967.t1	XP_014546560.1Six-bladed beta-propeller, TolB-like protein	318	5.7e-177	0.7748	Metarhizium brunneum ARSEF 3297	5.7e-177	Metarhizium brunneum ARSEF 3297	1276141 500148 5529 34397 5125 222543 147550 715989 716546 147538 716545 4890 451864 4751 33154 2759 131567	NODE_7	419914_cov_46.278670	NODE_7_length_419914_cov_46.278670	310936	311892	1	+
g968.t1	XP_014546559.1glycosyl hydrolase	676	0	0.9446	Metarhizium brunneum ARSEF 3297	0	Metarhizium brunneum ARSEF 3297	1276141 500148 5529 34397 5125 222543 147550 715989 716546 147538 716545 4890 451864 4751 33154 2759 131567	NODE_7	419914_cov_46.278670	NODE_7_length_419914_cov_46.278670	311996	314424	0.73	-
g969.t1	XP_014546558.1nucleotide-sugar transporter	574	1.1e-290	0.8169	Metarhizium brunneum ARSEF 3297	1.1e-290	Metarhizium brunneum ARSEF 3297	1276141 500148 5529 34397 5125 222543 147550 715989 716546 147538 716545 4890 451864 4751 33154 2759 131567	NODE_7	419914_cov_46.278670	NODE_7_length_419914_cov_46.278670	317377	319302	0.41	+
g970.t1	XP_014546557.1RNP domain protein	364	1.5e-144	0.8291	Metarhizium brunneum ARSEF 3297	1.5e-144	Metarhizium brunneum ARSEF 3297	1276141 500148 5529 34397 5125 222543 147550 715989 716546 147538 716545 4890 451864 4751 33154 2759 131567	NODE_7	419914_cov_46.278670	NODE_7_length_419914_cov_46.278670	319877	320971	1	-
g971.t1	XP_014546556.16-phosphogluconate dehydrogenase	531	0	0.9584	Metarhizium brunneum ARSEF 3297	0	Metarhizium brunneum ARSEF 3297	1276141 500148 5529 34397 5125 222543 147550 715989 716546 147538 716545 4890 451864 4751 33154 2759 131567	NODE_7	419914_cov_46.278670	NODE_7_length_419914_cov_46.278670	323072	325524	0.83	+
g972.t1	EXV02635.1DUF1750 domain protein	773	0	0.863	Metarhizium brunneum ARSEF 3297	0	Metarhizium brunneum ARSEF 3297	1276141 500148 5529 34397 5125 222543 147550 715989 716546 147538 716545 4890 451864 4751 33154 2759 131567	NODE_7	419914_cov_46.278670	NODE_7_length_419914_cov_46.278670	326209	328651	0.79	+
g973.t1	XP_014546554.1hypothetical protein MBR_03707, partial	367	2.5e-120	0.7411	Metarhizium brunneum ARSEF 3297	2.5e-120	Metarhizium brunneum ARSEF 3297	1276141 500148 5529 34397 5125 222543 147550 715989 716546 147538 716545 4890 451864 4751 33154 2759 131567	NODE_7	419914_cov_46.278670	NODE_7_length_419914_cov_46.278670	329609	330712	0.91	+
g974.t1	XP_014546553.1Flavoprotein transmembrane component	627	0	0.8056	Metarhizium brunneum ARSEF 3297	0	Metarhizium brunneum ARSEF 3297	1276141 500148 5529 34397 5125 222543 147550 715989 716546 147538 716545 4890 451864 4751 33154 2759 131567	NODE_7	419914_cov_46.278670	NODE_7_length_419914_cov_46.278670	333178	335186	0.62	+
g975.t1	XP_014546552.1molybdenum cofactor sulfurase	821	0	0.875	Metarhizium brunneum ARSEF 3297	0	Metarhizium brunneum ARSEF 3297	1276141 500148 5529 34397 5125 222543 147550 715989 716546 147538 716545 4890 451864 4751 33154 2759 131567	NODE_7	419914_cov_46.278670	NODE_7_length_419914_cov_46.278670	335456	337978	0.41	-
g976.t1	XP_014546551.1arsenite resistance protein Ars2	865	0	0.9259	Metarhizium brunneum ARSEF 3297	0	Metarhizium brunneum ARSEF 3297	1276141 500148 5529 34397 5125 222543 147550 715989 716546 147538 716545 4890 451864 4751 33154 2759 131567	NODE_7	419914_cov_46.278670	NODE_7_length_419914_cov_46.278670	339137	341905	0.96	+
g977.t1	XP_014546550.1PinX1- protein	356	1e-94	0.9536	Metarhizium brunneum ARSEF 3297	1e-94	Metarhizium brunneum ARSEF 3297	1276141 500148 5529 34397 5125 222543 147550 715989 716546 147538 716545 4890 451864 4751 33154 2759 131567	NODE_7	419914_cov_46.278670	NODE_7_length_419914_cov_46.278670	342665	343809	0.23	+
g978.t1	XP_014546549.1hypothetical protein MBR_03702, partial	77	2.2e-26	0.6635	Metarhizium brunneum ARSEF 3297	2.2e-26	Metarhizium brunneum ARSEF 3297	1276141 500148 5529 34397 5125 222543 147550 715989 716546 147538 716545 4890 451864 4751 33154 2759 131567	NODE_7	419914_cov_46.278670	NODE_7_length_419914_cov_46.278670	344339	344706	0.52	-
g979.t1	XP_014546548.1DUF1746-domain-containing protein	382	2.3e-164	0.8668	Metarhizium brunneum ARSEF 3297	2.3e-164	Metarhizium brunneum ARSEF 3297	1276141 500148 5529 34397 5125 222543 147550 715989 716546 147538 716545 4890 451864 4751 33154 2759 131567	NODE_7	419914_cov_46.278670	NODE_7_length_419914_cov_46.278670	347672	348880	0.74	+
g980.t1	XP_014546547.1RNA-3'-phosphate cyclase family protein	404	1.9e-225	0.9774	Metarhizium brunneum ARSEF 3297	1.9e-225	Metarhizium brunneum ARSEF 3297	1276141 500148 5529 34397 5125 222543 147550 715989 716546 147538 716545 4890 451864 4751 33154 2759 131567	NODE_7	419914_cov_46.278670	NODE_7_length_419914_cov_46.278670	348974	350188	0.91	-
g981.t1	XP_014546546.1pentatricopeptide repeat containing protein	821	0	0.8932	Metarhizium brunneum ARSEF 3297	0	Metarhizium brunneum ARSEF 3297	1276141 500148 5529 34397 5125 222543 147550 715989 716546 147538 716545 4890 451864 4751 33154 2759 131567	NODE_7	419914_cov_46.278670	NODE_7_length_419914_cov_46.278670	350491	352956	0.98	+
g982.t1	XP_014546545.1Bromodomain associated domain protein	221	3.2e-118	0.8145	Metarhizium brunneum ARSEF 3297	3.2e-118	Metarhizium brunneum ARSEF 3297	1276141 500148 5529 34397 5125 222543 147550 715989 716546 147538 716545 4890 451864 4751 33154 2759 131567	NODE_7	419914_cov_46.278670	NODE_7_length_419914_cov_46.278670	353273	354029	0.83	-
g983.t1	XP_014546544.1dipeptidyl peptidase	693	0	0.936	Metarhizium brunneum ARSEF 3297	0	Metarhizium brunneum ARSEF 3297	1276141 500148 5529 34397 5125 222543 147550 715989 716546 147538 716545 4890 451864 4751 33154 2759 131567	NODE_7	419914_cov_46.278670	NODE_7_length_419914_cov_46.278670	354483	356912	0.73	-
g984.t1	XP_007811600.1PWI domain mRNA processing protein, putative	582	6.2e-254	0.8079	Metarhizium acridum CQMa 102	6.2e-254	Metarhizium acridum CQMa 102	655827 92637 5529 34397 5125 222543 147550 715989 716546 147538 716545 4890 451864 4751 33154 2759 131567	NODE_7	419914_cov_46.278670	NODE_7_length_419914_cov_46.278670	357984	360876	0.17	-
g985.t1	KID77375.1 pdz/dhr/glgf	227	3.6e-125	0.922	Metarhizium brunneum ARSEF 3297	3.6e-125	Metarhizium brunneum ARSEF 3297	1276141 500148 5529 34397 5125 222543 147550 715989 716546 147538 716545 4890 451864 4751 33154 2759 131567	NODE_7	419914_cov_46.278670	NODE_7_length_419914_cov_46.278670	361778	362623	0.48	+
g986.t1	XP_007811598.1GTP-binding nuclear protein RAN/TC4	216	9.3e-123	0.9808	Metarhizium majus ARSEF 297/Metarhizium anisopliae/Metarhizium brunneum ARSEF 3297/Metarhizium anisopliae ARSEF 549/Metarhizium robertsii ARSEF 23/Pochonia chlamydosporia 170/Metarhizium robertsii/Metarhizium acridum CQMa 102/Metarhizium anisopliae BRIP 53293/Metarhizium anisopliae BRIP 53284/Metarhizium guizhouense ARSEF 977	9.3e-123	Metarhizium majus ARSEF 297	1276143 1650735 5529 34397 5125 222543 147550 715989 716546 147538 716545 4890 451864 4751 33154 2759 131567	NODE_7	419914_cov_46.278670	NODE_7_length_419914_cov_46.278670	363647	364679	0.96	+
g987.t1	XP_014546539.1homeobox transcription factor	570	3.6e-291	0.7939	Metarhizium brunneum ARSEF 3297	3.6e-291	Metarhizium brunneum ARSEF 3297	1276141 500148 5529 34397 5125 222543 147550 715989 716546 147538 716545 4890 451864 4751 33154 2759 131567	NODE_7	419914_cov_46.278670	NODE_7_length_419914_cov_46.278670	367474	369500	0.97	+
g988.t1	XP_014546538.1NAD kinase associated with ferric reductase	606	0	0.9146	Metarhizium brunneum ARSEF 3297	0	Metarhizium brunneum ARSEF 3297	1276141 500148 5529 34397 5125 222543 147550 715989 716546 147538 716545 4890 451864 4751 33154 2759 131567	NODE_7	419914_cov_46.278670	NODE_7_length_419914_cov_46.278670	370252	372072	0.97	-
g989.t1	XP_014546537.1ribosomal protein S5 domain 2-type fold domain containing protein	254	2.1e-134	0.8744	Metarhizium brunneum ARSEF 3297	2.1e-134	Metarhizium brunneum ARSEF 3297	1276141 500148 5529 34397 5125 222543 147550 715989 716546 147538 716545 4890 451864 4751 33154 2759 131567	NODE_7	419914_cov_46.278670	NODE_7_length_419914_cov_46.278670	374567	375457	0.94	-
g990.t1	XP_014546536.1phosphotyrosyl phosphatase activator	430	3.9e-237	0.8742	Metarhizium brunneum ARSEF 3297	3.9e-237	Metarhizium brunneum ARSEF 3297	1276141 500148 5529 34397 5125 222543 147550 715989 716546 147538 716545 4890 451864 4751 33154 2759 131567	NODE_7	419914_cov_46.278670	NODE_7_length_419914_cov_46.278670	375944	377236	1	+
g991.t1	XP_014546535.1hypothetical protein MBR_03688, partial	548	0	0.8501	Metarhizium brunneum ARSEF 3297	0	Metarhizium brunneum ARSEF 3297	1276141 500148 5529 34397 5125 222543 147550 715989 716546 147538 716545 4890 451864 4751 33154 2759 131567	NODE_7	419914_cov_46.278670	NODE_7_length_419914_cov_46.278670	380621	382267	0.97	-
g992.t1	XP_014546534.1YjeF domain containing protein	330	6.9e-186	0.9253	Metarhizium brunneum ARSEF 3297	6.9e-186	Metarhizium brunneum ARSEF 3297	1276141 500148 5529 34397 5125 222543 147550 715989 716546 147538 716545 4890 451864 4751 33154 2759 131567	NODE_7	419914_cov_46.278670	NODE_7_length_419914_cov_46.278670	390104	391386	0.2	-
g993.t1	XP_014546533.1ATP synthase alpha chain	552	1.6e-304	0.968	Metarhizium brunneum ARSEF 3297	1.6e-304	Metarhizium brunneum ARSEF 3297	1276141 500148 5529 34397 5125 222543 147550 715989 716546 147538 716545 4890 451864 4751 33154 2759 131567	NODE_7	419914_cov_46.278670	NODE_7_length_419914_cov_46.278670	393561	395842	1	-
g994.t1	XP_014546532.1ATP synthase alpha chain precursor	224	5e-127	0.8183	Metarhizium brunneum ARSEF 3297	5e-127	Metarhizium brunneum ARSEF 3297	1276141 500148 5529 34397 5125 222543 147550 715989 716546 147538 716545 4890 451864 4751 33154 2759 131567	NODE_7	419914_cov_46.278670	NODE_7_length_419914_cov_46.278670	396578	397252	1	-
g995.t1	XP_014546531.1Ribosomal protein L5	173	8.9e-92	0.9945	Metarhizium brunneum ARSEF 3297	8.9e-92	Metarhizium brunneum ARSEF 3297	1276141 500148 5529 34397 5125 222543 147550 715989 716546 147538 716545 4890 451864 4751 33154 2759 131567	NODE_7	419914_cov_46.278670	NODE_7_length_419914_cov_46.278670	398007	398668	0.93	-
g996.t1	XP_007820171.1LSM domain-containing protein	205	2.3e-54	0.9348	Metarhizium anisopliae/Metarhizium brunneum ARSEF 3297/Metarhizium anisopliae ARSEF 549/Metarhizium robertsii ARSEF 23/Metarhizium robertsii	2.3e-54	Metarhizium anisopliae	5530 5529 34397 5125 222543 147550 715989 716546 147538 716545 4890 451864 4751 33154 2759 131567	NODE_7	419914_cov_46.278670	NODE_7_length_419914_cov_46.278670	399049	400018	0.94	+
g997.t1	XP_014546529.1DNAJ domain containing protein	766	0	0.7731	Metarhizium brunneum ARSEF 3297	0	Metarhizium brunneum ARSEF 3297	1276141 500148 5529 34397 5125 222543 147550 715989 716546 147538 716545 4890 451864 4751 33154 2759 131567	NODE_7	419914_cov_46.278670	NODE_7_length_419914_cov_46.278670	400617	403422	0.08	-
g998.t1	KID77362.1 Thioredoxin	322	8e-171	0.8839	Metarhizium brunneum ARSEF 3297	8e-171	Metarhizium brunneum ARSEF 3297	1276141 500148 5529 34397 5125 222543 147550 715989 716546 147538 716545 4890 451864 4751 33154 2759 131567	NODE_7	419914_cov_46.278670	NODE_7_length_419914_cov_46.278670	404482	405679	0.39	-
g999.t1	XP_014546527.1BTB/POZ fold protein	314	1.8e-175	0.6655	Metarhizium brunneum ARSEF 3297	1.8e-175	Metarhizium brunneum ARSEF 3297	1276141 500148 5529 34397 5125 222543 147550 715989 716546 147538 716545 4890 451864 4751 33154 2759 131567	NODE_7	419914_cov_46.278670	NODE_7_length_419914_cov_46.278670	406898	408077	0.2	+
g1000.t1	XP_014546526.1Mg2+ transporter protein, CorA-like/Zinc transport protein ZntB	1082	0	0.8038	Metarhizium brunneum ARSEF 3297	0	Metarhizium brunneum ARSEF 3297	1276141 500148 5529 34397 5125 222543 147550 715989 716546 147538 716545 4890 451864 4751 33154 2759 131567	NODE_7	419914_cov_46.278670	NODE_7_length_419914_cov_46.278670	410640	414354	0.14	+
g1001.t1	KID88041.1hypothetical protein MGU_04870	281	1.2e-45	0.9363	Metarhizium guizhouense ARSEF 977	1.2e-45	Metarhizium guizhouense ARSEF 977	1276136 169041 5529 34397 5125 222543 147550 715989 716546 147538 716545 4890 451864 4751 33154 2759 131567	NODE_7	419914_cov_46.278670	NODE_7_length_419914_cov_46.278670	414783	415796	0.3	-
g1002.t1	XP_014548342.1acyl-CoA desaturase	472	1e-286	0.9648	Metarhizium brunneum ARSEF 3297	1e-286	Metarhizium brunneum ARSEF 3297	1276141 500148 5529 34397 5125 222543 147550 715989 716546 147538 716545 4890 451864 4751 33154 2759 131567	NODE_8	385947_cov_46.151471	NODE_8_length_385947_cov_46.151471	267	1757	0.93	-
g1003.t1	XP_014548341.1Protein kinase domain-containing protein	963	0	0.7677	Metarhizium brunneum ARSEF 3297	0	Metarhizium brunneum ARSEF 3297	1276141 500148 5529 34397 5125 222543 147550 715989 716546 147538 716545 4890 451864 4751 33154 2759 131567	NODE_8	385947_cov_46.151471	NODE_8_length_385947_cov_46.151471	5155	8129	0.65	-
g1004.t1	XP_014548340.1ATP-dependent protease La	1124	0	0.9395	Metarhizium brunneum ARSEF 3297	0	Metarhizium brunneum ARSEF 3297	1276141 500148 5529 34397 5125 222543 147550 715989 716546 147538 716545 4890 451864 4751 33154 2759 131567	NODE_8	385947_cov_46.151471	NODE_8_length_385947_cov_46.151471	12679	16111	0.99	-
g1005.t1	KDB15586.1ubiquitin-like protein smt3	168	5.6e-67	0.7715	Metarhizium brunneum ARSEF 3297	5.6e-67	Metarhizium brunneum ARSEF 3297	1276141 500148 5529 34397 5125 222543 147550 715989 716546 147538 716545 4890 451864 4751 33154 2759 131567	NODE_8	385947_cov_46.151471	NODE_8_length_385947_cov_46.151471	16948	17454	1	+
g1006.t1	KFG83532.1putative glutathione S-transferase	247	1e-141	0.8582	Metarhizium brunneum ARSEF 3297	1e-141	Metarhizium brunneum ARSEF 3297	1276141 500148 5529 34397 5125 222543 147550 715989 716546 147538 716545 4890 451864 4751 33154 2759 131567	NODE_8	385947_cov_46.151471	NODE_8_length_385947_cov_46.151471	18945	19688	0.96	-
g1007.t1	XP_007822559.2mRNA splicing factor, thioredoxin-like U5 snRNP	83	1.2e-41	0.8887	Metarhizium acridum CQMa 102	1.2e-41	Metarhizium acridum CQMa 102	655827 92637 5529 34397 5125 222543 147550 715989 716546 147538 716545 4890 451864 4751 33154 2759 131567	NODE_8	385947_cov_46.151471	NODE_8_length_385947_cov_46.151471	19985	20624	0.37	+
g1008.t1	XP_014548336.1transcriptional activator leucine zipper	2540	0	0.9301	Metarhizium brunneum ARSEF 3297	0	Metarhizium brunneum ARSEF 3297	1276141 500148 5529 34397 5125 222543 147550 715989 716546 147538 716545 4890 451864 4751 33154 2759 131567	NODE_8	385947_cov_46.151471	NODE_8_length_385947_cov_46.151471	21045	28725	0.5	-
g1009.t1	XP_014548335.1cytochrome P450 oxidoreductase	692	0	0.9654	Metarhizium brunneum ARSEF 3297	0	Metarhizium brunneum ARSEF 3297	1276141 500148 5529 34397 5125 222543 147550 715989 716546 147538 716545 4890 451864 4751 33154 2759 131567	NODE_8	385947_cov_46.151471	NODE_8_length_385947_cov_46.151471	32678	34904	1	+
g1010.t1	XP_014548334.1RNA binding protein MSSP-2	542	0	0.9059	Metarhizium brunneum ARSEF 3297	0	Metarhizium brunneum ARSEF 3297	1276141 500148 5529 34397 5125 222543 147550 715989 716546 147538 716545 4890 451864 4751 33154 2759 131567	NODE_8	385947_cov_46.151471	NODE_8_length_385947_cov_46.151471	39521	41461	0.79	+
g1011.t1	XP_014548333.1RIO1 family protein	420	8.2e-216	0.9572	Metarhizium brunneum ARSEF 3297	8.2e-216	Metarhizium brunneum ARSEF 3297	1276141 500148 5529 34397 5125 222543 147550 715989 716546 147538 716545 4890 451864 4751 33154 2759 131567	NODE_8	385947_cov_46.151471	NODE_8_length_385947_cov_46.151471	41850	43164	1	-
g1012.t1	XP_014548332.126S proteasome regulatory subunit rpn1	886	0	0.9333	Metarhizium brunneum ARSEF 3297	0	Metarhizium brunneum ARSEF 3297	1276141 500148 5529 34397 5125 222543 147550 715989 716546 147538 716545 4890 451864 4751 33154 2759 131567	NODE_8	385947_cov_46.151471	NODE_8_length_385947_cov_46.151471	43696	46576	0.45	+
g1013.t1	XP_014548331.1Oligopeptide transporter OPT	1051	0	0.8913	Metarhizium brunneum ARSEF 3297	0	Metarhizium brunneum ARSEF 3297	1276141 500148 5529 34397 5125 222543 147550 715989 716546 147538 716545 4890 451864 4751 33154 2759 131567	NODE_8	385947_cov_46.151471	NODE_8_length_385947_cov_46.151471	46953	50184	0.84	-
g1014.t1	XP_014548330.15-formyltetrahydrofolate cyclo-ligase	285	5.3e-134	0.9054	Metarhizium brunneum ARSEF 3297	5.3e-134	Metarhizium brunneum ARSEF 3297	1276141 500148 5529 34397 5125 222543 147550 715989 716546 147538 716545 4890 451864 4751 33154 2759 131567	NODE_8	385947_cov_46.151471	NODE_8_length_385947_cov_46.151471	51684	52597	0.2	+
g1015.t1	KID92128.1Importin-beta domain containing protein	925	0	0.9198	Metarhizium guizhouense ARSEF 977	0	Metarhizium guizhouense ARSEF 977	1276136 169041 5529 34397 5125 222543 147550 715989 716546 147538 716545 4890 451864 4751 33154 2759 131567	NODE_8	385947_cov_46.151471	NODE_8_length_385947_cov_46.151471	53556	56849	0.17	+
g1016.t1	XP_014548328.1Zn(2)-C6 fungal-type DNA-binding domain protein	985	0	0.6675	Metarhizium brunneum ARSEF 3297	0	Metarhizium brunneum ARSEF 3297	1276141 500148 5529 34397 5125 222543 147550 715989 716546 147538 716545 4890 451864 4751 33154 2759 131567	NODE_8	385947_cov_46.151471	NODE_8_length_385947_cov_46.151471	59997	62954	0.98	+
g1017.t1	XP_007822569.1Small GTPase superfamily, Ras type	216	4.8e-119	0.9825	Metarhizium brunneum ARSEF 3297/Metarhizium robertsii ARSEF 23/Metarhizium robertsii	4.8e-119	Metarhizium brunneum ARSEF 3297	1276141 500148 5529 34397 5125 222543 147550 715989 716546 147538 716545 4890 451864 4751 33154 2759 131567	NODE_8	385947_cov_46.151471	NODE_8_length_385947_cov_46.151471	64798	65865	0.7	-
g1019.t1	KFG88162.1molybdopterin binding domain protein	268	3.7e-145	0.8827	Metarhizium anisopliae/Metarhizium anisopliae ARSEF 549	3.7e-145	Metarhizium anisopliae	5530 5529 34397 5125 222543 147550 715989 716546 147538 716545 4890 451864 4751 33154 2759 131567	NODE_8	385947_cov_46.151471	NODE_8_length_385947_cov_46.151471	74089	75513	0.28	-
g1020.t1	XP_014548325.1Actin depolymerization factor	230	6.9e-124	0.9166	Metarhizium brunneum ARSEF 3297	6.9e-124	Metarhizium brunneum ARSEF 3297	1276141 500148 5529 34397 5125 222543 147550 715989 716546 147538 716545 4890 451864 4751 33154 2759 131567	NODE_8	385947_cov_46.151471	NODE_8_length_385947_cov_46.151471	76037	76868	0.72	+
g1021.t1	XP_014548324.1ATPases NBP35	342	1.1e-199	0.9798	Metarhizium brunneum ARSEF 3297	1.1e-199	Metarhizium brunneum ARSEF 3297	1276141 500148 5529 34397 5125 222543 147550 715989 716546 147538 716545 4890 451864 4751 33154 2759 131567	NODE_8	385947_cov_46.151471	NODE_8_length_385947_cov_46.151471	77021	78049	0.97	-
g1022.t1	XP_014548323.1deoxyhypusine hydroxylase	322	1.4e-170	0.9422	Metarhizium brunneum ARSEF 3297	1.4e-170	Metarhizium brunneum ARSEF 3297	1276141 500148 5529 34397 5125 222543 147550 715989 716546 147538 716545 4890 451864 4751 33154 2759 131567	NODE_8	385947_cov_46.151471	NODE_8_length_385947_cov_46.151471	78908	79942	0.98	+
g1023.t1	XP_014548322.1sister chromatid cohesion protein Mis4	1852	0	0.9078	Metarhizium brunneum ARSEF 3297	0	Metarhizium brunneum ARSEF 3297	1276141 500148 5529 34397 5125 222543 147550 715989 716546 147538 716545 4890 451864 4751 33154 2759 131567	NODE_8	385947_cov_46.151471	NODE_8_length_385947_cov_46.151471	81111	86799	0.49	+
g1024.t1	XP_014548321.1Calcium/proton exchanger superfamily	602	0	0.8317	Metarhizium brunneum ARSEF 3297	0	Metarhizium brunneum ARSEF 3297	1276141 500148 5529 34397 5125 222543 147550 715989 716546 147538 716545 4890 451864 4751 33154 2759 131567	NODE_8	385947_cov_46.151471	NODE_8_length_385947_cov_46.151471	89748	91617	1	+
g1025.t1	XP_014548320.1Vacuolar membrane-associated protein iml-1	1930	0	0.8625	Metarhizium brunneum ARSEF 3297	0	Metarhizium brunneum ARSEF 3297	1276141 500148 5529 34397 5125 222543 147550 715989 716546 147538 716545 4890 451864 4751 33154 2759 131567	NODE_8	385947_cov_46.151471	NODE_8_length_385947_cov_46.151471	92207	97999	0.87	-
g1026.t1	XP_018145856.1Cd2+/Zn2+ transporter protein	773	6.4e-299	0.8895	Pochonia chlamydosporia 170	6.4e-299	Pochonia chlamydosporia 170	1380566 280754 243023 34397 5125 222543 147550 715989 716546 147538 716545 4890 451864 4751 33154 2759 131567	NODE_8	385947_cov_46.151471	NODE_8_length_385947_cov_46.151471	99375	103020	0.53	+
g1027.t1	XP_014548317.1hypothetical protein MBR_00491, partial	1191	0	0.8707	Metarhizium brunneum ARSEF 3297	0	Metarhizium brunneum ARSEF 3297	1276141 500148 5529 34397 5125 222543 147550 715989 716546 147538 716545 4890 451864 4751 33154 2759 131567	NODE_8	385947_cov_46.151471	NODE_8_length_385947_cov_46.151471	109198	112773	1	+
g1028.t1	XP_014548316.1ATP-dependent RNA helicase dbp10	892	0	0.9046	Metarhizium brunneum ARSEF 3297	0	Metarhizium brunneum ARSEF 3297	1276141 500148 5529 34397 5125 222543 147550 715989 716546 147538 716545 4890 451864 4751 33154 2759 131567	NODE_8	385947_cov_46.151471	NODE_8_length_385947_cov_46.151471	113402	116138	0.92	-
g1029.t1	XP_007822581.2DnaJ domain-containing protein	207	3.1e-83	0.9437	Metarhizium robertsii ARSEF 23	3.1e-83	Metarhizium robertsii ARSEF 23	655844 568076 5529 34397 5125 222543 147550 715989 716546 147538 716545 4890 451864 4751 33154 2759 131567	NODE_8	385947_cov_46.151471	NODE_8_length_385947_cov_46.151471	116470	117219	0.72	+
g1030.t1	XP_014548314.1Heat shock protein DnaJ	545	3.7e-261	0.9066	Metarhizium brunneum ARSEF 3297	3.7e-261	Metarhizium brunneum ARSEF 3297	1276141 500148 5529 34397 5125 222543 147550 715989 716546 147538 716545 4890 451864 4751 33154 2759 131567	NODE_8	385947_cov_46.151471	NODE_8_length_385947_cov_46.151471	117780	119556	0.69	-
g1031.t1	XP_014548313.1NAD(P)-binding domain protein	316	3e-178	0.8861	Metarhizium brunneum ARSEF 3297	3e-178	Metarhizium brunneum ARSEF 3297	1276141 500148 5529 34397 5125 222543 147550 715989 716546 147538 716545 4890 451864 4751 33154 2759 131567	NODE_8	385947_cov_46.151471	NODE_8_length_385947_cov_46.151471	120193	121143	0.81	-
g1032.t1	EXV01669.1 histone deacetylase complex subunit SAP30	219	3.6e-82	0.6825	Metarhizium brunneum ARSEF 3297	3.6e-82	Metarhizium brunneum ARSEF 3297	1276141 500148 5529 34397 5125 222543 147550 715989 716546 147538 716545 4890 451864 4751 33154 2759 131567	NODE_8	385947_cov_46.151471	NODE_8_length_385947_cov_46.151471	122504	123163	0.87	-
g1033.t1	XP_014548311.1C2H2 finger domain protein	1000	0	0.815	Metarhizium brunneum ARSEF 3297	0	Metarhizium brunneum ARSEF 3297	1276141 500148 5529 34397 5125 222543 147550 715989 716546 147538 716545 4890 451864 4751 33154 2759 131567	NODE_8	385947_cov_46.151471	NODE_8_length_385947_cov_46.151471	125216	128585	0.55	+
g1034.t1	XP_014548310.1thioesterase family protein	167	1.2e-93	0.8643	Metarhizium brunneum ARSEF 3297	1.2e-93	Metarhizium brunneum ARSEF 3297	1276141 500148 5529 34397 5125 222543 147550 715989 716546 147538 716545 4890 451864 4751 33154 2759 131567	NODE_8	385947_cov_46.151471	NODE_8_length_385947_cov_46.151471	128841	129414	0.99	-
g1035.t1	KID79171.1 Pex	426	1.6e-246	0.9331	Metarhizium brunneum ARSEF 3297	1.6e-246	Metarhizium brunneum ARSEF 3297	1276141 500148 5529 34397 5125 222543 147550 715989 716546 147538 716545 4890 451864 4751 33154 2759 131567	NODE_8	385947_cov_46.151471	NODE_8_length_385947_cov_46.151471	130236	131516	0.9	+
g1036.t1	XP_014548308.1Concanavalin A-like lectin/glucanase	1120	0	0.675	Metarhizium brunneum ARSEF 3297	0	Metarhizium brunneum ARSEF 3297	1276141 500148 5529 34397 5125 222543 147550 715989 716546 147538 716545 4890 451864 4751 33154 2759 131567	NODE_8	385947_cov_46.151471	NODE_8_length_385947_cov_46.151471	132532	136033	0.95	+
g1037.t1	KID71071.1Metallophosphoesterase domain protein	273	1.6e-159	0.7815	Metarhizium anisopliae ARSEF 549	1.6e-159	Metarhizium anisopliae ARSEF 549	1276135 5530 5529 34397 5125 222543 147550 715989 716546 147538 716545 4890 451864 4751 33154 2759 131567	NODE_8	385947_cov_46.151471	NODE_8_length_385947_cov_46.151471	136515	137647	0.81	-
g1038.t1	XP_014548306.1Anoctamin/TMEM 16	668	0	0.9229	Metarhizium brunneum ARSEF 3297	0	Metarhizium brunneum ARSEF 3297	1276141 500148 5529 34397 5125 222543 147550 715989 716546 147538 716545 4890 451864 4751 33154 2759 131567	NODE_8	385947_cov_46.151471	NODE_8_length_385947_cov_46.151471	138922	141241	0.53	+
g1039.t1	XP_014548305.1RING finger domain-containing protein	870	0	0.7445	Metarhizium brunneum ARSEF 3297	0	Metarhizium brunneum ARSEF 3297	1276141 500148 5529 34397 5125 222543 147550 715989 716546 147538 716545 4890 451864 4751 33154 2759 131567	NODE_8	385947_cov_46.151471	NODE_8_length_385947_cov_46.151471	144083	146994	0.32	+
g1040.t1	XP_014548304.1glycosyl hydrolase	396	2.2e-231	0.8846	Metarhizium brunneum ARSEF 3297	2.2e-231	Metarhizium brunneum ARSEF 3297	1276141 500148 5529 34397 5125 222543 147550 715989 716546 147538 716545 4890 451864 4751 33154 2759 131567	NODE_8	385947_cov_46.151471	NODE_8_length_385947_cov_46.151471	150924	152114	0.92	+
g1041.t1	XP_014548303.1beta-tubulin cofactor d	1220	0	0.8724	Metarhizium brunneum ARSEF 3297	0	Metarhizium brunneum ARSEF 3297	1276141 500148 5529 34397 5125 222543 147550 715989 716546 147538 716545 4890 451864 4751 33154 2759 131567	NODE_8	385947_cov_46.151471	NODE_8_length_385947_cov_46.151471	153637	157484	0.5	+
g1042.t1	KFG88187.1putative integral membrane protein Pth11-like	503	1.5e-285	0.8656	Metarhizium brunneum ARSEF 3297	1.5e-285	Metarhizium brunneum ARSEF 3297	1276141 500148 5529 34397 5125 222543 147550 715989 716546 147538 716545 4890 451864 4751 33154 2759 131567	NODE_8	385947_cov_46.151471	NODE_8_length_385947_cov_46.151471	162448	164063	0.93	+
g1043.t1	XP_007822595.1RNA polymerase, subunit H/Rpb5	242	3.7e-120	0.9313	Metarhizium majus ARSEF 297/Metarhizium anisopliae/Metarhizium brunneum ARSEF 3297/Metarhizium anisopliae ARSEF 549/Metarhizium robertsii ARSEF 23/Metarhizium robertsii/Metarhizium anisopliae BRIP 53293/Metarhizium anisopliae BRIP 53284/Metarhizium guizhouense ARSEF 977	3.7e-120	Metarhizium majus ARSEF 297	1276143 1650735 5529 34397 5125 222543 147550 715989 716546 147538 716545 4890 451864 4751 33154 2759 131567	NODE_8	385947_cov_46.151471	NODE_8_length_385947_cov_46.151471	165505	166578	0.21	-
g1044.t1	EXV01682.1 chromosome segregation protein SMC-like	476	1.6e-199	0.893	Metarhizium brunneum ARSEF 3297	1.6e-199	Metarhizium brunneum ARSEF 3297	1276141 500148 5529 34397 5125 222543 147550 715989 716546 147538 716545 4890 451864 4751 33154 2759 131567	NODE_8	385947_cov_46.151471	NODE_8_length_385947_cov_46.151471	167475	169219	0.93	+
g1045.t1	XP_007822597.1serine/threonine protein phosphatase	237	3.8e-133	0.8964	Metarhizium brunneum ARSEF 3297/Metarhizium robertsii ARSEF 23/Metarhizium robertsii	3.8e-133	Metarhizium brunneum ARSEF 3297	1276141 500148 5529 34397 5125 222543 147550 715989 716546 147538 716545 4890 451864 4751 33154 2759 131567	NODE_8	385947_cov_46.151471	NODE_8_length_385947_cov_46.151471	170733	171513	0.86	-
g1046.t1	XP_014548298.1GTP-binding protein Obg	614	0	0.8888	Metarhizium brunneum ARSEF 3297	0	Metarhizium brunneum ARSEF 3297	1276141 500148 5529 34397 5125 222543 147550 715989 716546 147538 716545 4890 451864 4751 33154 2759 131567	NODE_8	385947_cov_46.151471	NODE_8_length_385947_cov_46.151471	173259	175103	0.97	+
g1047.t1	KJK88852.1WD repeat-containing protein	2086	0	0.9139	Metarhizium anisopliae BRIP 53284	0	Metarhizium anisopliae BRIP 53284	1291519 5530 5529 34397 5125 222543 147550 715989 716546 147538 716545 4890 451864 4751 33154 2759 131567	NODE_8	385947_cov_46.151471	NODE_8_length_385947_cov_46.151471	175314	182321	0.14	-
g1048.t1	XP_014548295.1inositol pyrophosphate synthase	1496	0	0.8794	Metarhizium brunneum ARSEF 3297	0	Metarhizium brunneum ARSEF 3297	1276141 500148 5529 34397 5125 222543 147550 715989 716546 147538 716545 4890 451864 4751 33154 2759 131567	NODE_8	385947_cov_46.151471	NODE_8_length_385947_cov_46.151471	182925	187731	0.41	+
g1049.t1	XP_014548294.1MOSC domain containing protein	347	3.9e-203	0.8591	Metarhizium brunneum ARSEF 3297	3.9e-203	Metarhizium brunneum ARSEF 3297	1276141 500148 5529 34397 5125 222543 147550 715989 716546 147538 716545 4890 451864 4751 33154 2759 131567	NODE_8	385947_cov_46.151471	NODE_8_length_385947_cov_46.151471	194761	195884	0.99	-
g1050.t1	KID79155.1 acetamidase/formamidase	317	3.2e-188	0.8836	Metarhizium brunneum ARSEF 3297	3.2e-188	Metarhizium brunneum ARSEF 3297	1276141 500148 5529 34397 5125 222543 147550 715989 716546 147538 716545 4890 451864 4751 33154 2759 131567	NODE_8	385947_cov_46.151471	NODE_8_length_385947_cov_46.151471	196648	197601	1	-
g1051.t1	XP_014548292.1ABC transporter, transmembrane domain, type 1	526	5.5e-286	0.7569	Metarhizium brunneum ARSEF 3297	5.5e-286	Metarhizium brunneum ARSEF 3297	1276141 500148 5529 34397 5125 222543 147550 715989 716546 147538 716545 4890 451864 4751 33154 2759 131567	NODE_8	385947_cov_46.151471	NODE_8_length_385947_cov_46.151471	199176	200981	0.09	+
g1052.t1	XP_014548292.1ABC transporter, transmembrane domain, type 1	434	1.3e-240	0.8352	Metarhizium brunneum ARSEF 3297	1.3e-240	Metarhizium brunneum ARSEF 3297	1276141 500148 5529 34397 5125 222543 147550 715989 716546 147538 716545 4890 451864 4751 33154 2759 131567	NODE_8	385947_cov_46.151471	NODE_8_length_385947_cov_46.151471	201999	203303	0.5	+
g1053.t1	XP_014548291.1Dynamin, GTPase domain protein	832	0	0.8009	Metarhizium brunneum ARSEF 3297	0	Metarhizium brunneum ARSEF 3297	1276141 500148 5529 34397 5125 222543 147550 715989 716546 147538 716545 4890 451864 4751 33154 2759 131567	NODE_8	385947_cov_46.151471	NODE_8_length_385947_cov_46.151471	205293	208093	0.29	-
g1054.t1	XP_014548290.1acetyltransferase, GNAT family	309	1.7e-149	0.8272	Metarhizium brunneum ARSEF 3297	1.7e-149	Metarhizium brunneum ARSEF 3297	1276141 500148 5529 34397 5125 222543 147550 715989 716546 147538 716545 4890 451864 4751 33154 2759 131567	NODE_8	385947_cov_46.151471	NODE_8_length_385947_cov_46.151471	214184	215113	0.62	+
g1055.t1	XP_014548289.1GK12392-like protein	167	4.6e-69	0.6578	Metarhizium brunneum ARSEF 3297	4.6e-69	Metarhizium brunneum ARSEF 3297	1276141 500148 5529 34397 5125 222543 147550 715989 716546 147538 716545 4890 451864 4751 33154 2759 131567	NODE_8	385947_cov_46.151471	NODE_8_length_385947_cov_46.151471	215641	216394	0.32	-
g1056.t1	XP_014548288.1GATA transcription factor AreB	432	4.2e-167	0.8432	Metarhizium brunneum ARSEF 3297	4.2e-167	Metarhizium brunneum ARSEF 3297	1276141 500148 5529 34397 5125 222543 147550 715989 716546 147538 716545 4890 451864 4751 33154 2759 131567	NODE_8	385947_cov_46.151471	NODE_8_length_385947_cov_46.151471	217504	219564	0.28	-
g1057.t1	XP_014548287.1survival factor 1	378	1.3e-223	0.9426	Metarhizium brunneum ARSEF 3297	1.3e-223	Metarhizium brunneum ARSEF 3297	1276141 500148 5529 34397 5125 222543 147550 715989 716546 147538 716545 4890 451864 4751 33154 2759 131567	NODE_8	385947_cov_46.151471	NODE_8_length_385947_cov_46.151471	220928	222408	0.73	+
g1058.t1	XP_014548284.1C-8 acyltransferase	1093	0	0.9054	Metarhizium brunneum ARSEF 3297	0	Metarhizium brunneum ARSEF 3297	1276141 500148 5529 34397 5125 222543 147550 715989 716546 147538 716545 4890 451864 4751 33154 2759 131567	NODE_8	385947_cov_46.151471	NODE_8_length_385947_cov_46.151471	223395	227459	0.24	-
g1059.t1	XP_011411631.1Peptidase S8/S53, subtilisin/kexin/sedolisin	1116	0	0.8509	Metarhizium brunneum ARSEF 3297	0	Metarhizium brunneum ARSEF 3297	1276141 500148 5529 34397 5125 222543 147550 715989 716546 147538 716545 4890 451864 4751 33154 2759 131567	NODE_8	385947_cov_46.151471	NODE_8_length_385947_cov_46.151471	230134	233484	0.92	-
g1060.t1	XP_014548282.1Zinc finger, C6HC-type	769	0	0.7642	Metarhizium brunneum ARSEF 3297	0	Metarhizium brunneum ARSEF 3297	1276141 500148 5529 34397 5125 222543 147550 715989 716546 147538 716545 4890 451864 4751 33154 2759 131567	NODE_8	385947_cov_46.151471	NODE_8_length_385947_cov_46.151471	234840	237462	0.24	-
g1061.t1	XP_014548281.1C6 finger domain protein	564	0	0.9021	Metarhizium brunneum ARSEF 3297	0	Metarhizium brunneum ARSEF 3297	1276141 500148 5529 34397 5125 222543 147550 715989 716546 147538 716545 4890 451864 4751 33154 2759 131567	NODE_8	385947_cov_46.151471	NODE_8_length_385947_cov_46.151471	240559	242336	0.14	-
g1062.t1	XP_014548280.13-carboxymuconate cyclase	396	1.8e-220	0.822	Metarhizium brunneum ARSEF 3297	1.8e-220	Metarhizium brunneum ARSEF 3297	1276141 500148 5529 34397 5125 222543 147550 715989 716546 147538 716545 4890 451864 4751 33154 2759 131567	NODE_8	385947_cov_46.151471	NODE_8_length_385947_cov_46.151471	244014	245417	0.4	-
g1063.t1	XP_014548279.1Phosphatidylethanolamine N-methyltransferase, fungi	985	0	0.9075	Metarhizium brunneum ARSEF 3297	0	Metarhizium brunneum ARSEF 3297	1276141 500148 5529 34397 5125 222543 147550 715989 716546 147538 716545 4890 451864 4751 33154 2759 131567	NODE_8	385947_cov_46.151471	NODE_8_length_385947_cov_46.151471	246916	249979	0.62	-
g1064.t1	XP_014548278.1Translation initiation factor 3, RNA-binding subunit	296	2.7e-165	0.9585	Metarhizium brunneum ARSEF 3297	2.7e-165	Metarhizium brunneum ARSEF 3297	1276141 500148 5529 34397 5125 222543 147550 715989 716546 147538 716545 4890 451864 4751 33154 2759 131567	NODE_8	385947_cov_46.151471	NODE_8_length_385947_cov_46.151471	252008	253021	1	-
g1065.t1	XP_014548277.1hypothetical protein MBR_00451, partial	124	1.4e-06	0.963	Metarhizium anisopliae/Metarhizium brunneum ARSEF 3297/Metarhizium anisopliae ARSEF 549/Metarhizium anisopliae BRIP 53293/Metarhizium anisopliae BRIP 53284/Metarhizium guizhouense ARSEF 977	1.4e-06	Metarhizium anisopliae	5530 5529 34397 5125 222543 147550 715989 716546 147538 716545 4890 451864 4751 33154 2759 131567	NODE_8	385947_cov_46.151471	NODE_8_length_385947_cov_46.151471	254082	254456	0.92	+
g1066.t1	XP_014548276.1DUF221 domain-containing protein	1239	0	0.8483	Metarhizium brunneum ARSEF 3297	0	Metarhizium brunneum ARSEF 3297	1276141 500148 5529 34397 5125 222543 147550 715989 716546 147538 716545 4890 451864 4751 33154 2759 131567	NODE_8	385947_cov_46.151471	NODE_8_length_385947_cov_46.151471	257636	261424	0.88	+
g1067.t1	EXV01710.1 alpha/beta-hydrolase fold family protein	472	6.9e-280	0.9095	Metarhizium brunneum ARSEF 3297	6.9e-280	Metarhizium brunneum ARSEF 3297	1276141 500148 5529 34397 5125 222543 147550 715989 716546 147538 716545 4890 451864 4751 33154 2759 131567	NODE_8	385947_cov_46.151471	NODE_8_length_385947_cov_46.151471	261942	263423	0.63	-
g1068.t1	XP_014548274.1Sporulation/nuclear morphology, Spo7	432	1.1e-239	0.8998	Metarhizium brunneum ARSEF 3297	1.1e-239	Metarhizium brunneum ARSEF 3297	1276141 500148 5529 34397 5125 222543 147550 715989 716546 147538 716545 4890 451864 4751 33154 2759 131567	NODE_8	385947_cov_46.151471	NODE_8_length_385947_cov_46.151471	264518	265816	1	+
g1069.t1	XP_014548273.1glucan endo-1,3-beta-glucosidase A1-like protein	313	2e-190	0.8151	Metarhizium brunneum ARSEF 3297	2e-190	Metarhizium brunneum ARSEF 3297	1276141 500148 5529 34397 5125 222543 147550 715989 716546 147538 716545 4890 451864 4751 33154 2759 131567	NODE_8	385947_cov_46.151471	NODE_8_length_385947_cov_46.151471	266912	267853	1	+
g1070.t1	XP_011411630.1lipase/thioesterase family protein	151	1.6e-57	0.6966	Metarhizium brunneum ARSEF 3297	1.6e-57	Metarhizium brunneum ARSEF 3297	1276141 500148 5529 34397 5125 222543 147550 715989 716546 147538 716545 4890 451864 4751 33154 2759 131567	NODE_8	385947_cov_46.151471	NODE_8_length_385947_cov_46.151471	268717	269220	0.59	+
g1071.t1	XP_014548271.1glycosyltransferase family 31 protein	526	0	0.7882	Metarhizium brunneum ARSEF 3297	0	Metarhizium brunneum ARSEF 3297	1276141 500148 5529 34397 5125 222543 147550 715989 716546 147538 716545 4890 451864 4751 33154 2759 131567	NODE_8	385947_cov_46.151471	NODE_8_length_385947_cov_46.151471	269411	270991	0.97	-
g1072.t1	KFG88218.1putative C6 transcription factor	294	2.5e-163	0.8068	Metarhizium brunneum ARSEF 3297	2.5e-163	Metarhizium brunneum ARSEF 3297	1276141 500148 5529 34397 5125 222543 147550 715989 716546 147538 716545 4890 451864 4751 33154 2759 131567	NODE_8	385947_cov_46.151471	NODE_8_length_385947_cov_46.151471	271973	272857	0.99	-
g1073.t1	XP_014548269.1N2,N2-dimethylguanosine tRNA methyltransferase	642	0	0.8755	Metarhizium brunneum ARSEF 3297	0	Metarhizium brunneum ARSEF 3297	1276141 500148 5529 34397 5125 222543 147550 715989 716546 147538 716545 4890 451864 4751 33154 2759 131567	NODE_8	385947_cov_46.151471	NODE_8_length_385947_cov_46.151471	273704	275632	0.57	+
g1074.t1	XP_014548268.1Diacylglycerol kinase, catalytic region	469	7.9e-268	0.7988	Metarhizium brunneum ARSEF 3297	7.9e-268	Metarhizium brunneum ARSEF 3297	1276141 500148 5529 34397 5125 222543 147550 715989 716546 147538 716545 4890 451864 4751 33154 2759 131567	NODE_8	385947_cov_46.151471	NODE_8_length_385947_cov_46.151471	275985	277394	1	+
g1075.t1	XP_014548267.1ABC transporter-like protein	757	0	0.902	Metarhizium brunneum ARSEF 3297	0	Metarhizium brunneum ARSEF 3297	1276141 500148 5529 34397 5125 222543 147550 715989 716546 147538 716545 4890 451864 4751 33154 2759 131567	NODE_8	385947_cov_46.151471	NODE_8_length_385947_cov_46.151471	277735	280204	0.36	-
g1076.t1	XP_018145922.1ABC multidrug transporter	257	8.5e-22	0.4575	Pochonia chlamydosporia 170	8.5e-22	Pochonia chlamydosporia 170	1380566 280754 243023 34397 5125 222543 147550 715989 716546 147538 716545 4890 451864 4751 33154 2759 131567	NODE_8	385947_cov_46.151471	NODE_8_length_385947_cov_46.151471	280903	282283	0.05	+
g1077.t1	KID79128.1 tafazzin	465	3.9e-243	0.8329	Metarhizium brunneum ARSEF 3297	3.9e-243	Metarhizium brunneum ARSEF 3297	1276141 500148 5529 34397 5125 222543 147550 715989 716546 147538 716545 4890 451864 4751 33154 2759 131567	NODE_8	385947_cov_46.151471	NODE_8_length_385947_cov_46.151471	282731	284186	0.71	-
g1078.t1	XP_014548265.1NDT80 / PhoG like DNA-binding family protein	339	1.6e-190	0.8314	Metarhizium brunneum ARSEF 3297	1.6e-190	Metarhizium brunneum ARSEF 3297	1276141 500148 5529 34397 5125 222543 147550 715989 716546 147538 716545 4890 451864 4751 33154 2759 131567	NODE_8	385947_cov_46.151471	NODE_8_length_385947_cov_46.151471	292562	293581	0.54	+
g1079.t1	XP_014548264.1folic acid synthesis protein	532	2.3e-300	0.9079	Metarhizium brunneum ARSEF 3297	2.3e-300	Metarhizium brunneum ARSEF 3297	1276141 500148 5529 34397 5125 222543 147550 715989 716546 147538 716545 4890 451864 4751 33154 2759 131567	NODE_8	385947_cov_46.151471	NODE_8_length_385947_cov_46.151471	298787	300571	0.28	-
g1080.t1	XP_014548263.12-nitropropane dioxygenase	379	4.3e-216	0.9376	Metarhizium anisopliae/Metarhizium brunneum ARSEF 3297	4.3e-216	Metarhizium anisopliae	5530 5529 34397 5125 222543 147550 715989 716546 147538 716545 4890 451864 4751 33154 2759 131567	NODE_8	385947_cov_46.151471	NODE_8_length_385947_cov_46.151471	301712	303122	1	+
g1081.t1	XP_014548262.1ArfGAP family protein	450	1.5e-228	0.8997	Metarhizium brunneum ARSEF 3297	1.5e-228	Metarhizium brunneum ARSEF 3297	1276141 500148 5529 34397 5125 222543 147550 715989 716546 147538 716545 4890 451864 4751 33154 2759 131567	NODE_8	385947_cov_46.151471	NODE_8_length_385947_cov_46.151471	303596	305264	0.77	-
g1082.t1	XP_007822632.1import inner membrane translocase subunit tim-21	232	3.8e-130	0.9181	Metarhizium robertsii ARSEF 23/Metarhizium robertsii	3.8e-130	Metarhizium robertsii ARSEF 23	655844 568076 5529 34397 5125 222543 147550 715989 716546 147538 716545 4890 451864 4751 33154 2759 131567	NODE_8	385947_cov_46.151471	NODE_8_length_385947_cov_46.151471	305723	306607	0.37	+
g1083.t1	CAA71314.1CRR1 protein	532	1.1e-169	0.8604	Metarhizium anisopliae	1.1e-169	Metarhizium anisopliae	5530 5529 34397 5125 222543 147550 715989 716546 147538 716545 4890 451864 4751 33154 2759 131567	NODE_8	385947_cov_46.151471	NODE_8_length_385947_cov_46.151471	315909	317851	0.11	-
g1084.t1	XP_014548259.1DNA recombination/repair protein RecA/RadB, ATP-binding domain protein	308	5.7e-166	0.6783	Metarhizium brunneum ARSEF 3297	5.7e-166	Metarhizium brunneum ARSEF 3297	1276141 500148 5529 34397 5125 222543 147550 715989 716546 147538 716545 4890 451864 4751 33154 2759 131567	NODE_8	385947_cov_46.151471	NODE_8_length_385947_cov_46.151471	324254	325810	0.18	+
g1085.t1	XP_014548258.1ankyrin repeat-containing protein	426	1.3e-237	0.8818	Metarhizium brunneum ARSEF 3297	1.3e-237	Metarhizium brunneum ARSEF 3297	1276141 500148 5529 34397 5125 222543 147550 715989 716546 147538 716545 4890 451864 4751 33154 2759 131567	NODE_8	385947_cov_46.151471	NODE_8_length_385947_cov_46.151471	331427	332813	0.86	+
g1086.t1	XP_014548257.1prp 4 CRoW domain-containing protein	254	8.2e-86	0.753	Metarhizium brunneum ARSEF 3297	8.2e-86	Metarhizium brunneum ARSEF 3297	1276141 500148 5529 34397 5125 222543 147550 715989 716546 147538 716545 4890 451864 4751 33154 2759 131567	NODE_8	385947_cov_46.151471	NODE_8_length_385947_cov_46.151471	335928	336743	0.68	+
g1087.t1	XP_014548256.1P-loop NTPase	1421	0	0.7977	Metarhizium brunneum ARSEF 3297	0	Metarhizium brunneum ARSEF 3297	1276141 500148 5529 34397 5125 222543 147550 715989 716546 147538 716545 4890 451864 4751 33154 2759 131567	NODE_8	385947_cov_46.151471	NODE_8_length_385947_cov_46.151471	338863	343316	0.05	+
g1088.t1	XP_014548255.1Acyl-CoA-binding protein, ACBP	96	9.1e-46	0.7441	Metarhizium brunneum ARSEF 3297	9.1e-46	Metarhizium brunneum ARSEF 3297	1276141 500148 5529 34397 5125 222543 147550 715989 716546 147538 716545 4890 451864 4751 33154 2759 131567	NODE_8	385947_cov_46.151471	NODE_8_length_385947_cov_46.151471	344144	344601	0.57	-
g1089.t1	XP_014548254.1Pyridine nucleotide-disulfide oxidoreductase, FAD/NAD(P)-binding domain protein	368	8e-207	0.8489	Metarhizium brunneum ARSEF 3297	8e-207	Metarhizium brunneum ARSEF 3297	1276141 500148 5529 34397 5125 222543 147550 715989 716546 147538 716545 4890 451864 4751 33154 2759 131567	NODE_8	385947_cov_46.151471	NODE_8_length_385947_cov_46.151471	345854	347029	0.76	+
g1090.t1	XP_014548253.1Eps15-like protein pan1p	416	3.8e-221	0.9221	Metarhizium brunneum ARSEF 3297	3.8e-221	Metarhizium brunneum ARSEF 3297	1276141 500148 5529 34397 5125 222543 147550 715989 716546 147538 716545 4890 451864 4751 33154 2759 131567	NODE_8	385947_cov_46.151471	NODE_8_length_385947_cov_46.151471	347168	348471	0.63	-
g1091.t1	XP_007822641.1Isopentenyl-diphosphate delta-isomerase, type 1	258	9.4e-146	0.954	Metarhizium anisopliae/Metarhizium brunneum ARSEF 3297/Metarhizium anisopliae ARSEF 549/Metarhizium robertsii ARSEF 23/Metarhizium robertsii/Metarhizium anisopliae BRIP 53293/Metarhizium anisopliae BRIP 53284/Metarhizium guizhouense ARSEF 977	9.4e-146	Metarhizium anisopliae	5530 5529 34397 5125 222543 147550 715989 716546 147538 716545 4890 451864 4751 33154 2759 131567	NODE_8	385947_cov_46.151471	NODE_8_length_385947_cov_46.151471	349544	350494	0.99	+
g1092.t1	KID79113.1 acetyltransferase	254	3.5e-145	0.8465	Metarhizium brunneum ARSEF 3297	3.5e-145	Metarhizium brunneum ARSEF 3297	1276141 500148 5529 34397 5125 222543 147550 715989 716546 147538 716545 4890 451864 4751 33154 2759 131567	NODE_8	385947_cov_46.151471	NODE_8_length_385947_cov_46.151471	352678	353630	0.85	+
g1093.t1	XP_014548250.1Replication protein A, subunit RPA32	276	4.8e-148	0.8754	Metarhizium brunneum ARSEF 3297	4.8e-148	Metarhizium brunneum ARSEF 3297	1276141 500148 5529 34397 5125 222543 147550 715989 716546 147538 716545 4890 451864 4751 33154 2759 131567	NODE_8	385947_cov_46.151471	NODE_8_length_385947_cov_46.151471	353950	354920	0.71	-
g1094.t1	XP_014548249.1ATP-dependent protease La	925	0	0.9581	Metarhizium brunneum ARSEF 3297	0	Metarhizium brunneum ARSEF 3297	1276141 500148 5529 34397 5125 222543 147550 715989 716546 147538 716545 4890 451864 4751 33154 2759 131567	NODE_8	385947_cov_46.151471	NODE_8_length_385947_cov_46.151471	355535	358757	0.47	+
g1095.t1	XP_014548248.1C6 zinc finger domain-containing protein	506	2.7e-282	0.6678	Metarhizium brunneum ARSEF 3297	2.7e-282	Metarhizium brunneum ARSEF 3297	1276141 500148 5529 34397 5125 222543 147550 715989 716546 147538 716545 4890 451864 4751 33154 2759 131567	NODE_8	385947_cov_46.151471	NODE_8_length_385947_cov_46.151471	368789	371744	0.03	+
g1096.t1	XP_014548247.1MutL-like protein	722	0	0.913	Metarhizium brunneum ARSEF 3297	0	Metarhizium brunneum ARSEF 3297	1276141 500148 5529 34397 5125 222543 147550 715989 716546 147538 716545 4890 451864 4751 33154 2759 131567	NODE_8	385947_cov_46.151471	NODE_8_length_385947_cov_46.151471	374363	376729	0.52	+
g1097.t1	XP_014548246.1ARM-like repeat-containing protein	676	0	0.8463	Metarhizium brunneum ARSEF 3297	0	Metarhizium brunneum ARSEF 3297	1276141 500148 5529 34397 5125 222543 147550 715989 716546 147538 716545 4890 451864 4751 33154 2759 131567	NODE_8	385947_cov_46.151471	NODE_8_length_385947_cov_46.151471	377003	379033	1	-
g1098.t1	XP_018145950.1glycosyltransferase 2	709	0	0.8134	Metarhizium brunneum ARSEF 3297	0	Metarhizium brunneum ARSEF 3297	1276141 500148 5529 34397 5125 222543 147550 715989 716546 147538 716545 4890 451864 4751 33154 2759 131567	NODE_8	385947_cov_46.151471	NODE_8_length_385947_cov_46.151471	380180	382713	0.35	+
g1099.t1	XP_014548244.1DUF domain-containing protein	185	4.4e-97	0.767	Metarhizium brunneum ARSEF 3297	4.4e-97	Metarhizium brunneum ARSEF 3297	1276141 500148 5529 34397 5125 222543 147550 715989 716546 147538 716545 4890 451864 4751 33154 2759 131567	NODE_8	385947_cov_46.151471	NODE_8_length_385947_cov_46.151471	382848	383851	0.21	-
g1100.t1	XP_014548243.1ABC transporter domain containing protein	429	4.9e-256	0.9154	Metarhizium brunneum ARSEF 3297	4.9e-256	Metarhizium brunneum ARSEF 3297	1276141 500148 5529 34397 5125 222543 147550 715989 716546 147538 716545 4890 451864 4751 33154 2759 131567	NODE_8	385947_cov_46.151471	NODE_8_length_385947_cov_46.151471	384265	385554	0.58	-
g1101.t1	XP_014544797.1galactose oxidase	1051	0	0.7575	Metarhizium brunneum ARSEF 3297	0	Metarhizium brunneum ARSEF 3297	1276141 500148 5529 34397 5125 222543 147550 715989 716546 147538 716545 4890 451864 4751 33154 2759 131567	NODE_9	380406_cov_46.409480	NODE_9_length_380406_cov_46.409480	1521	4676	1	+
g1102.t1	XP_014544798.1hypothetical protein MBR_04869, partial	414	1e-138	0.756	Metarhizium brunneum ARSEF 3297	1e-138	Metarhizium brunneum ARSEF 3297	1276141 500148 5529 34397 5125 222543 147550 715989 716546 147538 716545 4890 451864 4751 33154 2759 131567	NODE_9	380406_cov_46.409480	NODE_9_length_380406_cov_46.409480	6486	7730	0.61	-
g1103.t1	XP_014544799.1SAM-dependent methyltransferase	291	1.7e-164	0.8474	Metarhizium brunneum ARSEF 3297	1.7e-164	Metarhizium brunneum ARSEF 3297	1276141 500148 5529 34397 5125 222543 147550 715989 716546 147538 716545 4890 451864 4751 33154 2759 131567	NODE_9	380406_cov_46.409480	NODE_9_length_380406_cov_46.409480	14549	15424	1	+
g1104.t1	XP_014544800.1Pyridine nucleotide-disulfide oxidoreductase, NAD-binding domain protein	878	2.4e-286	0.8803	Metarhizium brunneum ARSEF 3297	2.4e-286	Metarhizium brunneum ARSEF 3297	1276141 500148 5529 34397 5125 222543 147550 715989 716546 147538 716545 4890 451864 4751 33154 2759 131567	NODE_9	380406_cov_46.409480	NODE_9_length_380406_cov_46.409480	15502	19016	0.11	-
g1105.t1	KID75622.1 alpha-galactosidase	448	2.1e-278	0.844	Metarhizium brunneum ARSEF 3297	2.1e-278	Metarhizium brunneum ARSEF 3297	1276141 500148 5529 34397 5125 222543 147550 715989 716546 147538 716545 4890 451864 4751 33154 2759 131567	NODE_9	380406_cov_46.409480	NODE_9_length_380406_cov_46.409480	20386	22028	0.58	-
g1106.t1	XP_014544803.1alpha-1,3-mannosyltransferase CMT1	408	8.4e-242	0.8402	Metarhizium brunneum ARSEF 3297	8.4e-242	Metarhizium brunneum ARSEF 3297	1276141 500148 5529 34397 5125 222543 147550 715989 716546 147538 716545 4890 451864 4751 33154 2759 131567	NODE_9	380406_cov_46.409480	NODE_9_length_380406_cov_46.409480	23069	24413	0.78	-
g1107.t1	XP_014544804.1hypothetical protein MBR_04875, partial	341	8.3e-158	0.7319	Metarhizium brunneum ARSEF 3297	8.3e-158	Metarhizium brunneum ARSEF 3297	1276141 500148 5529 34397 5125 222543 147550 715989 716546 147538 716545 4890 451864 4751 33154 2759 131567	NODE_9	380406_cov_46.409480	NODE_9_length_380406_cov_46.409480	25008	26084	0.64	+
g1108.t1	XP_014544805.1glycosyltransferase family 31	517	0	0.8439	Metarhizium brunneum ARSEF 3297	0	Metarhizium brunneum ARSEF 3297	1276141 500148 5529 34397 5125 222543 147550 715989 716546 147538 716545 4890 451864 4751 33154 2759 131567	NODE_9	380406_cov_46.409480	NODE_9_length_380406_cov_46.409480	28325	29936	0.89	+
g1109.t1	XP_014544806.1allantoate transport protein	454	5e-259	0.9158	Metarhizium brunneum ARSEF 3297	5e-259	Metarhizium brunneum ARSEF 3297	1276141 500148 5529 34397 5125 222543 147550 715989 716546 147538 716545 4890 451864 4751 33154 2759 131567	NODE_9	380406_cov_46.409480	NODE_9_length_380406_cov_46.409480	30675	32112	0.69	-
g1110.t1	XP_014544807.1f420-dependent NADP reductase	304	1.5e-174	0.8546	Metarhizium brunneum ARSEF 3297	1.5e-174	Metarhizium brunneum ARSEF 3297	1276141 500148 5529 34397 5125 222543 147550 715989 716546 147538 716545 4890 451864 4751 33154 2759 131567	NODE_9	380406_cov_46.409480	NODE_9_length_380406_cov_46.409480	33597	34511	1	+
g1111.t1	KFG85477.1putative arsenite efflux transporter	739	0	0.8809	Metarhizium anisopliae	0	Metarhizium anisopliae	5530 5529 34397 5125 222543 147550 715989 716546 147538 716545 4890 451864 4751 33154 2759 131567	NODE_9	380406_cov_46.409480	NODE_9_length_380406_cov_46.409480	36082	38477	0.67	-
g1112.t1	XP_018143199.1CoA-transferase family III	543	2.7e-275	0.6718	Metarhizium brunneum ARSEF 3297	2.7e-275	Metarhizium brunneum ARSEF 3297	1276141 500148 5529 34397 5125 222543 147550 715989 716546 147538 716545 4890 451864 4751 33154 2759 131567	NODE_9	380406_cov_46.409480	NODE_9_length_380406_cov_46.409480	40253	42623	0.03	+
g1113.t1	XP_014544810.1Alpha/beta hydrolase fold-3	352	1.5e-210	0.9285	Metarhizium brunneum ARSEF 3297	1.5e-210	Metarhizium brunneum ARSEF 3297	1276141 500148 5529 34397 5125 222543 147550 715989 716546 147538 716545 4890 451864 4751 33154 2759 131567	NODE_9	380406_cov_46.409480	NODE_9_length_380406_cov_46.409480	43610	44668	0.68	+
g1114.t1	XP_014544811.1Fungal transcriptional regulatory protein	660	0	0.88	Metarhizium brunneum ARSEF 3297	0	Metarhizium brunneum ARSEF 3297	1276141 500148 5529 34397 5125 222543 147550 715989 716546 147538 716545 4890 451864 4751 33154 2759 131567	NODE_9	380406_cov_46.409480	NODE_9_length_380406_cov_46.409480	47732	49714	0.95	+
g1115.t1	XP_014544812.1salicylate hydroxylase	416	1.3e-250	0.9343	Metarhizium brunneum ARSEF 3297	1.3e-250	Metarhizium brunneum ARSEF 3297	1276141 500148 5529 34397 5125 222543 147550 715989 716546 147538 716545 4890 451864 4751 33154 2759 131567	NODE_9	380406_cov_46.409480	NODE_9_length_380406_cov_46.409480	49848	51098	1	-
g1116.t1	XP_014544813.1Major facilitator superfamily domain, general substrate transporter	492	6.5e-273	0.8769	Metarhizium brunneum ARSEF 3297	6.5e-273	Metarhizium brunneum ARSEF 3297	1276141 500148 5529 34397 5125 222543 147550 715989 716546 147538 716545 4890 451864 4751 33154 2759 131567	NODE_9	380406_cov_46.409480	NODE_9_length_380406_cov_46.409480	52821	54299	0.91	+
g1118.t1	XP_014544814.1NAD(P)-binding domain protein	354	1e-203	0.9155	Metarhizium brunneum ARSEF 3297	1e-203	Metarhizium brunneum ARSEF 3297	1276141 500148 5529 34397 5125 222543 147550 715989 716546 147538 716545 4890 451864 4751 33154 2759 131567	NODE_9	380406_cov_46.409480	NODE_9_length_380406_cov_46.409480	57313	58377	1	+
g1119.t1	KID75635.1 transferase	218	1e-105	0.7111	Metarhizium brunneum ARSEF 3297	1e-105	Metarhizium brunneum ARSEF 3297	1276141 500148 5529 34397 5125 222543 147550 715989 716546 147538 716545 4890 451864 4751 33154 2759 131567	NODE_9	380406_cov_46.409480	NODE_9_length_380406_cov_46.409480	59461	60117	0.81	+
g1120.t1	XP_014544816.1Short-chain dehydrogenase/reductase SDR	291	3.6e-162	0.8638	Metarhizium brunneum ARSEF 3297	3.6e-162	Metarhizium brunneum ARSEF 3297	1276141 500148 5529 34397 5125 222543 147550 715989 716546 147538 716545 4890 451864 4751 33154 2759 131567	NODE_9	380406_cov_46.409480	NODE_9_length_380406_cov_46.409480	60913	61971	0.93	+
g1121.t1	EXV06655.1 cyclase	357	1.4e-176	0.8272	Metarhizium brunneum ARSEF 3297	1.4e-176	Metarhizium brunneum ARSEF 3297	1276141 500148 5529 34397 5125 222543 147550 715989 716546 147538 716545 4890 451864 4751 33154 2759 131567	NODE_9	380406_cov_46.409480	NODE_9_length_380406_cov_46.409480	62139	63212	0.54	-
g1122.t1	XP_014544818.11-phosphatidylinositol phosphodiesterase precursor	330	6.1e-198	0.7761	Metarhizium brunneum ARSEF 3297	6.1e-198	Metarhizium brunneum ARSEF 3297	1276141 500148 5529 34397 5125 222543 147550 715989 716546 147538 716545 4890 451864 4751 33154 2759 131567	NODE_9	380406_cov_46.409480	NODE_9_length_380406_cov_46.409480	64676	65668	0.47	+
g1123.t1	XP_014544819.1Transcription factor, fungi	702	0	0.826	Metarhizium brunneum ARSEF 3297	0	Metarhizium brunneum ARSEF 3297	1276141 500148 5529 34397 5125 222543 147550 715989 716546 147538 716545 4890 451864 4751 33154 2759 131567	NODE_9	380406_cov_46.409480	NODE_9_length_380406_cov_46.409480	66670	69002	0.7	+
g1124.t1	XP_014544820.1salicylate hydroxylase	443	8e-262	0.9271	Metarhizium brunneum ARSEF 3297	8e-262	Metarhizium brunneum ARSEF 3297	1276141 500148 5529 34397 5125 222543 147550 715989 716546 147538 716545 4890 451864 4751 33154 2759 131567	NODE_9	380406_cov_46.409480	NODE_9_length_380406_cov_46.409480	69750	71322	0.84	+
g1125.t1	XP_014544821.1Intradiol ring-cleavage dioxygenase, core	292	4.7e-170	0.8878	Metarhizium brunneum ARSEF 3297	4.7e-170	Metarhizium brunneum ARSEF 3297	1276141 500148 5529 34397 5125 222543 147550 715989 716546 147538 716545 4890 451864 4751 33154 2759 131567	NODE_9	380406_cov_46.409480	NODE_9_length_380406_cov_46.409480	71795	72889	0.9	-
g1126.t1	XP_014544822.1CAIB/BAIF family enzyme	567	0	0.9159	Metarhizium brunneum ARSEF 3297	0	Metarhizium brunneum ARSEF 3297	1276141 500148 5529 34397 5125 222543 147550 715989 716546 147538 716545 4890 451864 4751 33154 2759 131567	NODE_9	380406_cov_46.409480	NODE_9_length_380406_cov_46.409480	73793	75686	0.45	-
g1127.t1	XP_014544823.1alpha/beta hydrolase fold family protein	273	2.1e-148	0.859	Metarhizium brunneum ARSEF 3297	2.1e-148	Metarhizium brunneum ARSEF 3297	1276141 500148 5529 34397 5125 222543 147550 715989 716546 147538 716545 4890 451864 4751 33154 2759 131567	NODE_9	380406_cov_46.409480	NODE_9_length_380406_cov_46.409480	76187	77205	0.87	+
g1128.t1	XP_018143170.1fungal specific transcription factor	147	3.3e-79	0.844	Metarhizium brunneum ARSEF 3297	3.3e-79	Metarhizium brunneum ARSEF 3297	1276141 500148 5529 34397 5125 222543 147550 715989 716546 147538 716545 4890 451864 4751 33154 2759 131567	NODE_9	380406_cov_46.409480	NODE_9_length_380406_cov_46.409480	77267	77828	0.66	-
g1129.t1	XP_014544825.1amidohydrolase family protein	338	3.6e-206	0.9565	Metarhizium brunneum ARSEF 3297	3.6e-206	Metarhizium brunneum ARSEF 3297	1276141 500148 5529 34397 5125 222543 147550 715989 716546 147538 716545 4890 451864 4751 33154 2759 131567	NODE_9	380406_cov_46.409480	NODE_9_length_380406_cov_46.409480	78749	79862	0.87	+
g1130.t1	KID99603.1parasitic phase-specific protein PSP-1	368	4.9e-164	0.859	Metarhizium majus ARSEF 297	4.9e-164	Metarhizium majus ARSEF 297	1276143 1650735 5529 34397 5125 222543 147550 715989 716546 147538 716545 4890 451864 4751 33154 2759 131567	NODE_9	380406_cov_46.409480	NODE_9_length_380406_cov_46.409480	80048	81354	0.5	-
g1132.t1	XP_014544827.1regulatory P domain-containing protein	462	1.3e-270	0.8851	Metarhizium brunneum ARSEF 3297	1.3e-270	Metarhizium brunneum ARSEF 3297	1276141 500148 5529 34397 5125 222543 147550 715989 716546 147538 716545 4890 451864 4751 33154 2759 131567	NODE_9	380406_cov_46.409480	NODE_9_length_380406_cov_46.409480	85066	86569	0.78	+
g1133.t1	XP_014544828.1allantoate permease	516	2e-301	0.9317	Metarhizium brunneum ARSEF 3297	2e-301	Metarhizium brunneum ARSEF 3297	1276141 500148 5529 34397 5125 222543 147550 715989 716546 147538 716545 4890 451864 4751 33154 2759 131567	NODE_9	380406_cov_46.409480	NODE_9_length_380406_cov_46.409480	86746	88509	0.72	-
g1134.t1	XP_014544829.1ABC-2 type transporter	1374	0	0.9158	Metarhizium brunneum ARSEF 3297	0	Metarhizium brunneum ARSEF 3297	1276141 500148 5529 34397 5125 222543 147550 715989 716546 147538 716545 4890 451864 4751 33154 2759 131567	NODE_9	380406_cov_46.409480	NODE_9_length_380406_cov_46.409480	90599	94774	0.32	+
g1135.t1	XP_014544830.1Carbohydrate-binding WSC	308	1.7e-138	0.7955	Metarhizium brunneum ARSEF 3297	1.7e-138	Metarhizium brunneum ARSEF 3297	1276141 500148 5529 34397 5125 222543 147550 715989 716546 147538 716545 4890 451864 4751 33154 2759 131567	NODE_9	380406_cov_46.409480	NODE_9_length_380406_cov_46.409480	96496	98083	0.51	-
g1136.t1	KID75651.1 UDP-glucuronosyl/UDP-glucosyltransferase	429	6.4e-240	0.8131	Metarhizium brunneum ARSEF 3297	6.4e-240	Metarhizium brunneum ARSEF 3297	1276141 500148 5529 34397 5125 222543 147550 715989 716546 147538 716545 4890 451864 4751 33154 2759 131567	NODE_9	380406_cov_46.409480	NODE_9_length_380406_cov_46.409480	104829	106118	0.9	+
g1137.t1	PNY23441.1Iron-sulfur clusters transporter ATM1, mitochondrial	1207	0	0.9251	Tolypocladium capitatum	0	Tolypocladium capitatum	45235 29909 474942 5125 222543 147550 715989 716546 147538 716545 4890 451864 4751 33154 2759 131567	NODE_9	380406_cov_46.409480	NODE_9_length_380406_cov_46.409480	107133	111668	0.27	-
g1138.t1	XP_014544834.1Myb transcription factor	917	0	0.7775	Metarhizium brunneum ARSEF 3297	0	Metarhizium brunneum ARSEF 3297	1276141 500148 5529 34397 5125 222543 147550 715989 716546 147538 716545 4890 451864 4751 33154 2759 131567	NODE_9	380406_cov_46.409480	NODE_9_length_380406_cov_46.409480	113022	115830	0.41	-
g1139.t1	XP_014544835.1ATPase domain, prokaryote	482	5.2e-275	0.9518	Metarhizium brunneum ARSEF 3297	5.2e-275	Metarhizium brunneum ARSEF 3297	1276141 500148 5529 34397 5125 222543 147550 715989 716546 147538 716545 4890 451864 4751 33154 2759 131567	NODE_9	380406_cov_46.409480	NODE_9_length_380406_cov_46.409480	116364	117872	0.14	-
g1140.t1	XP_014544836.1hypothetical protein MBR_04907, partial	411	1.2e-232	0.694	Metarhizium brunneum ARSEF 3297	1.2e-232	Metarhizium brunneum ARSEF 3297	1276141 500148 5529 34397 5125 222543 147550 715989 716546 147538 716545 4890 451864 4751 33154 2759 131567	NODE_9	380406_cov_46.409480	NODE_9_length_380406_cov_46.409480	119081	120632	0.24	+
g1141.t1	XP_014544837.1hypothetical protein MBR_04908, partial	538	1.7e-303	0.7734	Metarhizium brunneum ARSEF 3297	1.7e-303	Metarhizium brunneum ARSEF 3297	1276141 500148 5529 34397 5125 222543 147550 715989 716546 147538 716545 4890 451864 4751 33154 2759 131567	NODE_9	380406_cov_46.409480	NODE_9_length_380406_cov_46.409480	120750	122366	0.88	+
g1142.t1	EXV06676.1DUF2263 domain protein	303	9.3e-169	0.8117	Metarhizium brunneum ARSEF 3297	9.3e-169	Metarhizium brunneum ARSEF 3297	1276141 500148 5529 34397 5125 222543 147550 715989 716546 147538 716545 4890 451864 4751 33154 2759 131567	NODE_9	380406_cov_46.409480	NODE_9_length_380406_cov_46.409480	133261	134172	0.61	-
g1143.t1	XP_014544840.1hypothetical protein MBR_04911, partial	384	1.8e-185	0.841	Metarhizium brunneum ARSEF 3297	1.8e-185	Metarhizium brunneum ARSEF 3297	1276141 500148 5529 34397 5125 222543 147550 715989 716546 147538 716545 4890 451864 4751 33154 2759 131567	NODE_9	380406_cov_46.409480	NODE_9_length_380406_cov_46.409480	134748	136001	0.69	-
g1144.t1	XP_014544841.1Cytochrome P450 family protein	418	6.2e-240	0.8463	Metarhizium brunneum ARSEF 3297	6.2e-240	Metarhizium brunneum ARSEF 3297	1276141 500148 5529 34397 5125 222543 147550 715989 716546 147538 716545 4890 451864 4751 33154 2759 131567	NODE_9	380406_cov_46.409480	NODE_9_length_380406_cov_46.409480	136914	138268	0.45	-
g1145.t1	XP_014544842.1Transcription factor, fungi	712	0	0.8033	Metarhizium brunneum ARSEF 3297	0	Metarhizium brunneum ARSEF 3297	1276141 500148 5529 34397 5125 222543 147550 715989 716546 147538 716545 4890 451864 4751 33154 2759 131567	NODE_9	380406_cov_46.409480	NODE_9_length_380406_cov_46.409480	139413	141626	0.3	-
g1146.t1	XP_014544843.1Major facilitator superfamily domain, general substrate transporter	453	1e-256	0.9078	Metarhizium brunneum ARSEF 3297	1e-256	Metarhizium brunneum ARSEF 3297	1276141 500148 5529 34397 5125 222543 147550 715989 716546 147538 716545 4890 451864 4751 33154 2759 131567	NODE_9	380406_cov_46.409480	NODE_9_length_380406_cov_46.409480	142222	143782	0.87	+
g1147.t1	XP_014544844.1Endo-polygalacturonase PG1	395	1.5e-240	0.8955	Metarhizium brunneum ARSEF 3297	1.5e-240	Metarhizium brunneum ARSEF 3297	1276141 500148 5529 34397 5125 222543 147550 715989 716546 147538 716545 4890 451864 4751 33154 2759 131567	NODE_9	380406_cov_46.409480	NODE_9_length_380406_cov_46.409480	144166	145447	0.32	-
g1148.t1	XP_014544845.1phosphatidylinositol-4-phosphate 5-kinase its3	966	0	0.8671	Metarhizium brunneum ARSEF 3297	0	Metarhizium brunneum ARSEF 3297	1276141 500148 5529 34397 5125 222543 147550 715989 716546 147538 716545 4890 451864 4751 33154 2759 131567	NODE_9	380406_cov_46.409480	NODE_9_length_380406_cov_46.409480	146415	149421	0.46	-
g1149.t1	XP_014544846.1glutaryl-CoA dehydrogenase	427	3.2e-244	0.9665	Metarhizium brunneum ARSEF 3297	3.2e-244	Metarhizium brunneum ARSEF 3297	1276141 500148 5529 34397 5125 222543 147550 715989 716546 147538 716545 4890 451864 4751 33154 2759 131567	NODE_9	380406_cov_46.409480	NODE_9_length_380406_cov_46.409480	154249	155712	0.95	+
g1150.t1	XP_007821200.1 ubiquitin-conjugating enzyme	147	1.9e-82	0.9963	Metarhizium majus ARSEF 297/Metarhizium anisopliae ARSEF 549/Metarhizium robertsii ARSEF 23/Claviceps purpurea 20.1/Moelleriella libera RCEF 2490/Epichloe festucae/Ustilaginoidea virens/Metarhizium anisopliae/Metarhizium brunneum ARSEF 3297/Pochonia chlamydosporia 170/Metarhizium robertsii/Metarhizium acridum CQMa 102/Metarhizium anisopliae BRIP 53293/Metarhizium anisopliae BRIP 53284/Metarhizium…	1.9e-82	Metarhizium majus ARSEF 297	1276143 1650735 5529 34397 5125 222543 147550 715989 716546 147538 716545 4890 451864 4751 33154 2759 131567	NODE_9	380406_cov_46.409480	NODE_9_length_380406_cov_46.409480	157566	158640	0.89	+
g1151.t1	XP_014544848.1NADPH oxidase	548	0	0.9726	Metarhizium brunneum ARSEF 3297	0	Metarhizium brunneum ARSEF 3297	1276141 500148 5529 34397 5125 222543 147550 715989 716546 147538 716545 4890 451864 4751 33154 2759 131567	NODE_9	380406_cov_46.409480	NODE_9_length_380406_cov_46.409480	161795	163616	0.32	+
g1152.t1	PWI72196.1NADPH oxidase	495	9.6e-123	0.7914	Metarhizium brunneum ARSEF 3297	9.6e-123	Metarhizium brunneum ARSEF 3297	1276141 500148 5529 34397 5125 222543 147550 715989 716546 147538 716545 4890 451864 4751 33154 2759 131567	NODE_9	380406_cov_46.409480	NODE_9_length_380406_cov_46.409480	166671	168158	1	+
g1153.t1	KND93267.1hypothetical protein TOPH_02024	331	3.3e-42	0.5847	Tolypocladium ophioglossoides CBS 100239	3.3e-42	Tolypocladium ophioglossoides CBS 100239	1163406 71617 29909 474942 5125 222543 147550 715989 716546 147538 716545 4890 451864 4751 33154 2759 131567	NODE_9	380406_cov_46.409480	NODE_9_length_380406_cov_46.409480	168805	170170	0.54	-
g1154.t1	KID99627.1stress responsive A/B barrel domain protein	261	5.5e-53	0.9089	Metarhizium anisopliae BRIP 53293/Metarhizium anisopliae BRIP 53284	5.5e-53	Metarhizium anisopliae BRIP 53293	1291518 5530 5529 34397 5125 222543 147550 715989 716546 147538 716545 4890 451864 4751 33154 2759 131567	NODE_9	380406_cov_46.409480	NODE_9_length_380406_cov_46.409480	171797	173565	0.2	+
g1155.t1	XP_014544851.1Cytochrome c oxidase, subunit VIb	136	4e-71	0.9318	Metarhizium brunneum ARSEF 3297	4e-71	Metarhizium brunneum ARSEF 3297	1276141 500148 5529 34397 5125 222543 147550 715989 716546 147538 716545 4890 451864 4751 33154 2759 131567	NODE_9	380406_cov_46.409480	NODE_9_length_380406_cov_46.409480	174210	174620	1	-
g1156.t1	XP_014544852.1SYS1-related integral membrane protein	226	2.4e-97	0.8877	Metarhizium brunneum ARSEF 3297	2.4e-97	Metarhizium brunneum ARSEF 3297	1276141 500148 5529 34397 5125 222543 147550 715989 716546 147538 716545 4890 451864 4751 33154 2759 131567	NODE_9	380406_cov_46.409480	NODE_9_length_380406_cov_46.409480	175357	176108	0.96	+
g1157.t1	XP_014544853.1Beta-Casp domain protein	960	0	0.9133	Metarhizium brunneum ARSEF 3297	0	Metarhizium brunneum ARSEF 3297	1276141 500148 5529 34397 5125 222543 147550 715989 716546 147538 716545 4890 451864 4751 33154 2759 131567	NODE_9	380406_cov_46.409480	NODE_9_length_380406_cov_46.409480	176523	179486	0.99	-
g1158.t1	XP_014544854.1Aromatic-ring hydroxylase-like protein	416	2.1e-227	0.9001	Metarhizium brunneum ARSEF 3297	2.1e-227	Metarhizium brunneum ARSEF 3297	1276141 500148 5529 34397 5125 222543 147550 715989 716546 147538 716545 4890 451864 4751 33154 2759 131567	NODE_9	380406_cov_46.409480	NODE_9_length_380406_cov_46.409480	180641	181891	0.71	+
g1159.t1	XP_014544855.1cAMP-independent regulatory protein pac2	422	1.3e-205	0.7653	Metarhizium brunneum ARSEF 3297	1.3e-205	Metarhizium brunneum ARSEF 3297	1276141 500148 5529 34397 5125 222543 147550 715989 716546 147538 716545 4890 451864 4751 33154 2759 131567	NODE_9	380406_cov_46.409480	NODE_9_length_380406_cov_46.409480	183745	185013	0.96	-
g1160.t1	KFG85527.1hypothetical protein MANI_011826	150	2.1e-44	0.8361	Metarhizium anisopliae	2.1e-44	Metarhizium anisopliae	5530 5529 34397 5125 222543 147550 715989 716546 147538 716545 4890 451864 4751 33154 2759 131567	NODE_9	380406_cov_46.409480	NODE_9_length_380406_cov_46.409480	185461	185913	0.89	-
g1161.t1	XP_014544856.1ADP-ribosylglycohydrolase family protein	341	2e-191	0.8589	Metarhizium brunneum ARSEF 3297	2e-191	Metarhizium brunneum ARSEF 3297	1276141 500148 5529 34397 5125 222543 147550 715989 716546 147538 716545 4890 451864 4751 33154 2759 131567	NODE_9	380406_cov_46.409480	NODE_9_length_380406_cov_46.409480	196558	197583	0.55	-
g1162.t1	KJK81147.1Asparaginyl-tRNA synthetase	634	8.1e-308	0.8721	Metarhizium anisopliae BRIP 53293/Metarhizium anisopliae BRIP 53284	8.1e-308	Metarhizium anisopliae BRIP 53293	1291518 5530 5529 34397 5125 222543 147550 715989 716546 147538 716545 4890 451864 4751 33154 2759 131567	NODE_9	380406_cov_46.409480	NODE_9_length_380406_cov_46.409480	198990	201192	0.18	-
g1163.t1	XP_014544858.1mitochondrial chaperone BCS1	344	1.6e-201	0.886	Metarhizium brunneum ARSEF 3297	1.6e-201	Metarhizium brunneum ARSEF 3297	1276141 500148 5529 34397 5125 222543 147550 715989 716546 147538 716545 4890 451864 4751 33154 2759 131567	NODE_9	380406_cov_46.409480	NODE_9_length_380406_cov_46.409480	203174	204208	0.9	+
g1164.t1	XP_014544859.1Sec23/Sec24 family protein	1019	0	0.9215	Metarhizium brunneum ARSEF 3297	0	Metarhizium brunneum ARSEF 3297	1276141 500148 5529 34397 5125 222543 147550 715989 716546 147538 716545 4890 451864 4751 33154 2759 131567	NODE_9	380406_cov_46.409480	NODE_9_length_380406_cov_46.409480	206594	209898	0.11	-
g1165.t1	XP_014544860.1histone H1	197	1.2e-44	0.939	Metarhizium brunneum ARSEF 3297	1.2e-44	Metarhizium brunneum ARSEF 3297	1276141 500148 5529 34397 5125 222543 147550 715989 716546 147538 716545 4890 451864 4751 33154 2759 131567	NODE_9	380406_cov_46.409480	NODE_9_length_380406_cov_46.409480	213782	214696	0.8	+
g1166.t1	XP_014544861.1hypothetical protein MBR_04932, partial	511	4.6e-160	0.7182	Metarhizium brunneum ARSEF 3297	4.6e-160	Metarhizium brunneum ARSEF 3297	1276141 500148 5529 34397 5125 222543 147550 715989 716546 147538 716545 4890 451864 4751 33154 2759 131567	NODE_9	380406_cov_46.409480	NODE_9_length_380406_cov_46.409480	216861	218396	0.99	+
g1167.t1	XP_014544862.1Piso0_005375-like protein	344	3.9e-155	0.8825	Metarhizium brunneum ARSEF 3297	3.9e-155	Metarhizium brunneum ARSEF 3297	1276141 500148 5529 34397 5125 222543 147550 715989 716546 147538 716545 4890 451864 4751 33154 2759 131567	NODE_9	380406_cov_46.409480	NODE_9_length_380406_cov_46.409480	218688	219787	0.3	-
g1169.t1	XP_014544863.1ATP-dependent RNA helicase DHH1	502	7.9e-266	0.9671	Metarhizium brunneum ARSEF 3297	7.9e-266	Metarhizium brunneum ARSEF 3297	1276141 500148 5529 34397 5125 222543 147550 715989 716546 147538 716545 4890 451864 4751 33154 2759 131567	NODE_9	380406_cov_46.409480	NODE_9_length_380406_cov_46.409480	222664	224400	0.86	-
g1170.t1	XP_014544864.1acyl-CoA dehydrogenase	540	3.7e-301	0.9583	Metarhizium brunneum ARSEF 3297	3.7e-301	Metarhizium brunneum ARSEF 3297	1276141 500148 5529 34397 5125 222543 147550 715989 716546 147538 716545 4890 451864 4751 33154 2759 131567	NODE_9	380406_cov_46.409480	NODE_9_length_380406_cov_46.409480	225417	227143	0.98	-
g1171.t1	XP_007820634.1Rad27p/FEN-1 endonuclease-like protein	395	4.8e-210	0.9713	Metarhizium anisopliae/Metarhizium brunneum ARSEF 3297/Metarhizium robertsii ARSEF 23/Metarhizium robertsii/Metarhizium anisopliae BRIP 53293/Metarhizium anisopliae BRIP 53284	4.8e-210	Metarhizium anisopliae	5530 5529 34397 5125 222543 147550 715989 716546 147538 716545 4890 451864 4751 33154 2759 131567	NODE_9	380406_cov_46.409480	NODE_9_length_380406_cov_46.409480	228459	229808	0.78	-
g1172.t1	XP_014544866.1Nup37p-like protein	716	0	0.8831	Metarhizium brunneum ARSEF 3297	0	Metarhizium brunneum ARSEF 3297	1276141 500148 5529 34397 5125 222543 147550 715989 716546 147538 716545 4890 451864 4751 33154 2759 131567	NODE_9	380406_cov_46.409480	NODE_9_length_380406_cov_46.409480	230980	233198	0.79	-
g1173.t1	XP_014544867.1hypothetical protein MBR_04938, partial	136	1.2e-62	0.8857	Metarhizium brunneum ARSEF 3297	1.2e-62	Metarhizium brunneum ARSEF 3297	1276141 500148 5529 34397 5125 222543 147550 715989 716546 147538 716545 4890 451864 4751 33154 2759 131567	NODE_9	380406_cov_46.409480	NODE_9_length_380406_cov_46.409480	233734	234144	0.7	-
g1174.t1	KFG78928.1WSC domain containing protein	537	1.2e-99	0.7875	Metarhizium anisopliae	1.2e-99	Metarhizium anisopliae	5530 5529 34397 5125 222543 147550 715989 716546 147538 716545 4890 451864 4751 33154 2759 131567	NODE_9	380406_cov_46.409480	NODE_9_length_380406_cov_46.409480	235209	237002	0.18	-
g1175.t1	XP_014544869.1vacuolar protease A	395	1.5e-224	0.9479	Metarhizium brunneum ARSEF 3297	1.5e-224	Metarhizium brunneum ARSEF 3297	1276141 500148 5529 34397 5125 222543 147550 715989 716546 147538 716545 4890 451864 4751 33154 2759 131567	NODE_9	380406_cov_46.409480	NODE_9_length_380406_cov_46.409480	242100	243449	0.73	+
g1176.t1	XP_014544870.1hypothetical protein MBR_04941, partial	932	0	0.8464	Metarhizium brunneum ARSEF 3297	0	Metarhizium brunneum ARSEF 3297	1276141 500148 5529 34397 5125 222543 147550 715989 716546 147538 716545 4890 451864 4751 33154 2759 131567	NODE_9	380406_cov_46.409480	NODE_9_length_380406_cov_46.409480	244249	247167	0.74	+
g1177.t1	XP_014544871.1YagE family protein	419	9.3e-228	0.9215	Metarhizium brunneum ARSEF 3297	9.3e-228	Metarhizium brunneum ARSEF 3297	1276141 500148 5529 34397 5125 222543 147550 715989 716546 147538 716545 4890 451864 4751 33154 2759 131567	NODE_9	380406_cov_46.409480	NODE_9_length_380406_cov_46.409480	247832	249091	0.98	-
g1178.t1	XP_014544872.1Sec14 cytosolic factor	335	1.3e-195	0.9296	Metarhizium brunneum ARSEF 3297	1.3e-195	Metarhizium brunneum ARSEF 3297	1276141 500148 5529 34397 5125 222543 147550 715989 716546 147538 716545 4890 451864 4751 33154 2759 131567	NODE_9	380406_cov_46.409480	NODE_9_length_380406_cov_46.409480	250165	251459	0.92	+
g1179.t1	XP_014544873.1Kinetochore Mis14	248	2.4e-114	0.7945	Metarhizium brunneum ARSEF 3297	2.4e-114	Metarhizium brunneum ARSEF 3297	1276141 500148 5529 34397 5125 222543 147550 715989 716546 147538 716545 4890 451864 4751 33154 2759 131567	NODE_9	380406_cov_46.409480	NODE_9_length_380406_cov_46.409480	252152	252898	0.99	-
g1180.t1	XP_007820643.1hypothetical protein MAA_04941	135	1.6e-59	0.82	Metarhizium anisopliae/Metarhizium brunneum ARSEF 3297/Metarhizium anisopliae ARSEF 549/Metarhizium robertsii ARSEF 23/Metarhizium robertsii/Metarhizium anisopliae BRIP 53293/Metarhizium anisopliae BRIP 53284/Metarhizium guizhouense ARSEF 977	1.6e-59	Metarhizium anisopliae	5530 5529 34397 5125 222543 147550 715989 716546 147538 716545 4890 451864 4751 33154 2759 131567	NODE_9	380406_cov_46.409480	NODE_9_length_380406_cov_46.409480	254809	255506	0.86	-
g1181.t1	XP_007820644.126S protease regulatory subunit 6B	442	3.6e-222	0.9408	Metarhizium robertsii ARSEF 23	3.6e-222	Metarhizium robertsii ARSEF 23	655844 568076 5529 34397 5125 222543 147550 715989 716546 147538 716545 4890 451864 4751 33154 2759 131567	NODE_9	380406_cov_46.409480	NODE_9_length_380406_cov_46.409480	258086	259627	0.68	+
g1182.t1	KID75696.1 Folliculin	491	8.3e-244	0.8678	Metarhizium brunneum ARSEF 3297	8.3e-244	Metarhizium brunneum ARSEF 3297	1276141 500148 5529 34397 5125 222543 147550 715989 716546 147538 716545 4890 451864 4751 33154 2759 131567	NODE_9	380406_cov_46.409480	NODE_9_length_380406_cov_46.409480	261108	262583	0.97	-
g1183.t1	XP_014544877.1C-5 cytosine methyltransferase	1166	0	0.7717	Metarhizium brunneum ARSEF 3297	0	Metarhizium brunneum ARSEF 3297	1276141 500148 5529 34397 5125 222543 147550 715989 716546 147538 716545 4890 451864 4751 33154 2759 131567	NODE_9	380406_cov_46.409480	NODE_9_length_380406_cov_46.409480	267840	271340	0.69	-
g1184.t1	XP_014544878.1DNA replication regulator SLD2	484	6.3e-244	0.7958	Metarhizium brunneum ARSEF 3297	6.3e-244	Metarhizium brunneum ARSEF 3297	1276141 500148 5529 34397 5125 222543 147550 715989 716546 147538 716545 4890 451864 4751 33154 2759 131567	NODE_9	380406_cov_46.409480	NODE_9_length_380406_cov_46.409480	272217	273748	0.75	-
g1185.t1	XP_014544879.1RING finger domain protein	481	2.1e-191	0.8043	Metarhizium brunneum ARSEF 3297	2.1e-191	Metarhizium brunneum ARSEF 3297	1276141 500148 5529 34397 5125 222543 147550 715989 716546 147538 716545 4890 451864 4751 33154 2759 131567	NODE_9	380406_cov_46.409480	NODE_9_length_380406_cov_46.409480	274181	276020	0.29	+
g1186.t1	XP_014544880.1DASH complex subunit Spc34	249	3.1e-106	0.8991	Metarhizium brunneum ARSEF 3297	3.1e-106	Metarhizium brunneum ARSEF 3297	1276141 500148 5529 34397 5125 222543 147550 715989 716546 147538 716545 4890 451864 4751 33154 2759 131567	NODE_9	380406_cov_46.409480	NODE_9_length_380406_cov_46.409480	276118	276930	0.8	-
g1187.t1	XP_014544881.1Lipopolysaccharide-modifying protein	663	0	0.8485	Metarhizium brunneum ARSEF 3297	0	Metarhizium brunneum ARSEF 3297	1276141 500148 5529 34397 5125 222543 147550 715989 716546 147538 716545 4890 451864 4751 33154 2759 131567	NODE_9	380406_cov_46.409480	NODE_9_length_380406_cov_46.409480	279235	281301	0.48	+
g1188.t1	XP_014544882.1Ribosomal RNA adenine methylase transferase	605	0	0.9147	Metarhizium brunneum ARSEF 3297	0	Metarhizium brunneum ARSEF 3297	1276141 500148 5529 34397 5125 222543 147550 715989 716546 147538 716545 4890 451864 4751 33154 2759 131567	NODE_9	380406_cov_46.409480	NODE_9_length_380406_cov_46.409480	282212	284186	0.18	-
g1189.t1	XP_014544883.1vacuolar protein sorting-associated protein VPS4	417	5.3e-231	0.9486	Metarhizium brunneum ARSEF 3297	5.3e-231	Metarhizium brunneum ARSEF 3297	1276141 500148 5529 34397 5125 222543 147550 715989 716546 147538 716545 4890 451864 4751 33154 2759 131567	NODE_9	380406_cov_46.409480	NODE_9_length_380406_cov_46.409480	284790	286200	0.31	-
[truncated: 9,366 more rows]

## Sheet: MbK
Sequence Name	Sequence Description	Sequence Length	Blast Min E-Value	Blast Similarity Mean	Blast Top Hit Taxonomy Name	Blast Top Hit E-Value		tax ids
[truncated: 10,556 more rows]

## Sheet: diff clusters with annot
Orthogroup	GCA_013426205.1_ASM1342620v1_protein	omicsbox_fasta_Mb7_pep_fungi	omicsbox_fasta_MbK_pep_fungi	GCA_013426205.1_ASM1342620v1_protein	omicsbox_fasta_Mb7_pep_fungi	Mb7 desc	omicsbox_fasta_MbK_pep_fungi	MbK desc
[truncated: 285 more rows]

[truncated: 2 more sheets: 24 Mb7, 16 MbK]
